# Supplementary material for: The proteostatic landscape of healthy human oocytes
Source: EMBO J. 2025 Jul 16;44(16):4611–30. doi: 10.1038/s44318-025-00493-2 (PMC12361380; doi:10.1038/s44318-025-00493-2)
Supplement: Supplementary file 3 — Source data Fig. 1 [file 44318_2025_493_MOESM3_ESM.zip]

Archive with 62 entries (55 files):
- Figure 1/
- __MACOSX/._Figure 1
- Figure 1/E-F/
- __MACOSX/Figure 1/._E-F
- Figure 1/.DS_Store
- __MACOSX/Figure 1/._.DS_Store
- Figure 1/G/
- __MACOSX/Figure 1/._G
- Figure 1/A/
- __MACOSX/Figure 1/._A
- Figure 1/C/
- __MACOSX/Figure 1/._C
- Figure 1/D/
- __MACOSX/Figure 1/._D
- Figure 1/B/
- __MACOSX/Figure 1/._B
- Figure 1/E-F/Fig. 1E-F.xlsx
- __MACOSX/Figure 1/E-F/._Fig. 1E-F.xlsx
- Figure 1/G/Fig. 1G.xlsx
- __MACOSX/Figure 1/G/._Fig. 1G.xlsx
- Figure 1/A/MII_Me4Bpy.tif
- __MACOSX/Figure 1/A/._MII_Me4Bpy.tif
- Figure 1/A/MAX_GV_BF.tif
- __MACOSX/Figure 1/A/._MAX_GV_BF.tif
- Figure 1/A/MAX_MII_BF.tif
- __MACOSX/Figure 1/A/._MAX_MII_BF.tif
- Figure 1/A/MII_LysoTr.tif
- __MACOSX/Figure 1/A/._MII_LysoTr.tif
- Figure 1/A/MAX_MII_TMRE.tif
- __MACOSX/Figure 1/A/._MAX_MII_TMRE.tif
- Figure 1/A/GV_BF.tif
- __MACOSX/Figure 1/A/._GV_BF.tif
- Figure 1/A/GV_LysoTr.tif
- __MACOSX/Figure 1/A/._GV_LysoTr.tif
- Figure 1/A/GV_TMRE.tif
- __MACOSX/Figure 1/A/._GV_TMRE.tif
- Figure 1/A/MAX_GV_TMRE.tif
- __MACOSX/Figure 1/A/._MAX_GV_TMRE.tif
- Figure 1/A/MAX_GV_Me4Bpy.tif
- __MACOSX/Figure 1/A/._MAX_GV_Me4Bpy.tif
- Figure 1/A/MAX_MII_Me4BPy.tif
- __MACOSX/Figure 1/A/._MAX_MII_Me4BPy.tif
- Figure 1/A/MII_TMRE.tif
- __MACOSX/Figure 1/A/._MII_TMRE.tif
- Figure 1/A/Readme.rtf
- __MACOSX/Figure 1/A/._Readme.rtf
- Figure 1/A/MII_BF.tif
- __MACOSX/Figure 1/A/._MII_BF.tif
- Figure 1/A/MAX_MII_LysoTr.tif
- __MACOSX/Figure 1/A/._MAX_MII_LysoTr.tif
- Figure 1/A/MAX_GV_LysoTr.tif
- __MACOSX/Figure 1/A/._MAX_GV_LysoTr.tif
- Figure 1/A/GV_Me4Bpy.tif
- __MACOSX/Figure 1/A/._GV_Me4Bpy.tif
- Figure 1/C/GV.tif
- __MACOSX/Figure 1/C/._GV.tif
- Figure 1/C/MII.tif
- __MACOSX/Figure 1/C/._MII.tif
- Figure 1/D/Fig. 1D.xlsx
- __MACOSX/Figure 1/D/._Fig. 1D.xlsx
- Figure 1/B/Fig. 1B.xlsx
- __MACOSX/Figure 1/B/._Fig. 1B.xlsx
