# Supplementary material for: The proteostatic landscape of healthy human oocytes
Source: EMBO J. 2025 Jul 16;44(16):4611–30. doi: 10.1038/s44318-025-00493-2 (PMC12361380; doi:10.1038/s44318-025-00493-2)
Supplement: Supplementary file 3 — Source data Fig. 1 [file 44318_2025_493_MOESM3_ESM.zip › Figure 1/E-F/Fig. 1E-F.xlsx]

## Sheet: 1E - LysoTr
Donor	Raw Data					Medians CC			Normalization
	GV	CC (GV)	MII	CC (MII)		Median CC (GVs)	Median CC (MIIs)		GV	CC (GV)	MII	CC (MII)
14	29.0982	46.5829	23.25	43.5757		46.5829	45.4877		0.624654	1	0.511127	0.957968
			21.3785	47.3996							0.469984	1.04203
13	29.4024	44.2374	27.6076	38.1686		39.0735	47.1379		0.752488	1.13216	0.585678	0.809723
	36.9033	37.5891	18.992	48.9241					0.944458	0.962011	0.402903	1.03789
	33.5209	39.0735	18.2095	47.1379					0.857894	1	0.386304	1
	37.4788	38.8728	14.2735	46.2724					0.959187	0.994864	0.302802	0.981641
	33.8469	47.6751	20.7937	28.0584					0.866235	1.22014	0.441125	0.595242
	35.7264	48.9415	17.9994	48.9652					0.914339	1.25255	0.381846	1.03877
	25.1292	36.1855	29.8077	49.8564					0.643127	0.926088	0.632352	1.05767
12	29.32	27.4536	13.302	21.1453		23.1504	22.5133		1.2665	1.18588	0.590851	0.939236
	18.2878	18.8473	14.4893	22.5133					0.789954	0.814121	0.64359	1
			14.5408	26.4398							0.645874	1.17441
15	56.6163	124.668	41.7451	86.1874		124.668	86.1874		0.454136	1	0.484352	1
			48.4526	121.661							0.562177	1.41159
			45.6505	84.7974							0.529666	0.983873
16	24.7961	31.8928				41.5191			0.597222	0.768148
	26.5053	43.3988							0.638387	1.04527
	26.1662	56.1611							0.63022	1.35266
	41.5807	39.6394							1.00148	0.954727
1	45.8206	89.2112	23.3607	101.268		89.2112	101.268		0.513619	1	0.230681	1
2			19.3545	43.2359			44.5577				0.434368	0.970335
			20.7173	89.7032							0.464954	2.01319
			38.2685	44.5577							0.858852	1
3	32.803	19.6626	15.6411	25.7091		19.6626	25.7091		1.6683	1	0.608386	1
4			26.4257	30.6846			52.5129				0.503224	0.584325
			34.8882	65.9511							0.664373	1.2559
			20.1506	52.0871							0.383727	0.991891
			26.2528	52.9388							0.499931	1.00811

## Sheet: 1F - TMRE
Donor	Raw Data					Medians CC			Normalization
	GV	CC (GV)	MII	CC (MII)		Median CC (GVs)	Median CC (MIIs)		GV	CC (GV)	MII	CC (MII)
14	26.1157	65.5595	22.9716	56.969		65.5595	40.652		0.398351	1	0.56508	1.40138
			19.0382	24.335							0.468323	0.598618
13	28.746	50.0788	29.8096	52.2119		45.8708	52.2119		0.626674	1.09174	0.570935	1
	33.2822	34.1724	30.355	57.1031					0.725563	0.744972	0.58138	1.09368
	27.5639	47.4233	27.1628	57.1588					0.600903	1.03385	0.520242	1.09475
	32.4148	45.8708	25.4751	46.0644					0.706655	1	0.487917	0.882258
	35.4554	47.4136	24.069	37.188					0.772942	1.03363	0.460987	0.712251
	32.0092	37.557	22.9375	45.5553					0.697813	0.818756	0.439315	0.872507
	32.9608	45.725	23.2068	59.1066					0.718557	0.996822	0.444474	1.13205
12	35.1195	27.979	27.3337	34.1152		25.2519	43.9787		1.39077	1.10799	0.621522	0.775722
	32.9194	22.5249	21.1027	48.4941					1.30364	0.892007	0.479839	1.10267
			23.6186	43.9787							0.537048	1
15	41.6988	133.723	24.8188	87.6376		133.723	87.6376		0.311831	1	0.283198	1
			40.072	117.729							0.457246	1.34337
			22.0264	87.217							0.251335	0.9952
16	47.1955	33.6555				64.0841			0.736463	0.525177
	50.0153	84.2656							0.780463	1.31492
	41.5827	58.6999							0.648877	0.915983
	50.6395	69.4683							0.790204	1.08402

## Sheet: Readme
LysoTracker and TMRE intensities in oocytes (OO) and cumulus cells (CC) were quantified with the provided macros as described in the methods.
Data were normalized to the median of CC in each donor and plotted.
