# Supplementary material for: The proteostatic landscape of healthy human oocytes
Source: EMBO J. 2025 Jul 16;44(16):4611–30. doi: 10.1038/s44318-025-00493-2 (PMC12361380; doi:10.1038/s44318-025-00493-2)
Supplement: Supplementary file 3 — Source data Fig. 1 [file 44318_2025_493_MOESM3_ESM.zip › Figure 1/G/Fig. 1G.xlsx]

## Sheet: Data
	Before		After
Donor	Oocyte	Cumulus	Oocyte	Cumulus
14	17.8836	35.5825	35.4196	84.9982
	17.4464	52.0608	41.0099	126.13
	14.4551	36.0877	21.1665	59.2225
15	9.25476	37.4077	26.5394	93.4655
	7.60159	51.9139	31.6707	94.0458
	8.86608	32.2167	27.6116	67.3089
	6.48781	49.0843	18.1268	76.587

## Sheet: Readme
Me4Bpy intensities were quantified as decribed in the methods and plotted.
