# Supplementary material for: The proteostatic landscape of healthy human oocytes
Source: EMBO J. 2025 Jul 16;44(16):4611–30. doi: 10.1038/s44318-025-00493-2 (PMC12361380; doi:10.1038/s44318-025-00493-2)
Supplement: Supplementary file 3 — Source data Fig. 1 [file 44318_2025_493_MOESM3_ESM.zip › Figure 1/D/Fig. 1D.xlsx]

## Sheet: README
Raw data of the graphs shown in Fig. 1D and EV2 G
Me4Bpy intensity was quantified as described in the methods and and tabled by oocyte and donor.
Data were normalized on GVs for each donor (Fig. 1D) or averaged by donor and normalized on GVs (Fig. EV 2G)

## Sheet: Data
Donor		Me4BodipyFL				Means
	Type	After Verapamil		Normalized		Avg GV (after)	Avg MII (after)		Norm. GV	Norm. MII
14	GV	85.753		1		85.753	75.6765		1	0.882494
	MII	86.472		1.00838
	MII	64.881		0.756603
15	MII	45.459		0.685604		66.305	54.042		1	0.815052
	MII	53.447		0.806078
	MII	63.22		0.953473
	GV	66.305		1
