# Supplementary material for: The proteostatic landscape of healthy human oocytes
Source: EMBO J. 2025 Jul 16;44(16):4611–30. doi: 10.1038/s44318-025-00493-2 (PMC12361380; doi:10.1038/s44318-025-00493-2)
Supplement: Supplementary file 3 — Source data Fig. 1 [file 44318_2025_493_MOESM3_ESM.zip › Figure 1/B/Fig. 1B.xlsx]

## Sheet: README
Raw data of the graphs shown in Figure 1B and Fig. EV2 A.
Intensities were quantified as described in methods and plotted per each oocyte, dye, and donor.
Data were normalized on the median of GVs for Fig. 1B, or averaged by donor and normalized for Fig. EV2 A.

## Sheet: Data
	Raw data									Median Normalization						Means					Normalized Means
Donor	LysoTr		TMRE			Median GV (LT)		Median GV (TMRE)		LysoTr		TMRE				LysoTr		TMRE			LysoTr		TMRE
	GV	MII	GV	MII						GV	MII	GV	MII			GV	MII	GV	MII		GV	MII	GV	MII
14	65.825	47.037	38.141	36.937		65.825		38.141		1	0.714577	1	0.968433			65.825	53.18	38.141	39.6595		1	0.8079	1	1.03981
		59.323		42.382							0.901223		1.11119
13	66.605	54.936	55.794	50.785		62.465		55.794		1.06628	0.879469	1	0.910223			60.5227	36.2863	54.7027	42.2636		1	0.599548	1	0.772605
	63.556	31.729	54.133	48.694						1.01747	0.507948	0.97023	0.872746
	62.465	32.947	45.671	46.242						1	0.527447	0.818565	0.828799
	68.359	19.443	60.132	38.778						1.09436	0.311262	1.07775	0.695021
	57.924	33.383	57.097	34.958						0.927303	0.534427	1.02335	0.626555
	61.108	31.575	52.267	36.555						0.978276	0.505483	0.936785	0.655178
	43.642	49.991	57.825	39.833						0.698663	0.800304	1.0364	0.71393
12	26.455	17.165	34.729	28.267		34.2215		37.8445		0.773052	0.501585	0.917676	0.746925			34.2215	16.14	37.8445	23.426		1	0.471633	1	0.619007
	41.988	15.77	40.96	23.294						1.22695	0.460821	1.08232	0.615519
		15.485		18.717							0.452493		0.494576
9	29.085	25.063	131.247	63.093		29.085		131.247		1	0.861716	1	0.48072			29.085	29.486	131.247	102.017		1	1.01379	1	0.777293
		23.622		70.697							0.812171		0.538656
		39.773		172.262							1.36747		1.3125
1	61.136	41.619				61.136				1	0.680761					61.136	41.619				1	0.680761
3	26.025	7.897				26.025				1	0.303439					26.025	7.897				1	0.303439
15	74.091	55.73	76.361	37.199		74.091		76.361		1	0.752183	1	0.487147			74.091	54.7577	76.361	44.155		1	0.73906	1	0.57824
		50.805		52.779							0.685711		0.691177
		57.738		42.487							0.779285		0.556397
