# Supplementary material for: The proteostatic landscape of healthy human oocytes
Source: EMBO J. 2025 Jul 16;44(16):4611–30. doi: 10.1038/s44318-025-00493-2 (PMC12361380; doi:10.1038/s44318-025-00493-2)
Supplement: Supplementary file 4 — Source data Fig. 2 [file 44318_2025_493_MOESM4_ESM.zip]

Archive with 38 entries (32 files):
- Figure 2/
- __MACOSX/._Figure 2
- Figure 2/E-F/
- __MACOSX/Figure 2/._E-F
- Figure 2/.DS_Store
- __MACOSX/Figure 2/._.DS_Store
- Figure 2/G/
- __MACOSX/Figure 2/._G
- Figure 2/A/
- __MACOSX/Figure 2/._A
- Figure 2/B-C/
- __MACOSX/Figure 2/._B-C
- Figure 2/D/
- __MACOSX/Figure 2/._D
- Figure 2/E-F/Fig. 2E-F.xlsx
- __MACOSX/Figure 2/E-F/._Fig. 2E-F.xlsx
- Figure 2/G/GV.tif
- __MACOSX/Figure 2/G/._GV.tif
- Figure 2/G/MII.tif
- __MACOSX/Figure 2/G/._MII.tif
- Figure 2/G/Readme.rtf
- __MACOSX/Figure 2/G/._Readme.rtf
- Figure 2/A/GV_20S (MAX Z).tif
- __MACOSX/Figure 2/A/._GV_20S (MAX Z).tif
- Figure 2/A/GV_DNA (MAX Z).tif
- __MACOSX/Figure 2/A/._GV_DNA (MAX Z).tif
- Figure 2/A/MII_20S (MAX Z).tif
- __MACOSX/Figure 2/A/._MII_20S (MAX Z).tif
- Figure 2/A/MII_DNA (MAX Z).tif
- __MACOSX/Figure 2/A/._MII_DNA (MAX Z).tif
- Figure 2/B-C/Fig. 2B-C.xlsx
- __MACOSX/Figure 2/B-C/._Fig. 2B-C.xlsx
- Figure 2/D/GV.tif
- __MACOSX/Figure 2/D/._GV.tif
- Figure 2/D/MII.tif
- __MACOSX/Figure 2/D/._MII.tif
- Figure 2/D/Readme.rtf
- __MACOSX/Figure 2/D/._Readme.rtf
