# Supplementary material for: The proteostatic landscape of healthy human oocytes
Source: EMBO J. 2025 Jul 16;44(16):4611–30. doi: 10.1038/s44318-025-00493-2 (PMC12361380; doi:10.1038/s44318-025-00493-2)
Supplement: Supplementary file 4 — Source data Fig. 2 [file 44318_2025_493_MOESM4_ESM.zip › Figure 2/E-F/Fig. 2E-F.xlsx]

## Sheet: Readme
Quantification of intracellular and plasma membrane LAMP1 intensity in GVs and MIIs as shown in Fig. 2E and 2F, respectively.
Quantification was performed as described in the methods. Data were normalized to the median of GVs for each donor, then plotted.

## Sheet: Intracellular LAMP1
Donor		Intensity		Median GV			Normalized
6	GV	15.438		13.4655		GV	1.14649
	GV	11.493				GV	0.853515
	MII	8.755				MII	0.65018
	MII	12.174				MII	0.904088
		Mean
13	GV	21.291		21.291		GV	1
	MII	7.75				MII	0.364004
	MII	13.37				MII	0.627965
	MII	13.559				MII	0.636842
	MII	9.376				MII	0.440374
		Mean
18	GV	53.639		64.015		GV	0.837913
	GV	70.324				GV	1.09856
	GV	64.015				GV	1
	MII	43.024				MII	0.672092

## Sheet: Plasma membrane LAMP1
Donor	Type	Peak Intensity		Median GV		Normalized
6	MII	12.5		5.35		2.33645
	MII	7.42				1.38692
	GV	5.4				1.00935
	GV	5.3				0.990654
13	MII	6.3		5.2		1.21154
	MII	9.6				1.84615
	MII	8.9				1.71154
	MII	3.6				0.692308
	GV	5.2				1
18	GV	22.3		35		0.637143
	GV	35				1
	GV	38.6				1.10286
	MII	58.7				1.67714
