# Supplementary material for: The proteostatic landscape of healthy human oocytes
Source: EMBO J. 2025 Jul 16;44(16):4611–30. doi: 10.1038/s44318-025-00493-2 (PMC12361380; doi:10.1038/s44318-025-00493-2)
Supplement: Supplementary file 4 — Source data Fig. 2 [file 44318_2025_493_MOESM4_ESM.zip › Figure 2/B-C/Fig. 2B-C.xlsx]

## Sheet: Data
Donor	Type	Average OO	Average CC		Median GV (Oocyte)	Median GV (Cumulus)			OO	GR
6	MII	16.2841	32.8794		17.2116	17.8629		MII	0.946113	1.84065
	MII	18.4919	28.6701					MII	1.07438	1.60501
	GV	18.4154	13.0209					GV	1.06994	0.728935
	GV	16.0078	22.705					GV	0.930057	1.27107
13	MII	17.7084	40.4304		21.2155	20.1684		MII	0.83469	2.00464
	MII	13.1403	24.2548					MII	0.619374	1.20262
	MII	16.096	38.7636					MII	0.758691	1.922
	MII	13.9158	30.5813					MII	0.655928	1.5163
	GV	21.2155	20.1684					GV	1	1

## Sheet: Readme
Quantification of 20S intensity in oocytes (OO) and cumulus (CC) cells as shown in Fig. 2B and 2C, respectively.
For both Oocytes and CCs, raw intensities were normalized on the median of GVs for each donor, then plotted
