# Supplementary material for: The proteostatic landscape of healthy human oocytes
Source: EMBO J. 2025 Jul 16;44(16):4611–30. doi: 10.1038/s44318-025-00493-2 (PMC12361380; doi:10.1038/s44318-025-00493-2)
Supplement: Supplementary file 5 — Source data Fig. 3 [file 44318_2025_493_MOESM5_ESM.zip]

Archive with 28 entries (25 files):
- Figure 3/
- __MACOSX/._Figure 3
- Figure 3/.DS_Store
- __MACOSX/Figure 3/._.DS_Store
- Figure 3/A/
- __MACOSX/Figure 3/._A
- Figure 3/B/
- __MACOSX/Figure 3/._B
- Figure 3/A/Donor4.tif
- __MACOSX/Figure 3/A/._Donor4.tif
- Figure 3/A/Donor5.tif
- __MACOSX/Figure 3/A/._Donor5.tif
- Figure 3/A/Donor5_Inset.tif
- __MACOSX/Figure 3/A/._Donor5_Inset.tif
- Figure 3/A/Donor2_-Proteostat_Inset.tif
- __MACOSX/Figure 3/A/._Donor2_-Proteostat_Inset.tif
- Figure 3/A/Donor4_Inset.tif
- __MACOSX/Figure 3/A/._Donor4_Inset.tif
- Figure 3/A/Donor2_+Proteostat.tif
- __MACOSX/Figure 3/A/._Donor2_+Proteostat.tif
- Figure 3/A/Donor2_+Proteostat_Inset.tif
- __MACOSX/Figure 3/A/._Donor2_+Proteostat_Inset.tif
- Figure 3/A/Donor2_-Proteostat.tif
- __MACOSX/Figure 3/A/._Donor2_-Proteostat.tif
- Figure 3/A/Readme.rtf
- __MACOSX/Figure 3/A/._Readme.rtf
- Figure 3/B/Fig. 3B.xlsx
- __MACOSX/Figure 3/B/._Fig. 3B.xlsx
