# Supplementary material for: The proteostatic landscape of healthy human oocytes
Source: EMBO J. 2025 Jul 16;44(16):4611–30. doi: 10.1038/s44318-025-00493-2 (PMC12361380; doi:10.1038/s44318-025-00493-2)
Supplement: Supplementary file 5 — Source data Fig. 3 [file 44318_2025_493_MOESM5_ESM.zip › Figure 3/B/Fig. 3B.xlsx]

## Sheet: Data
Donor	Type	Count
2	MII	15
2	MII	11
2	MII	9
4	MII	9
4	MII	14
4	MII	6
4	MII	17
5	MII	10
5	MII	22
5	MII	20
5	MII	18

## Sheet: Readme
Quantification of Proteostat-positive refractile bodies in MIIs from N=3 donors as shown in Fig. 3B
