# Supplementary material for: The proteostatic landscape of healthy human oocytes
Source: EMBO J. 2025 Jul 16;44(16):4611–30. doi: 10.1038/s44318-025-00493-2 (PMC12361380; doi:10.1038/s44318-025-00493-2)
Supplement: Supplementary file 6 — Source data Fig. 4 [file 44318_2025_493_MOESM6_ESM.zip]

Archive with 68 entries (58 files):
- Figure 4/
- __MACOSX/._Figure 4
- Figure 4/.DS_Store
- __MACOSX/Figure 4/._.DS_Store
- Figure 4/I/
- __MACOSX/Figure 4/._I
- Figure 4/G/
- __MACOSX/Figure 4/._G
- Figure 4/A/
- __MACOSX/Figure 4/._A
- Figure 4/F/
- __MACOSX/Figure 4/._F
- Figure 4/H/
- __MACOSX/Figure 4/._H
- Figure 4/C/
- __MACOSX/Figure 4/._C
- Figure 4/D/
- __MACOSX/Figure 4/._D
- Figure 4/E/
- __MACOSX/Figure 4/._E
- Figure 4/B/
- __MACOSX/Figure 4/._B
- Figure 4/I/Me4Bpy.xlsx
- __MACOSX/Figure 4/I/._Me4Bpy.xlsx
- Figure 4/G/GV.tif
- __MACOSX/Figure 4/G/._GV.tif
- Figure 4/G/MII.tif
- __MACOSX/Figure 4/G/._MII.tif
- Figure 4/G/Readme.rtf
- __MACOSX/Figure 4/G/._Readme.rtf
- Figure 4/A/GV.tif
- __MACOSX/Figure 4/A/._GV.tif
- Figure 4/A/MII.tif
- __MACOSX/Figure 4/A/._MII.tif
- Figure 4/A/Readme.rtf
- __MACOSX/Figure 4/A/._Readme.rtf
- Figure 4/F/Mitochondria.xlsx
- __MACOSX/Figure 4/F/._Mitochondria.xlsx
- Figure 4/H/GV.tif
- __MACOSX/Figure 4/H/._GV.tif
- Figure 4/H/MII.tif
- __MACOSX/Figure 4/H/._MII.tif
- Figure 4/H/Readme.rtf
- __MACOSX/Figure 4/H/._Readme.rtf
- Figure 4/C/.DS_Store
- __MACOSX/Figure 4/C/._.DS_Store
- Figure 4/C/TMRE.xlsx
- __MACOSX/Figure 4/C/._TMRE.xlsx
- Figure 4/C/LysoTracker.xlsx
- __MACOSX/Figure 4/C/._LysoTracker.xlsx
- Figure 4/D/GV.tif
- __MACOSX/Figure 4/D/._GV.tif
- Figure 4/D/MII.tif
- __MACOSX/Figure 4/D/._MII.tif
- Figure 4/D/MII_inset.tif
- __MACOSX/Figure 4/D/._MII_inset.tif
- Figure 4/D/Readme.rtf
- __MACOSX/Figure 4/D/._Readme.rtf
- Figure 4/E/GV.tif
- __MACOSX/Figure 4/E/._GV.tif
- Figure 4/E/MII.tif
- __MACOSX/Figure 4/E/._MII.tif
- Figure 4/B/GV.tif
- __MACOSX/Figure 4/B/._GV.tif
- Figure 4/B/MII.tif
- __MACOSX/Figure 4/B/._MII.tif
- Figure 4/B/Readme.rtf
- __MACOSX/Figure 4/B/._Readme.rtf
