# Supplementary material for: The proteostatic landscape of healthy human oocytes
Source: EMBO J. 2025 Jul 16;44(16):4611–30. doi: 10.1038/s44318-025-00493-2 (PMC12361380; doi:10.1038/s44318-025-00493-2)
Supplement: Supplementary file 6 — Source data Fig. 4 [file 44318_2025_493_MOESM6_ESM.zip › Figure 4/I/Me4Bpy.xlsx]

## Sheet: Donor 14
	Raw				Normalized
Distance	GV	MII	MII		GV	MII	MII
0	28.5333	28.5429	19.4762		0.932799	0.796443	0.615745
0.316	28.1619	28.1905	19.2		0.908756	0.770107	0.588565
0.6319	27.8857	28.3714	19.5524		0.890876	0.783626	0.623243
0.9479	27.6381	29.3333	19.9238		0.874848	0.855512	0.659791
1.2638	27.019	30.3333	20.6381		0.83477	0.930244	0.730083
1.5798	26.4095	30.8762	21.2762		0.795314	0.970817	0.792875
1.8958	26.0095	31.2667	21.9714		0.76942	1	0.861287
2.2117	25.9524	31.1524	22.7524		0.765724	0.991458	0.938142
2.5277	26.0476	30.6952	23.2476		0.771887	0.95729	0.986873
2.8436	26.2857	29.8381	23.381		0.7873	0.893237	1
3.1596	26.619	29.0571	23.3048		0.808876	0.83487	0.992501
3.4756	26.7048	28.381	23.0476		0.814431	0.784343	0.967191
3.7915	26.9048	27.7333	22.4762		0.827378	0.735939	0.910962
4.1075	27.1619	27.2857	21.981		0.844021	0.702489	0.862232
4.4234	27.4286	27.1619	21.2857		0.861286	0.693237	0.79381
4.7394	27.5048	26.981	20.7619		0.866219	0.679718	0.742265
5.0554	27.4667	26.8667	20.2286		0.863752	0.671176	0.689785
5.3713	27.4571	26.8762	19.8476		0.863131	0.671886	0.652293
5.6873	27.5333	26.8667	19.5429		0.868064	0.671176	0.622309
6.0032	27.619	27.019	19.3714		0.873611	0.682557	0.605432
6.3192	27.8667	27.0857	19.5048		0.889646	0.687542	0.618559
6.6352	27.981	27.2	19.5429		0.897045	0.696084	0.622309
6.9511	27.8095	27.4286	19.4571		0.885943	0.713168	0.613865
7.2671	27.7048	27.3619	19.381		0.879166	0.708183	0.606377
7.583	27.5619	27.219	19.1619		0.869915	0.697504	0.584816
7.899	27.219	27.019	19.3238		0.847717	0.682557	0.600748
8.215	26.981	26.7333	19.6		0.832311	0.661206	0.627928
8.5309	26.7048	26.5238	20.0476		0.814431	0.64555	0.671974
8.8469	26.6952	26.3333	20.5048		0.813809	0.631313	0.716965
9.1628	26.7048	26.2571	20.7238		0.814431	0.625618	0.738516
9.4788	26.8857	26.3619	20.9143		0.826141	0.63345	0.757262
9.7948	27.0381	26.6571	20.781		0.836007	0.655512	0.744145
10.1107	27.1524	26.9143	20.5619		0.843406	0.674733	0.722584
10.4267	27.2857	27	20.3524		0.852035	0.681137	0.701968
10.7426	27.2952	26.9619	20.1714		0.85265	0.67829	0.684157
11.0586	27.1238	26.7714	20.1429		0.841555	0.664054	0.681352
11.3746	26.8381	26.619	20.1714		0.82306	0.652664	0.684157
11.6905	26.6857	26.619	20.219		0.813194	0.652664	0.688841
12.0065	26.6381	26.8	20.2571		0.810113	0.666191	0.69259
12.3224	26.6762	26.7714	20.2762		0.812579	0.664054	0.69447
12.6384	26.6952	26.8571	20.3238		0.813809	0.670458	0.699154
12.9544	26.819	27	20.4095		0.821823	0.681137	0.707587
13.2703	26.819	27.3048	20.4857		0.821823	0.703916	0.715086
13.5863	26.8952	27.381	20.4381		0.826756	0.709611	0.710401
13.9022	26.9238	27.4952	20.4667		0.828608	0.718145	0.713216
14.2182	27.0286	27.419	20.381		0.835392	0.71245	0.704783
14.5342	27.1238	27.3905	20.2381		0.841555	0.710321	0.69072
14.8501	27.1238	27.3143	20.181		0.841555	0.704626	0.685101
15.1661	27.2286	27.381	20.0762		0.848339	0.709611	0.674788
15.482	27.3333	27.4	19.9048		0.855117	0.711031	0.657922
15.798	27.3238	27.4	19.8095		0.854502	0.711031	0.648544
16.114	27.4762	27.3714	19.7714		0.864367	0.708893	0.644794
16.4299	27.4667	27.3905	19.8667		0.863752	0.710321	0.654172
16.7459	27.581	27.3238	20.0286		0.871152	0.705336	0.670104
17.0618	27.5048	27.419	20.1714		0.866219	0.71245	0.684157
17.3778	27.4571	27.5524	20.3333		0.863131	0.72242	0.700089
17.6938	27.4286	27.4857	20.4762		0.861286	0.717435	0.714151
18.0097	27.2381	27.4571	20.5238		0.848954	0.715298	0.718835
18.3257	27.2	27.5143	20.5905		0.846487	0.719573	0.725399
18.6416	27.3714	27.4857	20.4952		0.857583	0.717435	0.71602
18.9576	27.4857	27.619	20.381		0.864982	0.727397	0.704783
19.2736	27.5905	27.7619	20.2952		0.871766	0.738076	0.696339
19.5895	27.7238	27.6667	20.419		0.880396	0.730962	0.708522
19.9055	27.9048	27.5143	20.419		0.892113	0.719573	0.708522
20.2214	27.9619	27.419	20.419		0.895809	0.71245	0.708522
20.5374	28.0476	27.3714	20.4952		0.901357	0.708893	0.71602
20.8534	28.0381	27.2571	20.5429		0.900742	0.700351	0.720714
21.1693	28.0476	27.3524	20.4952		0.901357	0.707473	0.71602
21.4853	27.981	27.4667	20.6381		0.897045	0.716015	0.730083
21.8012	27.9429	27.6381	20.7238		0.894579	0.728824	0.738516
22.1172	27.9143	27.8381	20.781		0.892728	0.743771	0.744145
22.4332	27.8857	27.9429	20.781		0.890876	0.751603	0.744145
22.7491	27.9429	27.981	20.981		0.894579	0.75445	0.763826
23.0651	28.0571	27.9619	21.0571		0.901972	0.753023	0.771315
23.381	28.181	27.8667	21.0571		0.909992	0.745908	0.771315
23.697	28.2571	27.8952	21.1048		0.914919	0.748038	0.776009
24.013	28.181	27.981	21.0667		0.909992	0.75445	0.772259
24.3289	28.0952	28.0857	20.9048		0.904438	0.762275	0.756327
24.6449	28.0095	27.9905	20.8095		0.89889	0.75516	0.746949
24.9608	27.8857	27.9238	20.6286		0.890876	0.750176	0.729148
25.2768	27.8476	27.9143	20.5333		0.88841	0.749466	0.71977
25.5928	27.8857	27.9143	20.3905		0.890876	0.749466	0.705717
25.9087	28.0857	28.1619	20.2667		0.903823	0.76797	0.693535
26.2247	28.3048	28.3905	20.1905		0.918007	0.785053	0.686036
26.5406	28.4	28.5429	20.0952		0.924169	0.796443	0.676658
26.8566	28.4762	28.5619	20.1524		0.929102	0.797863	0.682287
27.1726	28.5048	28.5048	20.2		0.930954	0.793595	0.686971
27.4885	28.4762	28.5238	20.1238		0.929102	0.795015	0.679473
27.8045	28.5238	28.4476	20.0762		0.932184	0.789321	0.674788
28.1204	28.619	28.3714	19.9714		0.938346	0.783626	0.664475
28.4364	28.5714	28.4381	20		0.935265	0.788611	0.66729
28.7524	28.4857	28.3143	20.0762		0.929717	0.779359	0.674788
29.0683	28.4381	28.3048	20.1143		0.926636	0.778649	0.678538
29.3843	28.4857	28.381	20.1429		0.929717	0.784343	0.681352
29.7002	28.4762	28.4	20.1143		0.929102	0.785763	0.678538
30.0162	28.4952	28.5238	20.0381		0.930332	0.795015	0.671039
30.3322	28.6095	28.6857	20.0095		0.937731	0.807115	0.668225
30.6481	28.7143	28.781	20.019		0.944516	0.814237	0.66916
30.9641	28.781	28.8476	20.0476		0.948833	0.819214	0.671974
31.28	28.7429	28.9714	20.1429		0.946367	0.828466	0.681352
31.596	28.6952	29.181	20.1333		0.943279	0.84413	0.680407
31.912	28.6476	29.1429	20.1429		0.940198	0.841282	0.681352
32.2279	28.5238	29.1333	19.981		0.932184	0.840565	0.66542
32.5439	28.4952	29.0762	19.9333		0.930332	0.836298	0.660726
32.8598	28.619	28.9238	19.9524		0.938346	0.824908	0.662606
33.1758	28.6571	29.0952	20.1048		0.940813	0.837718	0.677603
33.4918	28.7905	29.2381	20.2286		0.949448	0.848397	0.689785
33.8077	28.819	29.3905	20.3143		0.951293	0.859786	0.698219
34.1237	28.8952	29.5714	20.2476		0.956226	0.873305	0.691655
34.4396	28.8667	29.7048	20.1333		0.954381	0.883275	0.680407
34.7556	28.9048	29.6381	20.0381		0.956848	0.87829	0.671039
35.0716	28.9429	29.619	19.8762		0.959314	0.876863	0.655107
35.3875	28.9619	29.6286	19.7429		0.960544	0.87758	0.64199
35.7035	28.981	29.6667	19.6095		0.96178	0.880427	0.628862
36.0194	28.9905	29.6667	19.6381		0.962395	0.880427	0.631677
36.3354	29.1143	29.7619	19.6476		0.97041	0.887542	0.632612
36.6514	29.3048	29.781	19.7524		0.982742	0.888969	0.642925
36.9673	29.4571	29.819	19.819		0.992601	0.891809	0.649478
37.2833	29.5714	29.7429	19.8		1	0.886122	0.647609
37.5992	29.5429	29.6952	19.7143		0.998155	0.882557	0.639175
37.9152	29.5333	29.6095	19.5714		0.997534	0.876153	0.625113
38.2312	29.4286	29.6095	19.4857		0.990756	0.876153	0.61668
38.5471	29.2857	29.7333	19.4762		0.981505	0.885405	0.615745
38.8631	29.1905	29.8762	19.5048		0.975342	0.896084	0.618559
39.179	29.2381	29.8952	19.5429		0.978424	0.897504	0.622309
39.495	29.219	29.8857	19.5714		0.977187	0.896794	0.625113
39.811	29.2667	29.8952	19.5429		0.980275	0.897504	0.622309
40.1269	29.2762	29.8476	19.5238		0.98089	0.893947	0.620429
40.4429	29.3143	29.8667	19.5619		0.983357	0.895374	0.624178
40.7588	29.381	29.981	19.4571		0.987674	0.903916	0.613865
41.0748	29.381	30	19.4476		0.987674	0.905336	0.612931
41.3908	29.3048	30.0857	19.4095		0.982742	0.911741	0.609181
41.7067	29.3143	30	19.381		0.983357	0.905336	0.606377
42.0227	29.1429	30	19.2286		0.972261	0.905336	0.59138
42.3386	29.0762	30.0476	19.1619		0.967943	0.908893	0.584816
42.6546	28.9333	30.0095	19.1048		0.958693	0.906046	0.579197
42.9706	28.9143	30.0381	19.1048		0.957463	0.908183	0.579197
43.2865	28.8667	30.1048	19.1333		0.954381	0.913168	0.582002
43.6025	28.8571	30.0952	19.1333		0.95376	0.91245	0.582002
43.9184	28.7905	30.0667	19.2762		0.949448	0.910321	0.596064
44.2344	28.7619	30.0476	19.2952		0.947597	0.908893	0.597933
44.5504	28.8	30.0381	19.3429		0.950063	0.908183	0.602627
44.8663	28.8476	30.1048	19.181		0.953145	0.913168	0.586696
45.1823	28.9524	30.1238	19.1238		0.959929	0.914588	0.581067
45.4982	28.9143	30.1238	18.9714		0.957463	0.914588	0.56607
45.8142	28.8571	30.1333	18.7905		0.95376	0.915298	0.548268
46.1302	28.7429	30.1429	18.7619		0.946367	0.916015	0.545454
46.4461	28.6476	30.0667	18.7143		0.940198	0.910321	0.54077
46.7621	28.7048	30.0857	18.6095		0.943901	0.911741	0.530457
47.078	28.6857	30.1238	18.6667		0.942664	0.914588	0.536085
47.394	28.7143	30.1143	18.6		0.944516	0.913878	0.529522
47.71	28.7905	30.0952	18.4762		0.949448	0.91245	0.517339
48.0259	28.7333	30	18.3905		0.945746	0.905336	0.508906
48.3419	28.6857	29.9143	18.4		0.942664	0.898931	0.509841
48.6578	28.7714	29.8667	18.3238		0.948212	0.895374	0.502342
48.9738	28.8	29.7143	18.2381		0.950063	0.883985	0.493909
49.2898	28.8381	29.6857	18.1905		0.95253	0.881847	0.489225
49.6057	29.0095	29.7524	18.1238		0.963625	0.886832	0.482661
49.9217	29.0571	29.7238	18.1048		0.966707	0.884695	0.480791
50.2376	29.0857	29.819	18.1429		0.968558	0.891809	0.48454
50.5536	28.981	29.8095	18.1048		0.96178	0.891099	0.480791
50.8696	28.7905	29.7714	18.1143		0.949448	0.888252	0.481726
51.1855	28.5905	29.6571	18.0476		0.936501	0.87971	0.475162
51.5015	28.381	29.6952	18.0095		0.922939	0.882557	0.471413
51.8174	28.1143	29.6095	17.981		0.905675	0.876153	0.468609
52.1334	28.0381	29.5619	17.8476		0.900742	0.872595	0.455481
52.4494	27.9429	29.5905	17.8571		0.894579	0.874733	0.456416
52.7653	27.7619	29.5619	17.8381		0.882862	0.872595	0.454546
53.0813	27.4476	29.5333	17.8667		0.862516	0.870458	0.457361
53.3972	27.019	29.4095	17.981		0.83477	0.861206	0.468609
53.7132	26.5619	29.3143	17.9524		0.80518	0.854092	0.465794
54.0292	26.219	29.1619	17.9524		0.782982	0.842702	0.465794
54.3451	25.9238	29.1429	17.9333		0.763873	0.841282	0.463915
54.6611	25.8095	28.9619	18		0.756473	0.827756	0.470478
54.977	25.6	28.819	18.1714		0.742912	0.817076	0.487345
55.293	25.4	28.7143	18.3619		0.729965	0.809252	0.506091
55.609	25.2952	28.419	18.6286		0.72318	0.787183	0.532336
55.9249	25.1714	27.9524	18.8857		0.715166	0.752313	0.557636
56.2409	24.9714	27.2952	19.1619		0.702219	0.703199	0.584816
56.5568	24.781	26.6381	19.3429		0.689894	0.654092	0.602627
56.8728	24.4952	25.6286	19.7048		0.671392	0.578649	0.638241
57.1888	24.0667	24.5714	19.8952		0.643653	0.499641	0.656977
57.5047	23.4952	23.4857	20.2571		0.606657	0.418504	0.69259
57.8207	22.7905	22.2476	20.2857		0.561039	0.325977	0.695404
58.1366	21.8952	21.0571	20.2381		0.503081	0.237008	0.69072
58.4526	20.9143	20.019	20.0952		0.439583	0.159428	0.676658
58.7686	19.781	19.0476	19.7048		0.366219	0.0868321	0.638241
59.0845	18.6286	18.3143	19.2095		0.291618	0.0320305	0.5895
59.4005	17.5429	17.981	18.6667		0.221335	0.00712204	0.536085
59.7164	16.5429	17.8857	17.9619		0.1566	0	0.466729
60.0324	15.781	18.1333	17.2381		0.107279	0.0185038	0.395503
60.3484	15.2095	18.5333	16.4286		0.0702828	0.048397	0.315843
60.6643	14.8857	19.1238	15.6762		0.0493216	0.0925267	0.241803
60.9803	14.4762	19.8095	14.9905		0.0228126	0.143771	0.174326
61.2962	14.3714	20.6857	14.4381		0.0160284	0.209252	0.119967
61.6122	14.2476	21.6286	13.9238		0.00801419	0.279718	0.0693564
61.9282	14.2667	22.6381	13.5333		0.00925063	0.35516	0.030929
62.2441	14.2381	23.619	13.3048		0.00739921	0.428466	0.00844322
62.5601	14.4571	24.5143	13.219		0.0215762	0.495374	0
62.876	14.5429		13.3143		0.0271304		0.00937808
63.192	14.5619		13.419		0.0283604		0.0196812
63.508	14.5524		13.6476		0.0277454		0.0421767
63.8239	14.5238		13.9048		0.025894		0.0674867
64.1399	14.4571		14.1619		0.0215762		0.0927869
64.4558	14.4		14.6952		0.0178798		0.145267
64.7718	14.2952		14.9905		0.0110956		0.174326
65.0878	14.1714		15.581		0.00308138		0.232435
65.4037	14.2095		15.8667		0.00554779		0.260549
65.7197	14.2857		16.3429		0.0104806		0.30741
66.0356	14.2381		16.5429		0.00739921		0.327091
66.3516	14.2381		16.6381		0.00739921		0.336459
66.6675	14.1619		16.7619		0.0024664		0.348642
66.9835	14.1238		16.8857		0		0.360825

## Sheet: Donor 15
	Raw					Normalized
Distance	GV	MII	MII	MII		GV	MII	MII	MII
0	15.7089	33.2027	29.2289	21.7536		0.281356	1	0.89866	0.702823
0.316	16.2405	32.6486	30.1566	21.7826		0.298681	0.976716	0.939946	0.704647
0.6319	16.7468	31.5811	30.6627	22.3913		0.315181	0.931858	0.96247	0.742933
0.9479	17.4684	30.5541	30.6506	22.6957		0.338699	0.888702	0.961931	0.76208
1.2639	18.1519	29.7432	31	23.2464		0.360975	0.854626	0.977481	0.796718
1.5798	18.3924	29.3649	31.506	23.4058		0.368813	0.83873	1	0.806744
1.8958	18.2278	29.473	31.506	23.8696		0.363448	0.843272	1	0.835916
2.2118	17.962	29.8919	31	24.4783		0.354786	0.860875	0.977481	0.874203
2.5277	17.4177	30.5135	30.3735	25.0725		0.337047	0.886996	0.949599	0.911577
2.8437	17.3671	30.9054	29.5301	25.6667		0.335397	0.903464	0.912065	0.948951
3.1597	17.3418	31.2162	28.7831	26.029		0.334573	0.916524	0.87882	0.97174
3.4756	17.519	31.4054	28.0843	26.2319		0.340348	0.924475	0.847721	0.984502
3.7916	18	31.3784	27.7108	26.3333		0.356024	0.92334	0.831098	0.99088
4.1076	18.4557	31.2838	27.3253	26.4058		0.370876	0.919365	0.813942	0.99544
4.4235	18.8861	31.1486	26.8916	26.4783		0.384903	0.913683	0.794641	1
4.7395	19.3291	30.8649	26.7952	26.2464		0.39934	0.901762	0.790351	0.985414
5.0555	19.4051	30.3108	26.6988	26.2174		0.401817	0.878478	0.78606	0.98359
5.3714	19.2911	29.5405	26.6506	25.9565		0.398102	0.846109	0.783915	0.96718
5.6874	19.1519	29.0541	26.6145	25.3333		0.393565	0.825669	0.782309	0.927981
6.0033	18.8354	29.1757	26.494	24.7971		0.38325	0.830779	0.776946	0.894255
6.3193	18.6835	29.5946	26.4819	24.1739		0.3783	0.848382	0.776408	0.855056
6.6353	18.6835	30.1351	26.6386	23.6957		0.3783	0.871095	0.783381	0.824978
6.9512	18.6203	30.6081	26.7349	23.3913		0.37624	0.890971	0.787667	0.805832
7.2672	18.5696	30.9595	26.7711	23.3043		0.374588	0.905737	0.789278	0.80036
7.5832	18.5443	31.0541	26.8916	23.2029		0.373763	0.909712	0.794641	0.793982
7.8991	18.4937	30.9595	27.1084	23		0.372114	0.905737	0.804289	0.78122
8.2151	18.443	31.0135	27.241	22.9565		0.370462	0.908006	0.810191	0.778484
8.5311	18.5823	31.027	27.3133	22.8986		0.375002	0.908574	0.813408	0.774842
8.847	18.6835	30.9595	27.5904	22.9855		0.3783	0.905737	0.82574	0.780308
9.163	18.962	31.0676	27.6627	22.971		0.387376	0.91028	0.828958	0.779396
9.479	19.1646	31.2297	27.6627	23.0145		0.393979	0.917091	0.828958	0.782132
9.7949	19.4304	31.3108	27.7108	23.058		0.402642	0.920499	0.831098	0.784868
10.1109	19.5696	31.4189	27.7108	23.0145		0.407178	0.925042	0.831098	0.782132
10.4269	19.7215	31.4865	27.747	22.942		0.412129	0.927883	0.83271	0.777572
10.7428	19.7975	31.5676	27.6506	22.7826		0.414606	0.931291	0.828419	0.767546
11.0588	19.9241	31.5946	27.8072	22.4638		0.418732	0.932425	0.835389	0.747493
11.3748	20.038	31.7027	27.9036	22.029		0.422444	0.936968	0.839679	0.720145
11.6907	20.1519	31.8784	28.1446	21.7391		0.426156	0.944351	0.850404	0.701911
12.0067	20.2785	31.9324	28.2771	21.2899		0.430282	0.94662	0.856301	0.673657
12.3227	20.3671	31.8378	28.2651	21.1304		0.43317	0.942645	0.855767	0.663624
12.6386	20.6329	31.6622	28.3373	21.0145		0.441832	0.935266	0.85898	0.656335
12.9546	21.0127	31.4054	28.3494	20.8261		0.45421	0.924475	0.859519	0.644484
13.2706	21.3291	31.1622	28.494	20.7246		0.464522	0.914255	0.865954	0.6381
13.5865	21.7975	31.0676	28.6867	20.5942		0.479787	0.91028	0.87453	0.629898
13.9025	22.1392	31.1081	28.759	20.5217		0.490923	0.911982	0.877748	0.625338
14.2185	22.3165	31.1622	28.8193	20.4638		0.496702	0.914255	0.880431	0.621696
14.5344	22.3038	31.0676	28.7952	20.4203		0.496288	0.91028	0.879359	0.61896
14.8504	22.2658	30.8784	28.7108	20.5797		0.495049	0.902329	0.875602	0.628986
15.1664	22.2278	30.6486	28.6627	20.5217		0.493811	0.892673	0.873462	0.625338
15.4823	22.3165	30.7027	28.5301	20.3478		0.496702	0.894946	0.867561	0.6144
15.7983	22.443	30.6486	28.5542	20.2464		0.500825	0.892673	0.868633	0.608022
16.1143	22.4684	30.5405	28.4458	19.9565		0.501652	0.88813	0.863809	0.589788
16.4302	22.7215	30.2973	28.6024	19.7391		0.509901	0.877911	0.870778	0.576114
16.7462	22.9114	30.1081	28.6386	19.6232		0.51609	0.86996	0.872389	0.568824
17.0622	23	30.0405	28.5904	19.4638		0.518978	0.867119	0.870244	0.558798
17.3781	23.2025	30.1622	28.6145	19.4928		0.525577	0.872233	0.871317	0.560622
17.6941	23.3291	30.3784	28.759	19.5797		0.529703	0.881318	0.877748	0.566088
18.01	23.4051	30.7162	28.9277	19.6377		0.53218	0.895513	0.885255	0.569736
18.326	23.3797	30.9054	29.1205	19.6377		0.531352	0.903464	0.893836	0.569736
18.642	23.3544	30.8919	29.2651	19.3913		0.530528	0.902897	0.900271	0.554237
18.9579	23.4557	30.6622	29.3253	19.0435		0.533829	0.893244	0.90295	0.532361
19.2739	23.7089	30.527	29.1084	18.7971		0.542081	0.887563	0.893297	0.516863
19.5899	23.7848	30.5	28.9518	18.5072		0.544555	0.886428	0.886328	0.498629
19.9058	23.8861	30.7703	28.8795	18.3043		0.547856	0.897787	0.88311	0.485867
20.2218	23.962	31.027	28.9398	17.9565		0.55033	0.908574	0.885794	0.463991
20.5378	24.0633	31.2838	29.0361	17.7391		0.553631	0.919365	0.89008	0.450316
20.8537	24.1899	31.5541	29.2169	17.6957		0.557757	0.930723	0.898126	0.447587
21.1697	24.3165	31.6081	29.3735	17.6957		0.561883	0.932992	0.905095	0.447587
21.4857	24.4684	31.5676	29.4217	17.7971		0.566834	0.931291	0.90724	0.453965
21.8016	24.6962	31.4865	29.494	17.8116		0.574258	0.927883	0.910458	0.454877
22.1176	24.8861	31.3378	29.4458	17.5652		0.580447	0.921634	0.908313	0.439378
22.4336	25.1392	31.2568	29.4217	17.2754		0.588696	0.91823	0.90724	0.42115
22.7495	25.4304	31.2162	29.4096	16.9565		0.598186	0.916524	0.906702	0.401092
23.0655	25.5823	31.1351	29.3855	16.5507		0.603137	0.913116	0.905629	0.375568
23.3815	25.8228	31.0676	29.241	16.2754		0.610975	0.91028	0.899198	0.358252
23.6974	26.0506	30.9865	29.1566	15.913		0.618399	0.906872	0.895442	0.335457
24.0134	26.2785	31.0541	28.9639	15.8841		0.625826	0.909712	0.886866	0.333639
24.3294	26.4937	31.2162	28.7349	15.5217		0.63284	0.916524	0.876675	0.310845
24.6453	26.7342	31.4865	28.6265	15		0.640678	0.927883	0.871851	0.278031
24.9613	26.9367	31.6622	28.5663	14.971		0.647277	0.935266	0.869172	0.276207
25.2773	27.2532	31.6892	28.6024	14.7101		0.657592	0.9364	0.870778	0.259796
25.5932	27.4051	31.9054	28.7229	14.6377		0.662543	0.945485	0.876141	0.255243
25.9092	27.4937	31.9865	28.7108	14.5507		0.66543	0.948893	0.875602	0.24977
26.2252	27.6203	32.1351	28.7952	14.3913		0.669556	0.955138	0.879359	0.239744
26.5411	27.7215	32.2838	28.6867	14.3333		0.672855	0.961386	0.87453	0.236096
26.8571	27.8861	32.2838	28.506	14.4638		0.678219	0.961386	0.866488	0.244305
27.1731	28.1013	32.1216	28.1205	14.4638		0.685233	0.95457	0.849332	0.244305
27.489	28.2911	31.973	27.9518	14.5072		0.691418	0.948326	0.841824	0.247034
27.805	28.5443	31.8919	27.7952	14.4783		0.69967	0.944918	0.834855	0.245217
28.121	28.8608	31.7973	27.7229	14.4783		0.709985	0.940943	0.831637	0.245217
28.4369	29.1646	31.7568	27.747	14.4493		0.719886	0.939241	0.83271	0.243392
28.7529	29.4177	31.8243	27.8434	14.3043		0.728135	0.942077	0.837	0.234272
29.0688	29.7722	31.7568	28.0241	14.1739		0.739688	0.939241	0.845042	0.22607
29.3848	29.8987	31.8378	28.1325	14.1304		0.743811	0.942645	0.849866	0.223334
29.7008	30.1266	31.9324	28.1928	14.058		0.751238	0.94662	0.852549	0.21878
30.0167	30.4177	32.027	28.0482	14.1884		0.760726	0.950595	0.846114	0.226982
30.3327	30.6709	32.0405	27.8916	14.1594		0.768978	0.951163	0.839145	0.225158
30.6487	31.0127	32.0541	27.7229	14.1304		0.780117	0.951734	0.831637	0.223334
30.9646	31.3165	32	27.5783	14.1739		0.790018	0.949461	0.825202	0.22607
31.2806	31.6076	32.1081	27.4578	14.2174		0.799505	0.954003	0.819839	0.228806
31.5966	31.8861	32.0811	27.3735	14.4783		0.808582	0.952869	0.816087	0.245217
31.9125	32.2785	32.1892	27.3494	14.7681		0.82137	0.957411	0.815015	0.263445
32.2285	32.6076	32.4189	27.2289	15.2029		0.832096	0.967063	0.809652	0.290793
32.5445	32.9873	32.527	27.2651	15.6667		0.844471	0.971606	0.811263	0.319965
32.8604	33.2911	32.5135	27.1928	15.971		0.854372	0.971039	0.808045	0.339105
33.1764	33.6456	32.3649	27.1446	16.3478		0.865925	0.964794	0.8059	0.362806
33.4924	34	32.2703	27.1928	16.6667		0.877475	0.960819	0.808045	0.382864
33.8083	34.3544	32.0676	27.2771	17.058		0.889025	0.952301	0.811797	0.407476
34.1243	34.6835	32.1081	27.253	17.3623		0.899751	0.954003	0.810725	0.426616
34.4403	34.8608	32.0405	27.0723	17.6522		0.905529	0.951163	0.802683	0.44485
34.7562	35.1519	32.1622	27.0361	17.9565		0.915016	0.956277	0.801072	0.463991
35.0722	35.481	32.1622	27.012	18.2319		0.925742	0.956277	0.799999	0.481313
35.3882	35.7089	32.1351	26.9639	18.5072		0.93317	0.955138	0.797858	0.498629
35.7041	35.8987	32.2703	26.8795	18.9565		0.939355	0.960819	0.794102	0.526889
36.0201	36.1392	32.4324	26.6627	19.2174		0.947193	0.967631	0.784454	0.543299
36.3361	36.1519	32.4324	26.5663	19.5652		0.947607	0.967631	0.780164	0.565176
36.652	36.1899	32.4054	26.5783	19.7681		0.948846	0.966496	0.780698	0.577938
36.968	36.3038	32.4595	26.7108	19.913		0.952558	0.96877	0.786595	0.587052
37.284	36.4557	32.5811	26.8916	20.0725		0.957508	0.973879	0.794641	0.597084
37.5999	36.5696	32.8108	27.0723	20.2464		0.96122	0.983532	0.802683	0.608022
37.9159	36.6962	32.9865	27.1325	20.2464		0.965346	0.990915	0.805362	0.608022
38.2319	36.8354	33.0135	27.1446	20.2174		0.969883	0.99205	0.8059	0.606198
38.5478	37	33.0135	27.1205	20.1594		0.975247	0.99205	0.804828	0.60255
38.8638	37.1013	32.9324	27.0602	20.0725		0.978549	0.988642	0.802144	0.597084
39.1798	37.2152	32.8378	27.1205	20.029		0.982261	0.984666	0.804828	0.594348
39.4957	37.3291	32.7432	27.0602	20.087		0.985973	0.980691	0.802144	0.597996
39.8117	37.4557	32.6351	27.0361	20.029		0.990099	0.976149	0.801072	0.594348
40.1277	37.4177	32.6351	27.1084	20.029		0.98886	0.976149	0.804289	0.594348
40.4436	37.519	32.6486	27.3133	20.058		0.992162	0.976716	0.813408	0.596172
40.7596	37.557	32.6757	27.4578	20.1159		0.9934	0.977855	0.819839	0.599814
41.0755	37.6076	32.5676	27.6145	20		0.995049	0.973312	0.826813	0.592524
41.3915	37.7595	32.5	27.8193	19.971		1	0.970471	0.835927	0.5907
41.7075	37.7595	32.3649	27.9518	19.971		1	0.964794	0.841824	0.5907
42.0234	37.7089	32.2703	28.1446	20.0725		0.998351	0.960819	0.850404	0.597084
42.3394	37.4684	32.3243	28.3133	20.087		0.990513	0.963088	0.857912	0.597996
42.6554	37.1519	32.527	28.4337	20.2174		0.980198	0.971606	0.86327	0.606198
42.9713	36.7722	32.6216	28.6747	20.2754		0.967823	0.975581	0.873996	0.609846
43.2873	36.4937	32.6622	28.6988	20.2464		0.958747	0.977287	0.875068	0.608022
43.6033	36.0253	32.6351	28.8554	19.9855		0.943481	0.976149	0.882038	0.591612
43.9192	35.5823	32.5946	28.7831	19.8986		0.929044	0.974447	0.87882	0.586146
44.2352	35.2532	32.5541	28.7711	19.8696		0.918318	0.972745	0.878286	0.584322
44.5512	34.8481	32.5	28.7229	19.7826		0.905115	0.970471	0.876141	0.57885
44.8671	34.5063	32.4595	28.6145	19.6667		0.893976	0.96877	0.871317	0.57156
45.1831	34.1266	32.5946	28.6145	19.6957		0.881601	0.974447	0.871317	0.573384
45.4991	33.7975	32.6622	28.5663	19.6667		0.870876	0.977287	0.869172	0.57156
45.815	33.3924	32.6892	28.3855	19.6667		0.857673	0.978422	0.861125	0.57156
46.131	33.076	32.6757	28.3855	19.6667		0.847361	0.977855	0.861125	0.57156
46.447	32.5949	32.4865	28.2651	19.6522		0.831682	0.969904	0.855767	0.570648
46.7629	32.3038	32.3514	28.2651	19.6957		0.822195	0.964227	0.855767	0.573384
47.0789	31.9241	32.2838	28.2169	19.7826		0.80982	0.961386	0.853622	0.57885
47.3949	31.557	32.1622	28.3494	19.7391		0.797856	0.956277	0.859519	0.576114
47.7108	31.1772	32.1757	28.3855	19.8261		0.785478	0.956844	0.861125	0.581586
48.0268	30.8987	32.1486	28.4337	19.8986		0.776402	0.955705	0.86327	0.586146
48.3428	30.6203	32.0946	28.4337	19.7681		0.767328	0.953436	0.86327	0.577938
48.6587	30.2532	32.0541	28.4578	19.7681		0.755364	0.951734	0.864343	0.577938
48.9747	29.8987	31.9595	28.5422	19.7536		0.743811	0.947759	0.868099	0.577026
49.2907	29.3418	31.9459	28.5181	19.6667		0.725661	0.947187	0.867027	0.57156
49.6066	28.8228	31.9595	28.4578	19.5362		0.708747	0.947759	0.864343	0.563351
49.9226	28	31.9324	28.3855	19.5652		0.681931	0.94662	0.861125	0.565176
50.2386	27.0506	31.7568	28.3253	19.6087		0.650989	0.939241	0.858446	0.567912
50.5545	25.9367	31.4865	28.2169	19.5797		0.614687	0.927883	0.853622	0.566088
50.8705	24.6835	31.2432	28.241	19.7246		0.573844	0.917659	0.854695	0.575202
51.1865	23.3544	30.6622	28.253	19.7536		0.530528	0.893244	0.855229	0.577026
51.5024	22.0506	29.8108	28.2048	19.8116		0.488036	0.857467	0.853083	0.580674
51.8184	20.7342	28.8108	28.0361	19.9855		0.445134	0.815445	0.845576	0.591612
52.1343	19.4684	27.5	27.759	20.1449		0.40388	0.760364	0.833244	0.601638
52.4503	18.3165	26.2027	27.3494	20.2464		0.366339	0.705849	0.815015	0.608022
52.7663	17.2658	24.6892	26.7831	20.1449		0.332096	0.642249	0.789812	0.601638
53.0822	16.2278	23.2027	25.9157	20.058		0.298267	0.579784	0.751209	0.596172
53.3982	15.1392	21.7297	24.8675	20.029		0.262789	0.517886	0.70456	0.594348
53.7142	14.2278	20.2297	23.5181	19.8551		0.233085	0.454854	0.644507	0.58341
54.0301	13.3671	19.1081	22.0602	19.5507		0.205035	0.407723	0.579624	0.564264
54.3461	12.5949	17.8784	20.5542	19.1739		0.179868	0.356049	0.512601	0.540563
54.6621	11.8734	16.6081	18.9759	18.7101		0.156354	0.302669	0.442361	0.511391
54.978	11.3165	15.4459	17.3976	18.087		0.138204	0.253831	0.37212	0.472199
55.294	10.8481	14.3108	15.8916	17.5652		0.122939	0.206133	0.305097	0.439378
55.61	10.1519	13.2838	14.4819	16.9275		0.100249	0.162976	0.24236	0.399268
55.9259	9.8608	12.3649	13.1687	16.5942		0.0907618	0.124363	0.183917	0.378304
56.2419	9.5316	11.5676	12.1084	16.1739		0.080033	0.090859	0.13673	0.351867
56.5579	8.9747	11.1351	11.0241	15.8406		0.0618832	0.0726847	0.0884739	0.330903
56.8738	8.6076	10.8649	10.3373	15.5507		0.0499192	0.0613305	0.0579086	0.312669
57.1898	8.4177	10.4865	9.7952	15.2464		0.0437302	0.0454295	0.033783	0.293529
57.5058	8.1519	10.3649	9.3253	14.7681		0.0350676	0.0403197	0.0128706	0.263445
57.8217	8.1013	10.2297	9.2169	14.3768		0.0334185	0.0346384	0.00804632	0.238832
58.1377	7.7215	10.1351	9.0361	14.1884		0.0210406	0.0306631	0	0.226982
58.4537	7.6203	10.1351	9.1446	13.7971		0.0177424	0.0306631	0.00482868	0.20237
58.7696	7.5696	10.2027	9.3976	13.6957		0.01609	0.0335038	0.0160882	0.195992
59.0856	7.2785	10.2568	9.8193	13.6522		0.00660288	0.0357772	0.0348555	0.193256
59.4016	7.1519	10.3108	10.2771	13.4928		0.00247689	0.0380463	0.0552294	0.18323
59.7175	7.0759	10.3514	10.9277	13.3623		0	0.0397524	0.0841837	0.175022
60.0335	7.1266	10.3108	11.5542	12.9855		0.00165235	0.0380463	0.112065	0.151322
60.3495	7.2911	10.0946	12.0964	12.5942		0.00701352	0.0289613	0.136196	0.126709
60.6654	7.3418	10.0135	12.4578	12.3623		0.00866587	0.0255533	0.152279	0.112123
60.9814	7.3165	9.8243	12.6627	12.087		0.00784132	0.0176028	0.161398	0.0948071
61.2974	7.3291	9.7162	12.7349	11.6377		0.00825197	0.0130603	0.164611	0.0665467
61.6133	7.3291	9.6486	12.3494	11.3333		0.00825197	0.0102196	0.147455	0.0474004
61.9293	7.3291	9.5405	11.9759	11.0145		0.00825197	0.00567711	0.130833	0.0273483
62.2453	7.3797	9.5	11.253	10.5797		0.00990105	0.00397524	0.0986609	0
62.5612	7.3924	9.4054	10.5181			0.010315	0	0.0659549

## Sheet: Donor 16
	Raw				Normalized
Distance	GV	GV	GV		GV	GV	GV
0	21.5222	28.6705	15.8902		0.812843	0.963329	0.937234
0.316	20.9222	28.875	15.8537		0.785748	0.971003	0.93473
0.6319	21.2222	28.5682	16.1098		0.799296	0.95949	0.952303
0.9479	21.8	28.5682	16.5244		0.825388	0.95949	0.980752
1.2638	22.1222	28.8864	16.8049		0.839938	0.971431	1
1.5798	22.5111	29.2273	16.378		0.8575	0.984224	0.970707
1.8957	22.9111	29.4659	16.1098		0.875563	0.993178	0.952303
2.2117	22.9556	29.6477	15.878		0.877572	1	0.936397
2.5276	23.0667	29.3864	15.5366		0.882589	0.990194	0.91297
2.8436	23.2667	28.6705	15.2805		0.891621	0.963329	0.895397
3.1595	23.3444	27.9545	15.061		0.89513	0.93646	0.880335
3.4755	23.3667	27.4205	14.7195		0.896137	0.916421	0.856902
3.7915	23.3111	27.2159	14.4878		0.893626	0.908743	0.841003
4.1074	23.0444	27.1364	14.2683		0.881582	0.905759	0.825941
4.4234	23.0889	27.1932	14.0976		0.883592	0.907891	0.814227
4.7393	23.2889	27.1818	13.8293		0.892623	0.907463	0.795817
5.0553	23.5	26.9773	13.5976		0.902156	0.899789	0.779918
5.3712	23.6778	26.6932	13.4634		0.910185	0.889127	0.770709
5.6872	23.6889	26.375	13.6707		0.910687	0.877186	0.784934
6.0031	23.5778	26.375	13.878		0.90567	0.877186	0.799159
6.3191	23.4556	26.2955	14.0366		0.900151	0.874203	0.810042
6.635	23.2778	26.3068	14.0976		0.892122	0.874627	0.814227
6.951	23.1778	26.2727	14.061		0.887606	0.873347	0.811716
7.2669	23.1222	26.1705	14.0366		0.885096	0.869512	0.810042
7.5829	23.1	25.8523	14.061		0.884093	0.857571	0.811716
7.8989	23.1222	25.7273	14.0976		0.885096	0.85288	0.814227
8.2148	23.2667	25.8523	14.1951		0.891621	0.857571	0.820918
8.5308	23.2778	26.0341	14.2683		0.892122	0.864394	0.825941
8.8467	23.4111	26.2273	14.2073		0.898142	0.871644	0.821755
9.1627	23.4333	26.2841	14.2439		0.899144	0.873775	0.824266
9.4786	23.5222	26.3068	14.2073		0.903159	0.874627	0.821755
9.7946	23.6111	26.2273	14.1463		0.907173	0.871644	0.817569
10.1105	23.6222	26.2727	14.0976		0.907675	0.873347	0.814227
10.4265	23.7444	26.3636	14.061		0.913193	0.876759	0.811716
10.7424	23.7444	26.5	14.061		0.913193	0.881877	0.811716
11.0584	23.7889	26.4886	14.0488		0.915202	0.881449	0.810879
11.3744	23.9	26.3977	13.9878		0.920219	0.878038	0.806693
11.6903	23.8889	26.3295	13.7805		0.919718	0.875479	0.792468
12.0063	24.0111	26.125	13.6951		0.925237	0.867805	0.786608
12.3222	24.0444	25.9773	13.5488		0.92674	0.862262	0.776569
12.6382	24.1	25.8636	13.5854		0.929251	0.857995	0.779081
12.9541	24.3222	25.9318	13.561		0.939285	0.860555	0.777406
13.2701	24.4667	25.9205	13.5976		0.94581	0.860131	0.779918
13.586	24.4667	25.875	13.5732		0.94581	0.858423	0.778244
13.902	24.5333	25.8864	13.7195		0.948818	0.858851	0.788283
14.2179	24.3889	26	13.8659		0.942297	0.863114	0.798328
14.5339	24.2222	25.9886	13.8659		0.934769	0.862686	0.798328
14.8498	24.2111	26.1477	13.8293		0.934268	0.868657	0.795817
15.1658	24.2111	26.2386	13.8415		0.934268	0.872068	0.796654
15.4818	24.2667	26.1818	13.8415		0.936779	0.869936	0.796654
15.7977	24.3333	26.1932	13.8537		0.939786	0.870364	0.797491
16.1137	24.3778	26.0909	13.9512		0.941796	0.866525	0.804182
16.4296	24.4444	26.125	13.9878		0.944803	0.867805	0.806693
16.7456	24.5444	26.125	14.0732		0.949319	0.867805	0.812553
17.0615	24.6222	26.1364	14.0244		0.952833	0.868233	0.809205
17.3775	24.6444	26.2386	13.8902		0.953835	0.872068	0.799996
17.6934	24.4889	26.3068	13.9268		0.946813	0.874627	0.802507
18.0094	24.5111	26.2727	13.8902		0.947815	0.873347	0.799996
18.3253	24.4556	26.0909	13.9878		0.945309	0.866525	0.806693
18.6413	24.4222	25.8864	14.122		0.943801	0.858851	0.815902
18.9573	24.3778	25.8636	14.2195		0.941796	0.857995	0.822592
19.2732	24.3667	25.8409	14.3049		0.941295	0.857143	0.828452
19.5892	24.3778	25.8864	14.2195		0.941796	0.858851	0.822592
19.9051	24.2889	26.0682	14.0732		0.937781	0.865673	0.812553
20.2211	24.2111	26.2273	14.0488		0.934268	0.871644	0.810879
20.537	24.2333	26.3068	13.9878		0.935271	0.874627	0.806693
20.853	24.2667	26.2614	13.9512		0.936779	0.872923	0.804182
21.1689	24.3444	26.2273	14.122		0.940288	0.871644	0.815902
21.4849	24.4	26.1591	14.0732		0.942798	0.869084	0.812553
21.8008	24.5	26.0114	14.0488		0.947314	0.863542	0.810879
22.1168	24.5667	25.9318	13.9878		0.950326	0.860555	0.806693
22.4327	24.6	25.9886	13.6707		0.95183	0.862686	0.784934
22.7487	24.6444	26.0114	13.561		0.953835	0.863542	0.777406
23.0647	24.6222	26.0909	13.5366		0.952833	0.866525	0.775732
23.3806	24.5778	25.9545	13.5366		0.950828	0.861406	0.775732
23.6966	24.5667	25.75	13.439		0.950326	0.853732	0.769035
24.0125	24.5889	25.5227	13.4146		0.951329	0.845202	0.767361
24.3285	24.6556	25.3182	13.3415		0.954341	0.837528	0.762345
24.6444	24.6111	25.1136	13.2317		0.952331	0.82985	0.75481
24.9604	24.5889	25.0682	13.1098		0.951329	0.828147	0.746446
25.2763	24.7	25.0114	13.0976		0.956346	0.826015	0.745608
25.5923	24.8	25.0568	13.0854		0.960862	0.827719	0.744771
25.9082	24.9333	25.0909	13.0976		0.966881	0.828998	0.745608
26.2242	25.0333	24.9205	13.061		0.971397	0.822604	0.743097
26.5401	24.9111	24.75	13.0732		0.965879	0.816206	0.743934
26.8561	24.8111	24.5114	12.9878		0.961363	0.807252	0.738074
27.1721	24.7111	24.3636	12.9512		0.956847	0.801705	0.735563
27.488	24.5889	24.125	12.8415		0.951329	0.792751	0.728035
27.804	24.6556	23.9432	12.7805		0.954341	0.785929	0.723849
28.1199	24.7111	23.9659	12.6463		0.956847	0.786781	0.714641
28.4359	24.8444	23.875	12.5976		0.962867	0.78337	0.711299
28.7518	24.9778	23.7727	12.439		0.968891	0.779531	0.700416
29.0678	24.9111	23.625	12.5		0.965879	0.773988	0.704602
29.3837	24.8111	23.4432	12.4634		0.961363	0.767166	0.70209
29.6997	24.7333	23.1705	12.378		0.95785	0.756932	0.69623
30.0156	24.7444	23.1023	12.439		0.958351	0.754373	0.700416
30.3316	24.8222	22.9091	12.439		0.961864	0.747123	0.700416
30.6476	24.8556	22.6705	12.3537		0.963372	0.738169	0.694563
30.9635	25.0444	22.5341	12.1951		0.971898	0.73305	0.68368
31.2795	25.1333	22.5341	11.9878		0.975913	0.73305	0.669455
31.5954	25.1889	22.5568	11.7317		0.978424	0.733902	0.651882
31.9114	25.1222	22.5455	11.7195		0.975412	0.733478	0.651044
32.2273	25.1333	22.5	11.7561		0.975913	0.73177	0.653556
32.5433	25.1111	22.3636	11.6707		0.97491	0.726652	0.647696
32.8592	25.1111	22.1705	11.7073		0.97491	0.719405	0.650207
33.1752	25.1667	21.9773	11.6463		0.977421	0.712155	0.646021
33.4911	25.3222	21.8068	11.4024		0.984443	0.705757	0.629285
33.8071	25.3889	21.7273	11.2927		0.987455	0.702774	0.621758
34.1231	25.4889	21.3409	11.2073		0.991971	0.688273	0.615898
34.439	25.5778	21.0795	11.061		0.995985	0.678464	0.605859
34.755	25.6667	20.9205	10.9024		1	0.672497	0.594976
35.0709	25.6222	20.6136	10.7317		0.99799	0.66098	0.583262
35.3869	25.5	20.3636	10.5		0.992472	0.651598	0.567363
35.7028	25.4111	20.0909	10.3659		0.988458	0.641365	0.558162
36.0188	25.2	19.6818	10.2561		0.978925	0.626013	0.550627
36.3347	24.9778	19.4659	10.0976		0.968891	0.617911	0.539751
36.6507	24.8222	19.2614	10.0488		0.961864	0.610237	0.536402
36.9666	24.6778	19.0568	9.8659		0.955343	0.602559	0.523852
37.2826	24.4889	18.8068	9.6341		0.946813	0.593177	0.507946
37.5985	24.3111	18.4205	9.4512		0.938784	0.57868	0.495396
37.9145	24.2889	18.2273	9.439		0.937781	0.57143	0.494559
38.2305	24.3111	18.0114	9.3415		0.938784	0.563328	0.487868
38.5464	24.3556	17.9432	9.2317		0.940793	0.560769	0.480334
38.8624	24.5556	17.8636	9.1341		0.949825	0.557782	0.473637
39.1783	24.5778	17.7386	9.0366		0.950828	0.553091	0.466946
39.4943	24.6222	17.5341	8.939		0.952833	0.545417	0.460249
39.8102	24.6556	17.3864	8.8659		0.954341	0.539874	0.455233
40.1262	24.6333	17.1932	8.7561		0.953334	0.532624	0.447699
40.4421	24.6333	17.0341	8.622		0.953334	0.526653	0.438497
40.7581	24.6889	16.8977	8.439		0.955845	0.521535	0.425939
41.074	24.6444	16.7386	8.4268		0.953835	0.515564	0.425102
41.39	24.7111	16.6705	8.378		0.956847	0.513009	0.421754
41.706	24.6444	16.625	8.3293		0.953835	0.511301	0.418412
42.0219	24.5	16.5795	8.2683		0.947314	0.509594	0.414226
42.3379	24.4333	16.5795	8.0854		0.944302	0.509594	0.401676
42.6538	24.1778	16.6932	7.9756		0.932764	0.51386	0.394141
42.9698	24.0333	16.9659	7.6707		0.926239	0.524094	0.373219
43.2857	23.9111	17.3295	7.4512		0.920721	0.537739	0.358157
43.6017	23.7444	17.5341	7.4024		0.913193	0.545417	0.354809
43.9176	23.5778	17.6932	7.2683		0.90567	0.551387	0.345607
44.2336	23.4667	17.8977	7.1585		0.900653	0.559061	0.338073
44.5495	23.3222	17.9659	7.0732		0.894127	0.561621	0.332219
44.8655	23.2556	18.0114	7.061		0.89112	0.563328	0.331382
45.1814	23.2222	18.1591	7.0366		0.889611	0.568871	0.329708
45.4974	23.0556	18.2727	7.0366		0.882088	0.573134	0.329708
45.8134	22.9222	18.4659	7.0366		0.876064	0.580384	0.329708
46.1293	22.8	18.6023	6.9268		0.870546	0.585503	0.322174
46.4453	22.6222	18.6591	6.8415		0.862517	0.587634	0.31632
46.7612	22.6333	18.6136	6.6341		0.863018	0.585927	0.302089
47.0772	22.5556	18.5682	6.4512		0.859509	0.584223	0.289538
47.3931	22.4667	18.3523	6.3415		0.855495	0.576121	0.282011
47.7091	22.2556	18.1705	6.1585		0.845962	0.569299	0.269454
48.025	22.1556	18.1023	6.122		0.841446	0.566739	0.266949
48.341	22.0222	17.9659	6.0122		0.835422	0.561621	0.259415
48.6569	21.9556	17.7045	5.7561		0.832414	0.551811	0.241841
48.9729	21.8556	17.3636	5.6341		0.827899	0.539018	0.23347
49.2888	21.8	17.0568	5.4756		0.825388	0.527505	0.222594
49.6048	21.8111	16.5682	5.3415		0.825889	0.50917	0.213392
49.9208	21.7778	16.0682	5.061		0.824385	0.490406	0.194144
50.2367	21.7222	15.5114	4.8293		0.821875	0.469511	0.178245
50.5527	21.4111	14.8864	4.6707		0.807826	0.446057	0.167362
50.8686	20.9	14.2159	4.5122		0.784746	0.420896	0.156486
51.1846	20.3	13.6705	4.4268		0.757651	0.400429	0.150626
51.5005	19.4	13.0227	4.378		0.717009	0.376119	0.147277
51.8165	18.5667	12.5795	4.1829		0.679379	0.359487	0.13389
52.1324	17.6	12.1477	3.9634		0.635724	0.343283	0.118828
52.4484	16.5222	11.7955	3.8415		0.587053	0.330066	0.110463
52.7643	15.4222	11.3182	3.7073		0.537379	0.312155	0.101254
53.0803	14.1333	11.1591	3.6951		0.479175	0.306184	0.100417
53.3963	12.8778	10.8864	3.6585		0.42248	0.29595	0.0979057
53.7122	11.6111	10.7273	3.5244		0.365278	0.28998	0.0887039
54.0282	10.5333	10.6136	3.4634		0.316607	0.285713	0.0845182
54.3441	9.5667	10.5114	3.4024		0.272957	0.281878	0.0803324
54.6601	8.7333	10.3182	3.2927		0.235323	0.274628	0.0728049
54.976	7.9778	10.2159	3.2927		0.201206	0.270789	0.0728049
55.292	7.2333	10.125	3.1585		0.167586	0.267378	0.0635962
55.6079	6.6889	9.9659	3.0976		0.143002	0.261407	0.0594173
55.9239	6.0333	9.8864	3.0732		0.113396	0.258424	0.057743
56.2398	5.7222	9.7159	3.0122		0.0993475	0.252026	0.0535572
56.5558	5.2889	9.5568	3		0.0797805	0.246055	0.0527201
56.8717	4.8444	9.25	3		0.0597078	0.234542	0.0527201
57.1877	4.6	9.0114	3		0.0486712	0.225588	0.0527201
57.5037	4.4889	8.7159	3		0.0436542	0.214499	0.0527201
57.8196	4.1222	8.4659	3		0.0270948	0.205117	0.0527201
58.1356	3.9444	7.9886	2.9756		0.0190657	0.187206	0.0510458
58.4515	3.8444	7.6818	3		0.0145499	0.175692	0.0527201
58.7675	3.7556	7.3409	2.9878		0.0105399	0.1629	0.0518829
59.0834	3.7111	6.8977	2.939		0.00853033	0.146268	0.0485343
59.3994	3.6	6.4545	2.9024		0.00351329	0.129636	0.0460228
59.7153	3.5778	6.1705	2.7927		0.00251078	0.118978	0.0384953
60.0313	3.5222	5.6932	2.6463		0	0.101067	0.0284495
60.3472	3.5444	5.2955	2.4024		0.00100251	0.0861425	0.0117133
60.6632	3.5444	5.1818	2.3049		0.00100251	0.0818757	0.00502292
60.9792	3.6222	4.8977	2.3659		0.00451579	0.0712144	0.00920868
61.2951	3.5333	4.4773	2.2805		0.000501253	0.0554382	0.00334861
61.6111	3.5444	4.2955	2.2317		0.00100251	0.0486158	0
61.927	3.5889	4.1023	2.2683		0.00301203	0.0413657	0.00251146
62.243	3.5889	3.7614	2.3415		0.00301203	0.0285728	0.00753438
62.5589	3.6333	3.6364	2.3537		0.00501705	0.023882	0.00837153
62.8749	3.7333	3.625			0.00953284	0.0234542
63.1908	3.7889	3.5455			0.0120436	0.0204708
63.5068	3.8889	3.4545			0.0165594	0.0170559
63.8227	3.9556	3.3636			0.0195715	0.0136447
64.1387	3.9444	3.1932			0.0190657	0.00725016
64.4547	4.0333	3.0682			0.0230802	0.00255932
64.7706	4.0556	3.0227			0.0240872	0.000851856
65.0866	4.0556	3.0568			0.0240872	0.00213152
65.4025	4.0444	3.125			0.0235815	0.00469084
65.7185	4.0556	3.1705			0.0240872	0.0063983
66.0344	4.0444	3.2045			0.0235815	0.00767421
66.3504	4.0111	3.1932			0.0220777	0.00725016
66.6663	4.0111	3.1136			0.0220777	0.00426303
66.9823	4.0333	3.0568			0.0230802	0.00213152
67.2982	4	3			0.0215765	0

## Sheet: Readme
Quantification of radial distribution of Me4Bpy intensity in live GV and MII oocytes after Verapamil treatment.
Quantification was performed as described in the methods.
Data were normalized to the maximum and the minimum of each curve as 1 and 0, respectively.
Each tab represents a donor. To generate the graph in Fig. 4I all curves were pooled per oocyte type and averaged.
