# Supplementary material for: The proteostatic landscape of healthy human oocytes
Source: EMBO J. 2025 Jul 16;44(16):4611–30. doi: 10.1038/s44318-025-00493-2 (PMC12361380; doi:10.1038/s44318-025-00493-2)
Supplement: Supplementary file 6 — Source data Fig. 4 [file 44318_2025_493_MOESM6_ESM.zip › Figure 4/F/Mitochondria.xlsx]

## Sheet: Donor 12
	Raw						Normalized
Distance	GV	GV	MII	MII	MII		GV	GV	MII	MII	MII
0	13.4898	23.8817	24	20.2755	52.18		0.300388	0.546321	0.520035	0.383433	1
0.2528	10.3367	23.3441	25.8265	23.7857	47.6		0.200581	0.530933	0.571265	0.491372	0.898335
0.5055	9.1531	26.6237	28.398	29.9184	50.69		0.163115	0.624809	0.64339	0.679952	0.966926
0.7583	10.6735	29.1398	31.0816	28.8571	46.8		0.211242	0.69683	0.71866	0.647317	0.880577
1.0111	12.2143	30.3441	34.4184	30.2551	43.6		0.260014	0.731302	0.812251	0.690305	0.809545
1.2639	12	28.3763	39.949	32.9898	44.19		0.25323	0.674975	0.967374	0.774397	0.822642
1.5166	11.2143	25.828	41.1122	37.1122	45.37		0.22836	0.602032	1	0.901161	0.848835
1.7694	10.9184	24.8495	39.6939	36.2245	44.93		0.218994	0.574024	0.960219	0.873864	0.839068
2.0222	11.3673	25.2473	37.6327	34.7347	42.87		0.233203	0.58541	0.902407	0.828053	0.793341
2.2749	11.6939	25.6021	36.4388	34.0918	41.74		0.243541	0.595566	0.86892	0.808283	0.768257
2.5277	11.602	25.5914	36.1939	33.1327	40.35		0.240632	0.59526	0.862051	0.778791	0.737403
2.7805	12.398	26.3548	34.4592	32.5204	41.18		0.265828	0.617112	0.813396	0.759963	0.755827
3.0333	12.6837	28.086	35.0102	31.2347	41.38		0.274872	0.666666	0.82885	0.720428	0.760266
3.286	13.5612	29.3118	34.5	31.5918	43.98		0.302648	0.701753	0.81454	0.731409	0.81798
3.5388	14.4796	29.9032	33.5204	34.2653	42.6		0.331719	0.718682	0.787064	0.813619	0.787347
3.7916	16.102	30.1075	33.2245	36.4082	41.07		0.383074	0.724529	0.778765	0.879513	0.753385
4.0443	17.8673	29.8925	33.7143	36.5204	41.79		0.438953	0.718375	0.792503	0.882963	0.769367
4.2971	18.5306	29.172	35.0612	37.3571	43.74		0.459948	0.697752	0.830281	0.908691	0.812653
4.5499	18.8469	28.7204	35.9694	37.4694	44.48		0.469961	0.684825	0.855754	0.912144	0.829079
4.8027	19.7143	28.172	35.9082	38.051	45.18		0.497417	0.669127	0.854038	0.930029	0.844617
5.0554	21.1531	28.2688	35.2551	38.9286	45.65		0.542961	0.671898	0.835719	0.957015	0.85505
5.3082	21.2245	28.2366	35.551	40.3265	45.86		0.545221	0.670977	0.844019	1	0.859711
5.561	21.398	28.3763	36.1531	39.5102	46.74		0.550713	0.674975	0.860907	0.974899	0.879245
5.8137	21.5204	29.172	36.398	37.2959	47.51		0.554587	0.697752	0.867776	0.906809	0.896337
6.0665	20.2449	29.4301	36.0408	36.398	47.73		0.514213	0.705139	0.857757	0.879199	0.901221
6.3193	19.5408	29.3011	36.449	36.9082	45.36		0.491925	0.701447	0.869206	0.894888	0.848613
6.572	19.4796	29.4301	35.551	37.949	42.16		0.489988	0.705139	0.844019	0.926892	0.77758
6.8248	19.8367	29.9677	35.4592	37.6939	41.44		0.501291	0.720528	0.841444	0.919048	0.761598
7.0776	21.2143	30.9892	35.6837	37.3469	42.71		0.544898	0.749767	0.847741	0.908378	0.789789
7.3304	22.1633	32	35.0408	36.6224	42.09		0.574937	0.778701	0.829709	0.886099	0.776027
7.5831	23.1224	31.8817	33.8571	35.7857	41.95		0.605296	0.775315	0.796508	0.860371	0.772919
7.8359	23.5102	31	33.3673	35.551	42.23		0.617572	0.750077	0.78277	0.853154	0.779134
8.0887	23.949	30.4409	32.8776	35.5714	42.62		0.631461	0.734073	0.769035	0.853781	0.787791
8.3414	24.0918	29.7419	33.0612	36.0408	43.26		0.635981	0.714064	0.774185	0.868215	0.801998
8.5942	24.9694	29.9462	34.1327	35.8367	44.84		0.663761	0.719912	0.804238	0.861939	0.83707
8.847	25.6429	30.871	34.0918	35.7959	44.59		0.68508	0.746384	0.803091	0.860684	0.831521
9.0998	25.7245	30.914	33.7347	35.7551	44.19		0.687663	0.747615	0.793075	0.85943	0.822642
9.3525	25.4592	29.9677	33.3673	36.2551	42.98		0.679265	0.720528	0.78277	0.874805	0.795782
9.6053	24.8776	29.5591	33.5612	37.1837	43.59		0.660855	0.708832	0.788209	0.903359	0.809323
9.8581	23.8469	29.4409	33.2041	37.9694	44.17		0.628229	0.705449	0.778193	0.927519	0.822198
10.1108	23.2143	29.6237	32.9286	38.7041	44.66		0.608205	0.710681	0.770465	0.950111	0.833074
10.3636	23.2551	29.4624	32.1327	39.3265	44		0.609497	0.706064	0.748142	0.96925	0.818424
10.6164	23.5102	29.1075	32.5102	39.1633	43.25		0.617572	0.695905	0.75873	0.964232	0.801776
10.8692	23.9898	28.7204	32.2755	38	41.97		0.632753	0.684825	0.752147	0.92846	0.773363
11.1219	24.1224	29.2151	32.4286	36.8878	41.76		0.63695	0.698985	0.756441	0.89426	0.768701
11.3747	24.9898	29.8925	32.8061	35.898	41.4		0.664407	0.718375	0.767029	0.863824	0.76071
11.6275	25.4898	30.3333	33.4592	35.7449	42.09		0.680233	0.730993	0.785348	0.859116	0.776027
11.8802	25.0204	30.957	33.6122	36.051	42.98		0.665375	0.748846	0.789639	0.868529	0.795782
12.133	24.7347	31.5269	34.4184	36.9082	43.93		0.656332	0.765159	0.812251	0.894888	0.81687
12.3858	24.3469	31.7527	34.6122	36.9082	44.68		0.644056	0.771622	0.817687	0.894888	0.833518
12.6386	24.5	31.7849	34.6939	36.8776	44.76		0.648903	0.772544	0.819979	0.893947	0.835294
12.8913	24.8367	31.7419	35.3469	37.0714	45.87		0.65956	0.771313	0.838294	0.899906	0.859933
13.1441	25	32.3333	36.1224	36.9286	45.66		0.664729	0.788241	0.860045	0.895515	0.855272
13.3969	25.1224	32.5269	36.2755	36.6633	44.32		0.668604	0.793783	0.86434	0.887357	0.825527
13.6496	25.2755	32.7204	36.9388	35.949	43.4		0.67345	0.799322	0.882944	0.865392	0.805105
13.9024	25.5918	32.7742	37.0612	36.1122	43.33		0.683462	0.800862	0.886377	0.870411	0.803552
14.1552	25.551	32.1936	36.0918	35.8469	43.03		0.682171	0.784242	0.859187	0.862253	0.796892
14.408	25.449	31.0323	35.2449	35.051	42.63		0.678942	0.751001	0.835433	0.837779	0.788013
14.6607	24.898	30.3441	35.2143	35.5816	44.05		0.661501	0.731302	0.834575	0.854095	0.819534
14.9135	25.1939	29.9032	35.4898	35.602	44.88		0.670867	0.718682	0.842302	0.854722	0.837958
15.1663	24.949	29.4301	35.898	35.1837	45.79		0.663115	0.705139	0.853751	0.841859	0.858158
15.419	24.8878	29.5484	36.1224	35.8163	46.46		0.661178	0.708526	0.860045	0.861312	0.87303
15.6718	24.9184	29.9032	36.4592	36.6224	46.7		0.662147	0.718682	0.869492	0.886099	0.878357
15.9246	25.051	30.6344	36.4286	36.949	46.64		0.666344	0.739612	0.868634	0.896142	0.877026
16.1774	25.2959	30.1398	35.7245	37.4898	46.23		0.674096	0.725454	0.848885	0.912772	0.867925
16.4301	25.3571	30.6129	35.3061	37.6633	44.8		0.676033	0.738996	0.83715	0.918107	0.836182
16.6829	25.5102	30.8817	35.3776	36.9184	44.07		0.680879	0.74669	0.839155	0.895201	0.819978
16.9357	26.2653	31.5484	35.3367	36.6939	43.91		0.704781	0.765774	0.838008	0.888298	0.816426
17.1884	26.9082	31.9785	35.7041	36.9898	44.11		0.725131	0.778085	0.848313	0.897397	0.820866
17.4412	27.2143	31.9677	35.9184	37.3265	44.16		0.73482	0.777776	0.854324	0.90775	0.821976
17.694	27.2245	31.7957	35.7143	37.6327	43.82		0.735143	0.772853	0.848599	0.917166	0.814428
17.9468	26.8878	31.6021	35.102	37.7653	43.82		0.724485	0.767311	0.831425	0.921243	0.814428
18.1995	27.051	31.9892	35.0306	37.7041	43.59		0.729651	0.778392	0.829422	0.919361	0.809323
18.4523	27.3265	32.2151	35.4184	37.3469	43.21		0.738372	0.784858	0.8403	0.908378	0.800888
18.7051	27.5306	32.2151	35.3776	37.7449	42.87		0.744833	0.784858	0.839155	0.920616	0.793341
18.9578	27.602	32.5591	34.449	38.0204	42.71		0.747093	0.794705	0.81311	0.929088	0.789789
19.2106	27.6327	33.0108	33.9286	37.6531	43.11		0.748064	0.807634	0.798513	0.917793	0.798668
19.4634	27.8061	32.4301	34.3367	37.4592	43.38		0.753553	0.791012	0.80996	0.911831	0.804661
19.7161	28.7143	31.4946	35.0612	37.1122	43.19		0.782301	0.764234	0.830281	0.901161	0.800444
19.9689	28.398	31.4409	35.6429	36.5408	43.62		0.772289	0.762697	0.846596	0.88359	0.809989
20.2217	28.0612	31.2796	36.0306	36.898	44.41		0.761628	0.75808	0.857471	0.894574	0.827525
20.4745	27.898	30.7419	35.9694	37.5918	45.29		0.756462	0.742689	0.855754	0.915908	0.847059
20.7272	27.6837	30.4409	35.9082	37.9286	45.69		0.749679	0.734073	0.854038	0.926265	0.855938
20.98	27.7653	31.4624	35.7449	38.1735	46.06		0.752262	0.763312	0.849457	0.933795	0.864151
21.2328	28.3673	32.129	35.7959	38.2551	45.02		0.771317	0.782393	0.850888	0.936305	0.841065
21.4855	28.3878	32.0968	35.6939	37.8367	44.36		0.771966	0.781472	0.848027	0.923439	0.826415
21.7383	28.5102	32.5806	35.5918	37.6122	43.99		0.775841	0.79532	0.845163	0.916535	0.818202
21.9911	28.3776	33.1936	35.4286	37.5816	44.02		0.771643	0.812867	0.840586	0.915595	0.818868
22.2439	28.6224	32.8925	35.551	37.2449	44.25		0.779392	0.804248	0.844019	0.905241	0.823973
22.4966	29.0408	32.828	35.8776	36.9796	44.06		0.792636	0.802402	0.853179	0.897083	0.819756
22.7494	28.7245	33.086	35.898	36.7959	44.47		0.782624	0.809787	0.853751	0.891434	0.828857
23.0022	28.7551	33.5376	35.4388	37.3571	44.44		0.783593	0.822713	0.840872	0.908691	0.828191
23.2549	28.8571	33.5806	35.6735	37.1735	44.22		0.786821	0.823944	0.847455	0.903045	0.823307
23.5077	28.6327	33.1505	36.0306	36.9694	43.94		0.779718	0.811633	0.857471	0.896769	0.817092
23.7605	28.602	32.4839	36.2347	37.2347	43.7		0.778746	0.792552	0.863195	0.904927	0.811765
24.0133	28.6122	32.0753	36.5408	37.7245	44.34		0.779069	0.780856	0.871781	0.919989	0.825971
24.266	28.5816	32.6882	36.6939	37.6837	44.78		0.778101	0.7984	0.876075	0.918734	0.835738
24.5188	28.6735	33.3226	36.9082	37.3878	44.65		0.78101	0.816559	0.882086	0.909635	0.832852
24.7716	28.4184	33.4624	36.7959	37.0816	44.55		0.772935	0.820561	0.878936	0.90022	0.830633
25.0243	28.7347	33.3118	36.2347	36.6735	43.7		0.782947	0.81625	0.863195	0.887671	0.811765
25.2771	28.8061	33.5376	35.8571	36.1224	43.05		0.785207	0.822713	0.852604	0.870724	0.797336
25.5299	28.9082	33.6129	35.5816	35.2551	42.64		0.788439	0.824869	0.844877	0.844055	0.788235
25.7827	29.3571	33.9032	35.9388	34.9694	42.44		0.802648	0.833178	0.854896	0.83527	0.783796
26.0354	29.6122	34.7527	36.1122	35.398	41.59		0.810723	0.857495	0.859759	0.848449	0.764928
26.2882	29.9184	35.2903	36.0204	35.7347	42.56		0.820415	0.872883	0.857185	0.858802	0.786459
26.541	29.9898	34.6989	36.398	36.2449	43.58		0.822676	0.855955	0.867776	0.874491	0.809101
26.7937	30.2653	34.2473	36.4388	36.6122	44.78		0.831396	0.843028	0.86892	0.885786	0.835738
27.0465	30.8776	34.3226	36.5306	37.8163	45.9		0.850778	0.845183	0.871495	0.922812	0.860599
27.2993	30.5918	34.2043	36.1122	38.1939	45.44		0.841731	0.841797	0.859759	0.934423	0.850388
27.5521	30.2653	34.0968	35.898	37.9388	44.82		0.831396	0.83872	0.853751	0.926578	0.836626
27.8048	30.3469	34.1398	35.9082	37.6122	44.2		0.833979	0.839951	0.854038	0.916535	0.822863
28.0576	30.5	34.7312	35.949	37.2653	43.78		0.838825	0.856879	0.855182	0.905868	0.813541
28.3104	30.449	34.7634	36.8776	36.7755	43.41		0.837211	0.857801	0.881227	0.890807	0.805327
28.5631	30.1633	34.6989	37.3776	36.5204	43.16		0.828167	0.855955	0.895251	0.882963	0.799778
28.8159	30.1531	34.6452	37.0306	36.3061	43.13		0.827845	0.854417	0.885519	0.876373	0.799112
29.0687	30.4184	34.5376	35.9694	36.3878	43.08		0.836242	0.851337	0.855754	0.878885	0.798002
29.3215	31.398	34.3441	35.3163	36.3469	43.06		0.86725	0.845799	0.837436	0.877628	0.797558
29.5742	32.1224	34.2366	34.8776	36.2755	43.25		0.89018	0.842722	0.825131	0.875432	0.801776
29.827	32.4592	34.7957	34.6122	36.9286	43.65		0.900841	0.858725	0.817687	0.895515	0.810655
30.0798	32.3776	35.6989	34.398	37.3878	43.42		0.898258	0.884579	0.811679	0.909635	0.805549
30.3325	32.3776	35.5591	35.1633	37.4082	43.55		0.898258	0.880577	0.833144	0.910262	0.808435
30.5853	32.2551	35.6882	35.449	37.4082	43.59		0.894381	0.884272	0.841158	0.910262	0.809323
30.8381	32.6224	35.5054	35.3878	37.5	43.22		0.906007	0.87904	0.839441	0.913085	0.80111
31.0908	31.9694	35.0753	34.8061	37.4694	43.48		0.885337	0.866729	0.823126	0.912144	0.806881
31.3436	31.8673	34.6774	34.551	37.1122	43.82		0.882105	0.855339	0.815971	0.901161	0.814428
31.5964	31.8469	34.6021	34.551	36.9796	44		0.88146	0.853184	0.815971	0.897083	0.818424
31.8492	31.9796	34.3011	34.6429	37.0306	44.23		0.88566	0.844568	0.818548	0.898651	0.823529
32.1019	32.2143	34.3441	34.4184	36.8265	44.48		0.893089	0.845799	0.812251	0.892375	0.829079
32.3547	32.0306	33.8602	34.3571	36.898	44.95		0.887275	0.831947	0.810532	0.894574	0.839512
32.6075	31.7857	33.6774	34.5918	37.3673	45.35		0.879523	0.826715	0.817115	0.909005	0.848391
32.8602	31.3776	33.8495	34.5306	37.8776	45.45		0.866605	0.831641	0.815398	0.924696	0.85061
33.113	31.5	33.9785	33.9592	38.2857	45.27		0.870479	0.835334	0.799372	0.937246	0.846615
33.3658	32.0102	34.7634	34.051	38.7143	44.88		0.886629	0.857801	0.801947	0.950425	0.837958
33.6186	33.1633	34.6129	33.8367	39.2653	44.45		0.923129	0.853493	0.795936	0.967368	0.828413
33.8713	34.2755	34.6667	33.4694	39.0612	43.43		0.958334	0.855033	0.785634	0.961092	0.805771
34.1241	34.6429	35	33.6429	38.8878	42.51		0.969964	0.864573	0.7905	0.95576	0.78535
34.3769	34.7143	34.8172	33.8163	38.7347	42.23		0.972224	0.859341	0.795364	0.951052	0.779134
34.6296	34.9898	34.8602	33.5714	38.2245	42.24		0.980944	0.860572	0.788495	0.935364	0.779356
34.8824	34.7449	34.6129	33.9694	38.0714	42.11		0.973192	0.853493	0.799658	0.930656	0.776471
35.1352	34.8061	34.5806	34.5306	37.5102	41.56		0.97513	0.852568	0.815398	0.913399	0.764262
35.388	34.949	34.8817	34.6633	36.8265	41		0.979653	0.861187	0.81912	0.892375	0.751831
35.6407	34.3878	35.043	34.9286	36.8776	40.86		0.961889	0.865804	0.826562	0.893947	0.748724
35.8935	34.0714	35.3118	34.898	37.1122	40.96		0.951874	0.873498	0.825703	0.901161	0.750943
36.1463	33.7143	35.5699	35.0816	36.4694	41.21		0.94057	0.880886	0.830853	0.881394	0.756493
36.399	33.7449	35.7849	35.3469	36.3367	40.54		0.941539	0.88704	0.838294	0.877314	0.74162
36.6518	33.8367	35.2258	35.2653	36.5102	40.02		0.944444	0.871037	0.836005	0.882649	0.730078
36.9046	34.3265	34.6774	35.2755	36.9388	40.34		0.959948	0.855339	0.836291	0.895828	0.737181
37.1574	34.6531	34.914	34.898	37.3061	40.7		0.970287	0.862112	0.825703	0.907123	0.745172
37.4101	34.3265	35.0323	34.8469	37.8061	41.23		0.959948	0.865498	0.82427	0.922498	0.756937
37.6629	34.2245	34.6344	34.5612	37.9796	41.05		0.95672	0.854108	0.816257	0.927833	0.752941
37.9157	34.2857	35.086	34.102	37.8163	40.1		0.958657	0.867035	0.803377	0.922812	0.731853
38.1684	34.2347	35.0968	34.0306	37.5612	39.96		0.957043	0.867344	0.801374	0.914967	0.728746
38.4212	34.7857	35.0968	34.3878	37.1429	39.81		0.974484	0.867344	0.811393	0.902105	0.725416
38.674	34.602	35.2796	34.3571	36.2755	40.09		0.968669	0.872577	0.810532	0.875432	0.731632
38.9268	34.0612	35.3979	34.1735	35.6735	40.66		0.951551	0.875963	0.805382	0.856921	0.744284
39.1795	34.0408	35.7097	34.2551	35.3878	40.38		0.950905	0.884888	0.807671	0.848135	0.738069
39.4323	34.3673	35.8387	34.1224	35.0918	39.4		0.96124	0.88858	0.803949	0.839033	0.716315
39.6851	35.1327	35.8172	33.4796	34.4082	38.81		0.985468	0.887965	0.78592	0.818013	0.703219
39.9378	35.3878	36.3011	33.3776	33.898	39.37		0.993543	0.901816	0.783059	0.802324	0.715649
40.1906	34.7959	36.6774	32.8673	33.2551	39.36		0.974807	0.912587	0.768746	0.782555	0.715427
40.4434	34.3061	37.4731	32.6939	32.4796	39.49		0.959303	0.935364	0.763882	0.758708	0.718313
40.6962	34.602	37.6237	33.2755	32.2653	39.33		0.968669	0.939675	0.780195	0.752119	0.714761
40.9489	34.7755	37.7957	33.3878	32.051	39.35		0.974161	0.944598	0.783345	0.745529	0.715205
41.2017	34.5714	37.5484	32.8776	32.3776	38.57		0.9677	0.937519	0.769035	0.755572	0.697891
41.4545	34.8571	37.5269	32.8265	32.7857	38.66		0.976744	0.936904	0.767602	0.768121	0.699889
41.7072	34.8571	37.6452	32.7347	33.4796	38.59		0.976744	0.94029	0.765027	0.789458	0.698335
41.96	34.7245	37.9677	33.4082	34.1939	38.64		0.972547	0.949521	0.783917	0.811423	0.699445
42.2128	35.0714	38.3118	33.6939	35.5612	38.7		0.983527	0.959371	0.791931	0.853467	0.700777
42.4655	34.9694	38.3441	33.5408	36.2551	38.72		0.980299	0.960295	0.787636	0.874805	0.701221
42.7183	35.2449	38.871	33.051	36.8469	39.36		0.989019	0.975377	0.773898	0.893003	0.715427
42.9711	35.2143	39.1183	33.051	36.7857	40.57		0.988051	0.982456	0.773898	0.891121	0.742286
43.2239	35.0408	38.8387	32.5306	36.4082	41.4		0.982559	0.974453	0.759302	0.879513	0.76071
43.4766	34.9388	38.5054	32.551	35.8061	41.32		0.97933	0.964912	0.759874	0.860998	0.758935
43.7294	35.2959	38.1183	32.6837	35.5306	41.31		0.990634	0.953832	0.763596	0.852526	0.758713
43.9822	35.4796	37.3441	32.5714	35.0714	40.37		0.996448	0.931671	0.760447	0.838406	0.737847
44.2349	35.5306	37.7097	32.398	34.7245	39.58		0.998063	0.942136	0.755583	0.827739	0.720311
44.4877	35.4184	38.086	32.2143	34.5102	38.55		0.994511	0.952908	0.750431	0.821149	0.697447
44.7405	35.1224	38.4731	32.0918	34	38.05		0.985142	0.963988	0.746995	0.805461	0.686349
44.9933	35.2755	38.4839	32.2245	33.7449	37.64		0.989988	0.964297	0.750717	0.797616	0.677248
45.246	35.5918	38.7097	32.1429	33.3878	37.66		1	0.97076	0.748428	0.786635	0.677691
45.4988	35.2245	38.7849	31.949	33.398	36.89		0.988374	0.972913	0.742989	0.786949	0.660599
45.7516	34.449	38.7634	32.2143	33.449	36.83		0.963826	0.972298	0.750431	0.788517	0.659267
46.0043	34.3163	38.8495	31.9694	33.4898	37.58		0.959626	0.974762	0.743562	0.789772	0.675916
46.2571	34.5612	38.5484	32.051	33.2449	37.97		0.967378	0.966143	0.74585	0.782241	0.684573
46.5099	34.6735	38.4301	31.7041	33.3163	37.91		0.970932	0.962757	0.73612	0.784437	0.683241
46.7627	34.6633	38.1613	31.2347	33.051	38.18		0.970609	0.955063	0.722955	0.776279	0.689234
47.0154	34.2551	38.1183	31.1531	33.5918	38.45		0.957688	0.953832	0.720666	0.792908	0.695228
47.2682	33.7041	38.6237	31.0714	33.7857	38.58		0.940247	0.968299	0.718374	0.798871	0.698113
47.521	33.551	39.0323	31.3571	33.5306	38.16		0.935401	0.979995	0.726388	0.791027	0.68879
47.7737	33.4694	39.3871	31.7959	33.6633	38.74		0.932818	0.99015	0.738695	0.795107	0.701665
48.0265	33.1122	39.6989	31.9796	33.6429	38.84		0.921511	0.999075	0.743848	0.79448	0.703885
48.2793	32.8265	39.7312	32.0612	32.9796	38.84		0.912468	1	0.746136	0.774083	0.703885
48.5321	32.7143	39.3979	32.5306	32.6327	38.53		0.908916	0.99046	0.759302	0.763416	0.697003
48.7848	32.8776	39.3333	32.4796	32.0918	38.69		0.914085	0.98861	0.757872	0.746784	0.700555
49.0376	32.5918	39.2151	31.8061	31.5102	38.72		0.905039	0.985227	0.738981	0.728899	0.701221
49.2904	32.4388	38.828	31.8367	30.7449	39.18		0.900196	0.974147	0.73984	0.705366	0.711432
49.5431	32.102	39.3763	31.7755	30.4184	38.58		0.889535	0.989841	0.738123	0.695327	0.698113
49.7959	31.7551	39.3979	32.051	30.7653	37.9		0.878554	0.99046	0.74585	0.705994	0.683019
50.0487	32.0306	39.086	31.7245	30.9082	37.29		0.887275	0.981532	0.736693	0.710388	0.669478
50.3015	31.6327	39.1828	31.6122	30.9592	37.58		0.87468	0.984303	0.733543	0.711956	0.675916
50.5542	30.9592	38.9892	31.7857	31.1735	38.62		0.853361	0.978761	0.738409	0.718546	0.699001
50.807	30.5306	38.6559	31.8163	31.5612	39.38		0.839794	0.96922	0.739267	0.730468	0.715871
51.0598	29.9184	38.957	31.5102	31.6122	38.74		0.820415	0.977839	0.730682	0.732036	0.701665
51.3125	29.7449	38.1828	31.102	31.602	38.69		0.814923	0.955678	0.719233	0.731722	0.700555
51.5653	29	37.5914	30.9082	31.4286	39.54		0.791345	0.93875	0.713797	0.72639	0.719423
51.8181	28.4388	37.1613	30.9388	31.0204	39.8		0.77358	0.926439	0.714655	0.713838	0.725194
52.0709	28.2143	37.3441	30.9796	31.2245	40.09		0.766474	0.931671	0.7158	0.720114	0.731632
52.3236	27.7551	37.0968	31.0408	31.7551	40.09		0.751939	0.924592	0.717516	0.73643	0.731632
52.5764	27.0204	36.7849	31.0306	32.4286	39.9		0.728683	0.915665	0.71723	0.75714	0.727414
52.8292	26.3367	36.3333	31.1224	32.8163	40.36		0.707041	0.902738	0.719805	0.769062	0.737625
53.0819	25.7755	35.914	31.4388	32.8673	40.88		0.689277	0.890736	0.728679	0.77063	0.749168
53.3347	25.1531	35.7957	31.5102	32.9286	41		0.669576	0.88735	0.730682	0.772515	0.751831
53.5875	24.4898	35.7527	31.5204	32.7449	40.51		0.64858	0.886119	0.730968	0.766866	0.740954
53.8403	24.2551	35.3011	31.1939	32.6531	40.77		0.641151	0.873192	0.72181	0.764043	0.746726
54.093	23.8571	34.3333	31.102	32.7959	41.61		0.628552	0.84549	0.719233	0.768435	0.765372
54.3458	23.6531	34.1075	31.1531	33.0408	42.04		0.622095	0.839026	0.720666	0.775965	0.774917
54.5986	23.1939	33.5269	31.4592	33.2245	42.41		0.60756	0.822407	0.729251	0.781614	0.78313
54.8513	22.8367	33.2473	31.7041	33.6837	42.63		0.596253	0.814404	0.73612	0.795734	0.788013
55.1041	22.6122	32.6774	31.4592	33.2449	42.88		0.589147	0.798091	0.729251	0.782241	0.793563
55.3569	22.2143	31.4516	31.5	33.1327	42.98		0.576552	0.763003	0.730396	0.778791	0.795782
55.6096	21.7551	30.3548	31.5306	33.4694	42.81		0.562016	0.731608	0.731254	0.789145	0.792009
55.8624	21.2041	29.3871	31.5408	33.7143	42.92		0.544575	0.703909	0.73154	0.796675	0.794451
56.1152	20.7143	28.9032	31.2551	33.6735	42.95		0.529071	0.690057	0.723527	0.795421	0.795117
56.368	19.7857	28.6237	30.898	32.9388	42.15		0.499677	0.682057	0.713511	0.772829	0.777358
56.6207	18.949	28.4409	31.051	32	41.84		0.473192	0.676824	0.717802	0.743961	0.770477
56.8735	18.1327	28.086	31.2347	30.5612	41.82		0.447353	0.666666	0.722955	0.699718	0.770033
57.1263	17.6122	28.043	31.2653	29.4286	41.6		0.430878	0.665435	0.723813	0.66489	0.76515
57.379	16.8469	27.5054	31.8367	28.8469	41.02		0.406653	0.650047	0.73984	0.647003	0.752275
57.6318	16.2551	26.6452	32.1735	28	39.61		0.38792	0.625424	0.749286	0.620961	0.720977
57.8846	15.602	25.871	32.3571	27.4286	38.5		0.367247	0.603263	0.754436	0.60339	0.696337
58.1374	14.8163	25.4516	32.9286	26.7653	37.34		0.342377	0.591258	0.770465	0.582994	0.670588
58.3901	14.5714	25.0323	33.0816	26.3367	36.27		0.334625	0.579256	0.774757	0.569815	0.646837
58.6429	14.0204	24.0323	32.6327	26.0612	35.3		0.317184	0.550632	0.762166	0.561343	0.625305
58.8957	13.3163	23.0215	32.3265	25.4898	33.73		0.294896	0.521699	0.753578	0.543773	0.590455
59.1484	12.5306	22.172	32.2857	24.6837	31.64		0.270026	0.497382	0.752433	0.518985	0.544062
59.4012	12.2551	21.3979	31.7143	23.9694	30.41		0.261305	0.475224	0.736406	0.49702	0.516759
59.654	11.9184	20.5591	31.051	23.1327	29.02		0.250647	0.451214	0.717802	0.471292	0.485905
59.9068	11.1531	19.5806	30.102	22.4082	28.54		0.226423	0.423206	0.691184	0.449014	0.47525
60.1595	10.5816	18.7204	29.6531	21.6327	27.89		0.208333	0.398583	0.678594	0.425167	0.460821
60.4123	10.2041	17.8495	29.5102	20.7653	26.84		0.196383	0.373654	0.674586	0.398494	0.437514
60.6651	9.602	16.8065	28.7857	19.6735	25.8		0.177324	0.343799	0.654265	0.364922	0.414428
60.9178	8.898	15.8172	28.1735	18.5816	24.75		0.15504	0.315481	0.637094	0.331346	0.391121
61.1706	8.4796	14.4946	27.3878	17.4796	23.32		0.141796	0.277623	0.615056	0.297459	0.359378
61.4234	7.7755	13.5591	26.5102	16.2551	21.54		0.119509	0.250845	0.590441	0.259806	0.319867
61.6762	7.3571	13	25.5816	15.1837	20.03		0.106265	0.234841	0.564396	0.226861	0.286349
61.9289	6.9898	12.0323	24.6531	13.898	18.07		0.0946385	0.207142	0.538353	0.187325	0.242841
62.1817	6.5204	11.2043	23.6939	13.0612	16.28		0.0797802	0.183441	0.511449	0.161594	0.203108
62.4345	6.3367	10.3226	22.7551	12.1327	14.71		0.0739654	0.158203	0.485118	0.133043	0.168257
62.6872	6.1735	9.7312	21.8571	11.2653	13.49		0.0687995	0.141275	0.45993	0.10637	0.141176
62.94	6.0612	9.086	21.3163	10.7449	12.66		0.0652448	0.122806	0.444762	0.0903679	0.122752
63.1928	5.8673	8.5914	20.551	10.2449	11.43		0.0591071	0.108649	0.423297	0.0749929	0.0954495
63.4456	5.7857	8.1613	19.7245	9.7347	10.67		0.0565242	0.0963375	0.400115	0.0593043	0.0785794
63.6983	5.8367	7.7419	18.8878	9.3878	10.13		0.0581385	0.0843326	0.376647	0.0486372	0.0665927
63.9511	5.8776	7.5054	17.7959	9.1224	9.52		0.0594331	0.0775629	0.346021	0.0404761	0.0530522
64.2039	5.8061	7.3118	16.8367	8.8367	9.12		0.0571699	0.0720213	0.319118	0.0316909	0.0441731
64.4566	5.7041	7.0108	15.9184	8.6735	9.19		0.0539412	0.0634054	0.293361	0.0266725	0.045727
64.7094	5.551	6.6989	15.1633	8.4184	8.88		0.049095	0.0544775	0.272182	0.0188282	0.0388457
64.9622	5.3776	6.4194	14.5306	8.1429	8.38		0.0436063	0.0464771	0.254436	0.0103566	0.0277469
65.215	5.1735	6.086	13.9898	7.8367	8.18		0.0371457	0.0369338	0.239267	0.000940948	0.0233074
65.4677	5.1429	6.0323	13.5306	7.8061	8.16		0.0361771	0.0353967	0.226388	0	0.0228635
65.7205	5.0102	5.8495	13.1429		8.14		0.0319767	0.0301642	0.215513		0.0224195
65.9733	5	5.5806	12.7245		7.77		0.0316538	0.0224671	0.203778		0.0142064
66.226	5	5.4624	12.1224		7.48		0.0316538	0.0190837	0.18689		0.00776915
66.4788	4.9898	5.3011	11.7755		7.42		0.0313309	0.0144667	0.17716		0.00643729
66.7316	4.9796	5.2581	11.1531		7.2		0.031008	0.0132358	0.159703		0.00155383
66.9844	4.602	5.2688	10.8878		7.42		0.0190556	0.0135421	0.152262		0.00643729
67.2371	4.4592	5.0108	10.449		7.38		0.0145354	0.00615706	0.139955		0.00554939
67.4899	4.4082	4.7957	9.8673		7.44		0.0129211	0	0.123639		0.00688124
67.7427	4.2245	4.7957	9.3673		7.13		0.00710627	0	0.109615		0
67.9954	4.2449		9.1837		7.28		0.00775201		0.104465		0.00332963
68.2482	4.2143		8.6939		7.25		0.00678341		0.0907273		0.00266371
68.501	4.0102		8.3878		7.44		0.000322869		0.0821418		0.00688124
68.7537	4.0204		7.8571				0.000645737		0.0672566
69.0065	4		7.6122				0		0.0603876
69.2593	4		7.2347				0		0.0497995
69.5121	4		7.0816				0		0.0455053
69.7648	4		6.9592				0		0.0420722
70.0176	4		6.6939				0		0.034631
70.2704	4		6.6327				0		0.0329145
70.5231	4		6.4694				0		0.0283342
70.7759	4		6.1429				0		0.0191765
71.0287			6.0918						0.0177432
71.2814			6.0918						0.0177432
71.5342			5.8878						0.0120214
71.787			5.7959						0.00944381
72.0397			5.602						0.00400527
72.2925			5.5102						0.00143045
72.5453			5.4592						0

## Sheet: Donor 17
	Raw						Normalized
Distance	GV	GV	GV	GV	GV		GV	GV	GV	GV	GV
0	8.3	28.932	20.9426	12.3826	9.5429		0.0828721	0.42184	0.352389	0.238083	0.0955829
0.2528	11.8727	25.6893	20.2705	11.8783	10.3238		0.160601	0.365028	0.337316	0.22376	0.109049
0.5055	10.9727	26.3107	20.8525	11.0261	10.2571		0.14102	0.375915	0.350368	0.199556	0.107899
0.7583	11.5091	27.835	22.4508	10.9478	9.7524		0.15269	0.40262	0.386213	0.197332	0.0991956
1.0111	11.6	27.1748	23.0738	10.887	9.5905		0.154668	0.391054	0.400184	0.195605	0.0964037
1.2639	12.4727	27.4563	23.2705	10.8522	9.3524		0.173655	0.395985	0.404596	0.194617	0.0922979
1.5166	13.3273	27.2039	22.3033	11.1217	9.6381		0.192248	0.391563	0.382905	0.202271	0.0972245
1.7694	13.3364	27.6408	20.5984	10.7304	9.7619		0.192446	0.399218	0.34467	0.191157	0.0993594
2.0222	13.4727	26.699	18.7377	10.6	9.3905		0.195411	0.382718	0.302941	0.187454	0.0929549
2.275	13.9	26.1845	17.0492	10.4609	8.9238		0.204708	0.373704	0.265074	0.183503	0.084907
2.5277	13.6545	26	14.7213	10.1652	8.5048		0.199366	0.370471	0.212867	0.175104	0.0776817
2.7805	14.8545	25.3301	14.6639	10.7043	8.619		0.225474	0.358734	0.21158	0.190416	0.079651
3.0333	16.0364	24.5825	14.4262	10.7391	8.5143		0.251188	0.345636	0.206249	0.191404	0.0778455
3.286	16.7091	24.7864	13.7541	10.887	8.4095		0.265823	0.349209	0.191177	0.195605	0.0760383
3.5388	16.3364	24.767	14.2213	11.0957	8.3905		0.257715	0.348869	0.201654	0.201533	0.0757107
3.7916	16.8182	23.5922	14.5	11.5826	8.1238		0.268197	0.328286	0.207904	0.215362	0.0711116
4.0444	16.5545	23.6117	14.4016	11.6261	7.8857		0.26246	0.328628	0.205698	0.216597	0.0670058
4.2971	16.1182	22.932	14.4754	11.9391	7.819		0.252968	0.31672	0.207353	0.225487	0.0658556
4.5499	16.2909	22.6214	14.0738	12.2522	7.3714		0.256725	0.311278	0.198346	0.23438	0.0581371
4.8027	17.0273	23.1068	14.3033	12.8522	7.0952		0.272746	0.319782	0.203493	0.251421	0.0533743
5.0555	17.6909	23.1165	14.7049	12.8957	7.3524		0.287184	0.319952	0.2125	0.252656	0.0578095
5.3082	17.8909	21.9806	14.959	12.6	7.3714		0.291535	0.300051	0.218198	0.244258	0.0581371
5.561	17.4273	22.0291	15.0246	13.2696	7.2476		0.281449	0.300901	0.219669	0.263276	0.0560023
5.8138	16.6818	22.3592	14.7541	13.6087	7.3048		0.265229	0.306684	0.213603	0.272907	0.0569886
6.0665	16.9	22.767	14.8852	13.9565	7.7143		0.269977	0.313829	0.216543	0.282785	0.0640501
6.3193	16.4909	23.8058	14.9262	13.9565	7.4857		0.261076	0.332029	0.217463	0.282785	0.0601081
6.5721	16.1364	24.4563	15.3607	14.0435	7.7333		0.253364	0.343425	0.227207	0.285256	0.0643778
6.8249	16.0364	24.9223	15.7213	14.0696	7.8381		0.251188	0.35159	0.235294	0.285997	0.066185
7.0776	16.3364	24.8544	15.7787	14.0348	8.0667		0.257715	0.3504	0.236581	0.285009	0.070127
7.3304	15.7727	24.4078	16.0492	14.4522	8.219		0.245451	0.342576	0.242647	0.296864	0.0727533
7.5832	15.3909	24.3495	16.1721	14.8435	8.2476		0.237144	0.341554	0.245404	0.307978	0.0732465
7.836	15.5091	24.9515	17.0246	14.4696	8.5905		0.239716	0.352101	0.264522	0.297358	0.0791595
8.0887	15.8909	24.7864	17.2049	14.713	8.8286		0.248022	0.349209	0.268566	0.304271	0.0832654
8.3415	16.4091	24.835	17.2459	14.7652	9.4095		0.259296	0.35006	0.269485	0.305754	0.0932825
8.5943	16.2636	25.2233	17.3934	14.513	10.1143		0.256131	0.356863	0.272793	0.298591	0.105436
8.847	16.2455	25.7864	17.3443	14.4174	10.8952		0.255737	0.366729	0.271692	0.295876	0.118902
9.0998	16.0091	26.2913	17.2213	14.2174	11.3048		0.250594	0.375575	0.268934	0.290195	0.125965
9.3526	15.8182	26.6602	17.3607	14.2522	11.7048		0.246441	0.382038	0.27206	0.291184	0.132863
9.6054	15.7909	26.301	17.4672	14.5478	12.0857		0.245847	0.375745	0.274448	0.299579	0.139431
9.8581	15.8182	26.2136	18.3197	14.4957	12.0381		0.246441	0.374213	0.293567	0.2981	0.138611
10.1109	15.6182	25.7087	18.8607	14.5913	12.0476		0.242089	0.365367	0.305699	0.300815	0.138774
10.3637	15.6273	25.835	19.3852	14.5391	12.2476		0.242287	0.36758	0.317462	0.299332	0.142223
10.6165	15.4818	25.6408	20.0328	14.7478	12.3524		0.239122	0.364178	0.331986	0.30526	0.14403
10.8692	16.2182	25.5631	20.6721	14.8957	12.1429		0.255143	0.362817	0.346323	0.30946	0.140418
11.122	15.9091	26.2427	21.1721	15.0522	12.1429		0.248418	0.374723	0.357536	0.313905	0.140418
11.3748	15.3273	26.534	21.7541	15.0087	12.381		0.23576	0.379827	0.370588	0.31267	0.144524
11.6276	15.2909	26.1845	21.6803	14.8174	12.5619		0.234969	0.373704	0.368933	0.307237	0.147643
11.8803	15.2636	25.9417	21.5738	14.5304	12.8095		0.234375	0.36945	0.366545	0.299085	0.151913
12.1331	15.3273	25.8738	20.9508	14.6783	13.3143		0.23576	0.36826	0.352573	0.303286	0.160618
12.3859	15.3636	26.3204	20.8934	14.6261	14.2381		0.23655	0.376084	0.351286	0.301803	0.176548
12.6386	15.7273	26.534	20.7131	14.5739	15.181		0.244463	0.379827	0.347242	0.300321	0.192807
12.8914	15.8636	26.835	20.3689	14.5217	15.819		0.247428	0.3851	0.339523	0.298838	0.203809
13.1442	16.0455	26.7767	20.1803	14.6261	16.2667		0.251386	0.384079	0.335293	0.301803	0.211529
13.397	15.9455	26.8058	19.9672	14.7913	16.4381		0.24921	0.384589	0.330514	0.306495	0.214485
13.6497	16.3727	27.068	19.7213	14.5391	17.1143		0.258505	0.389182	0.325	0.299332	0.226146
13.9025	16.0182	27.1165	19.4508	15.0261	17.1714		0.250792	0.390032	0.318933	0.313164	0.22713
14.1553	16.2091	27.3495	19.6311	15.4609	17.5714		0.254945	0.394114	0.322977	0.325513	0.234028
14.4081	16.3	27.6214	19.7377	15.487	18.0476		0.256923	0.398878	0.325367	0.326255	0.24224
14.6608	16.3	27.8932	19.9836	15.6435	18.4667		0.256923	0.40364	0.330882	0.3307	0.249467
14.9136	16.2091	27.7087	20.1803	15.6783	18.8095		0.254945	0.400408	0.335293	0.331688	0.255378
15.1664	16.4545	27.7961	20	15.4783	18.7524		0.260284	0.401939	0.33125	0.326007	0.254393
15.4191	16.5364	27.8058	19.7213	15.3652	18.7905		0.262066	0.402109	0.325	0.322795	0.25505
15.6719	16.3	28.0485	19.7623	15.3565	19.2286		0.256923	0.406361	0.325919	0.322548	0.262605
15.9247	16.0091	28.233	20.0492	15.1826	19.8571		0.250594	0.409593	0.332353	0.317609	0.273443
16.1775	16.1273	28.1942	20.2869	15.3739	20.5905		0.253166	0.408913	0.337684	0.323042	0.28609
16.4302	16.4273	28.2718	20.6721	15.6522	20.7619		0.259692	0.410273	0.346323	0.330947	0.289046
16.683	16.4818	28.4951	21.1967	15.8957	20.9714		0.260878	0.414185	0.358088	0.337863	0.292658
16.9358	16.3273	28.8738	21.5328	16.0348	20.9143		0.257517	0.42082	0.365625	0.341813	0.291674
17.1886	15.8455	29.2427	21.8115	16.5217	21.2381		0.247035	0.427283	0.371875	0.355642	0.297257
17.4413	16.2364	29.5534	22.0574	16.6261	21.6381		0.255539	0.432727	0.37739	0.358607	0.304155
17.6941	16.6545	29.6602	22.4016	16.7391	22.4667		0.264635	0.434598	0.385109	0.361817	0.318444
17.9469	16.8455	29.9417	22.6148	16.9391	23.3048		0.268791	0.43953	0.389891	0.367497	0.332896
18.1996	16.7364	29.8447	22.6639	17.0696	23.3333		0.266417	0.43783	0.390992	0.371204	0.333387
18.4524	16.9182	29.6408	22.7295	17.5565	24.0095		0.270373	0.434258	0.392463	0.385033	0.345048
18.7052	16.6545	29.2039	22.3197	17.6522	24.3333		0.264635	0.426603	0.383273	0.387751	0.350632
18.958	16.5909	28.7767	22.2459	17.9217	24.8952		0.263252	0.419119	0.381617	0.395405	0.360321
19.2107	16.1182	29.0874	22.3115	18.4957	25.1429		0.252968	0.424562	0.383089	0.411708	0.364592
19.4635	16.3	29.0874	22.2459	18.6261	25.2381		0.256923	0.424562	0.381617	0.415412	0.366234
19.7163	16.4	29.4854	21.9262	18.6174	25.2762		0.259099	0.431535	0.374448	0.415164	0.366891
19.9691	16.7273	29.7282	21.6639	18.7391	25.219		0.266219	0.435789	0.368565	0.418621	0.365905
20.2218	17.1	30.3689	21.4098	19.087	25.6286		0.274328	0.447014	0.362867	0.428502	0.372968
20.4746	17.1	30.7864	20.9016	19.5652	25.8476		0.274328	0.454329	0.35147	0.442084	0.376744
20.7274	17.7636	31.1262	20.7623	19.5652	26.2286		0.288765	0.460282	0.348346	0.442084	0.383315
20.9801	18	32.466	20.7951	19.6174	26.9619		0.293909	0.483755	0.349081	0.443567	0.39596
21.2329	18.4091	33.3689	21.5246	19.6	27.819		0.302809	0.499574	0.365441	0.443072	0.41074
21.4857	18.2909	33.9806	21.8689	19.3739	28.1524		0.300238	0.510291	0.373163	0.436651	0.416489
21.7385	18.2727	34.8155	22.4836	19.3217	28.3143		0.299842	0.524919	0.386948	0.435168	0.419281
21.9912	18.5818	35.6408	23.2623	19.3391	28.2857		0.306567	0.539378	0.404412	0.435662	0.418788
22.244	18.8909	35.6408	23.8361	19.6522	28.0571		0.313291	0.539378	0.41728	0.444555	0.414846
22.4968	18.9545	35.8252	24.2623	19.9913	27.6857		0.314675	0.542609	0.426838	0.454186	0.408441
22.7496	19.0273	36.3107	24.6148	20.5478	27.5143		0.316259	0.551115	0.434744	0.469992	0.405485
23.0023	18.9818	36.6408	24.5	21.0348	27.9714		0.315269	0.556898	0.432169	0.483824	0.413368
23.2551	18.9455	36.4854	24.6967	21.3217	28.7143		0.314479	0.554175	0.43658	0.491972	0.426178
23.5079	19.1	36.7184	24.8607	21.4522	28.9429		0.317841	0.558258	0.440258	0.495679	0.43012
23.7606	19.3182	37	24.9754	21.5565	29.219		0.322588	0.563191	0.44283	0.498641	0.434882
24.0134	18.8545	37.3107	24.9426	21.6174	29.5905		0.312499	0.568635	0.442095	0.500371	0.441288
24.2662	19.1364	37.699	25.2377	21.8435	29.7429		0.318633	0.575438	0.448713	0.506792	0.443916
24.519	18.9909	37.932	24.9016	22.0261	29.4571		0.315467	0.57952	0.441175	0.511979	0.438987
24.7717	18.7909	37.5243	25.0492	22.2522	29.3429		0.311116	0.572377	0.444486	0.5184	0.437018
25.0245	19.2	37.5243	24.877	22.5565	28.8762		0.320016	0.572377	0.440624	0.527043	0.42897
25.2773	19.3	37.0777	24.9344	22.7826	28.6476		0.322192	0.564552	0.441911	0.533465	0.425028
25.5301	19.6636	36.6214	25.082	23.0174	28.5714		0.330103	0.556558	0.445221	0.540134	0.423714
25.7828	19.9273	37.1165	25.5902	23.7565	28.5714		0.33584	0.565232	0.456618	0.561126	0.423714
26.0356	20.4	37.6019	26.2049	24.2435	28.3619		0.346124	0.573736	0.470404	0.574957	0.420102
26.2884	20.7273	37.9223	26.7705	24.9826	28.019		0.353245	0.57935	0.483088	0.595949	0.414189
26.5411	21.4182	38	27.377	25.1652	27.9048		0.368276	0.580711	0.49669	0.601136	0.412219
26.7939	21.4273	38.3689	27.5328	25.5652	28.2		0.368474	0.587174	0.500184	0.612496	0.41731
27.0467	21.5545	39.0777	27.5738	25.7304	28.6476		0.371242	0.599592	0.501103	0.617188	0.425028
27.2995	21.9909	39.2039	27.8852	25.7217	28.8381		0.380736	0.601804	0.508087	0.616941	0.428313
27.5522	22.4636	38.9806	28.6311	25.7826	29.2286		0.39102	0.597891	0.524815	0.618671	0.435047
27.805	22.6909	38.534	29.3361	26.1391	29.7333		0.395966	0.590067	0.540626	0.628796	0.44375
28.0578	22.5818	38.7767	29.8689	26.4	30.1524		0.393592	0.594319	0.552574	0.636206	0.450977
28.3106	23.0636	39.5534	29.9918	26.7739	30.4667		0.404074	0.607927	0.555331	0.646826	0.456397
28.5633	23	40.0291	30.5902	27.513	31.181		0.40269	0.616261	0.568751	0.667818	0.468715
28.8161	23.2455	40.7282	31.041	27.687	31.5619		0.408032	0.628509	0.57886	0.67276	0.475283
29.0689	23.4	41.4466	31.8033	28.0348	32.0476		0.411393	0.641096	0.595956	0.682638	0.483659
29.3217	23.6909	42.3301	31.7459	28.4435	32.5333		0.417722	0.656575	0.594669	0.694246	0.492034
29.5744	24.2727	42.9126	31.377	28.7652	32.8095		0.43038	0.66678	0.586396	0.703383	0.496797
29.8272	24.6	43.2233	31.5082	29.3478	32.7143		0.437501	0.672223	0.589338	0.71993	0.495155
30.08	24.8273	43.3981	31.6721	29.5826	32.6952		0.442446	0.675286	0.593014	0.726599	0.494826
30.3327	25.5	44.1262	32.0656	29.7565	32.0857		0.457081	0.688042	0.601839	0.731538	0.484316
30.5855	26.5364	44.4563	32.1148	30.6435	31.581		0.47963	0.693826	0.602942	0.756731	0.475612
30.8383	26.9	44.835	32.4262	31.2261	31.4381		0.48754	0.70046	0.609925	0.773278	0.473148
31.0911	27.8455	44.932	32.582	31.7217	31.3238		0.508111	0.70216	0.61342	0.787354	0.471177
31.3438	28.2364	45.3204	33.1967	32.0087	30.9524		0.516615	0.708965	0.627205	0.795505	0.464773
31.5966	28.8455	45.7961	33.6148	31.9565	30.9524		0.529867	0.717299	0.636582	0.794023	0.464773
31.8494	29.2455	46.6602	33.7541	31.8957	31.4		0.53857	0.732438	0.639706	0.792296	0.472491
32.1022	29.8273	47.6311	34.5656	32.1043	31.5524		0.551227	0.749448	0.657905	0.79822	0.475119
32.3549	30.1727	48.835	35.5574	32.513	31.8857		0.558742	0.77054	0.680147	0.809828	0.480867
32.6077	30.9909	50.2524	36.2541	33.1217	32.381		0.576543	0.795373	0.695772	0.827117	0.489408
32.8605	31.2818	51.4951	36.7295	33.7478	32.7333		0.582872	0.817145	0.706433	0.844899	0.495483
33.1132	31.2182	52.7282	37.5082	34.4783	33.1905		0.581488	0.838749	0.723897	0.865647	0.503367
33.366	31.7636	53.2039	37.9836	34.6957	33.5714		0.593354	0.847084	0.734558	0.871821	0.509935
33.6188	32.3	53.9903	38.3852	34.713	33.619		0.605024	0.860861	0.743565	0.872313	0.510756
33.8716	32.4182	53.835	38.6393	35.0522	33.5238		0.607596	0.85814	0.749263	0.881947	0.509114
34.1243	32.7727	53.932	39.4918	35.487	32.9619		0.615309	0.85984	0.768382	0.894296	0.499425
34.3771	33.2545	54.1553	40.4262	35.8174	33.0571		0.625791	0.863752	0.789337	0.90368	0.501067
34.6299	34.0182	53.7573	41.1393	36.1565	33.1619		0.642406	0.856779	0.805329	0.913311	0.502874
34.8827	34.3273	54.4563	41.4754	36.5913	33.4476		0.649131	0.869026	0.812867	0.92566	0.5078
35.1354	34.4545	55.301	41.8934	36.6	33.7333		0.651898	0.883825	0.822241	0.925908	0.512727
35.3882	35.0636	55.7087	42.4836	36.687	34.0857		0.66515	0.890968	0.835477	0.928378	0.518804
35.641	36.1455	56.3204	43.0738	36.9391	34.6667		0.688688	0.901685	0.848713	0.935539	0.528823
35.8937	36.5909	56.7767	43.5164	37.087	34.5905		0.698379	0.909679	0.858639	0.939739	0.527509
36.1465	37.7636	56.9806	43.6311	37.3826	34.5143		0.723892	0.913251	0.861212	0.948135	0.526195
36.3993	39.0455	57.3495	43.5246	37.8435	34.6952		0.751782	0.919715	0.858823	0.961225	0.529314
36.6521	40.3636	57.3398	43.5574	38.1217	34.9429		0.780459	0.919545	0.859559	0.969127	0.533586
36.9048	41.6727	56.9612	43.7459	38.7391	35.4762		0.80894	0.912912	0.863786	0.986662	0.542782
37.1576	42.0455	57.2913	43.8443	38.4	36.2667		0.817051	0.918695	0.865993	0.977031	0.556414
37.4104	42.4364	57.4563	44.2213	38.5565	37.1238		0.825555	0.921586	0.874448	0.981476	0.571194
37.6632	42.1182	57.5922	45.0164	38.3391	38.0476		0.818633	0.923967	0.892279	0.975302	0.587124
37.9159	42.1091	58.0291	45.459	38.6174	39.4		0.818435	0.931621	0.902205	0.983206	0.610445
38.1687	41.9	58.301	45.8934	38.4348	39.9714		0.813885	0.936385	0.911947	0.97802	0.620298
38.4215	42.3	59.0291	46.2377	38.7391	40.5905		0.822588	0.949141	0.919668	0.986662	0.630974
38.6742	42.8727	58.9515	46.9344	38.9826	40.5714		0.835048	0.947782	0.935293	0.993578	0.630645
38.927	43.5182	58.6796	47.2459	38.9304	40.6381		0.849091	0.943018	0.942279	0.992096	0.631795
39.1798	44.0909	58.6117	47.7377	39.1043	40.5048		0.861551	0.941828	0.953308	0.997035	0.629496
39.4326	44.7273	58.9223	48.0328	38.887	40.9238		0.875397	0.94727	0.959926	0.990863	0.636722
39.6853	44.9455	59.7087	48.4836	38.887	41.4667		0.880144	0.961048	0.970036	0.990863	0.646083
39.9381	45.2	59.8835	48.5984	38.5043	42.019		0.885681	0.96411	0.972611	0.979994	0.655607
40.1909	46	60.5437	49.2377	38.1304	41.9048		0.903086	0.975677	0.986948	0.969374	0.653638
40.4437	46.5	61.301	48.8443	38.3739	41.9333		0.913965	0.988945	0.978125	0.97629	0.65413
40.6964	46.4091	61.5146	48.5	38.4522	42.4095		0.911987	0.992687	0.970404	0.978514	0.662341
40.9492	47.1091	61.932	48.1803	38.6261	43.1619		0.927216	1	0.963234	0.983453	0.675316
41.202	48.0364	61.1456	48.7377	38.913	43.8667		0.947391	0.986222	0.975735	0.991602	0.687469
41.4548	48.3091	60.2718	48.877	39.0957	44.3048		0.953324	0.970913	0.978859	0.996791	0.695024
41.7075	49.1636	59.8058	49.4016	39.2087	44.4952		0.971915	0.962749	0.990624	1	0.698307
41.9603	49.7364	59.4175	49.8197	39.0261	44.7333		0.984377	0.955946	1	0.994814	0.702413
42.2131	50.2182	59.2816	49.7377	38.9217	45.1429		0.994859	0.953565	0.998161	0.991849	0.709477
42.4658	50.4545	59.6019	49.4836	38.3913	45.9524		1	0.959177	0.992462	0.976784	0.723436
42.7186	49.8909	60.0874	49.0738	38.4435	45.8952		0.987738	0.967683	0.983272	0.978267	0.722449
42.9714	49.6818	60.0388	48.9098	38.1565	45.6286		0.983189	0.966831	0.979594	0.970115	0.717852
43.2242	49.9273	60.4563	48.541	37.113	45.7429		0.98853	0.974146	0.971323	0.940478	0.719823
43.4769	50.0182	59.8058	47.918	36.6609	46.2571		0.990508	0.962749	0.957352	0.927637	0.72869
43.7297	49.6455	59.0777	47.9426	36.2609	46.8		0.982399	0.949993	0.957903	0.916276	0.738052
43.9825	50.1364	58.4466	47.3033	35.9913	47.419		0.993079	0.938936	0.943566	0.908619	0.748726
44.2352	49.6273	57.699	47.3279	35.6609	48.0667		0.982003	0.925838	0.944118	0.899235	0.759895
44.488	49.7273	57.233	47.418	35.3565	48.581		0.984179	0.917673	0.946138	0.89059	0.768764
44.7408	49.6545	56.5049	47.5902	35.1478	49.0762		0.982595	0.904917	0.95	0.884662	0.777303
44.9936	49.4364	55.9806	47.8033	34.7826	49.6		0.97785	0.895731	0.954779	0.87429	0.786336
45.2463	49.2	55.5922	48.082	34.4	49.8476		0.972707	0.888927	0.96103	0.863423	0.790605
45.4991	48.6909	54.767	48.1885	33.9739	50.1429		0.961631	0.874469	0.963418	0.851321	0.795698
45.7519	48.4636	54.2621	48.0164	33.5391	50.819		0.956685	0.865623	0.959558	0.838972	0.807356
46.0047	48.1182	54.068	47.7869	32.9652	51.5714		0.949171	0.862223	0.954412	0.822672	0.820331
46.2574	47.9636	53.8058	47.3115	32.4261	52.7524		0.945807	0.857629	0.94375	0.80736	0.840696
46.5102	47.6364	53.534	47.1885	31.8435	53.5333		0.938688	0.852867	0.940992	0.790813	0.854162
46.763	47.3	53.0291	46.7705	31.513	53.5238		0.93137	0.844021	0.931617	0.781426	0.853998
47.0158	47.5909	52.4466	45.9344	30.887	53.5905		0.937699	0.833816	0.912867	0.763646	0.855149
47.2685	47.2909	51.8932	45.3525	30.7043	54.4381		0.931172	0.82412	0.899817	0.758457	0.869765
47.5213	46.1727	51.2621	44.7623	29.9826	55.0857		0.906844	0.813063	0.88658	0.73796	0.880932
47.7741	45.9182	50.068	43.2131	29.0087	55.8381		0.901307	0.792143	0.851837	0.710299	0.893907
48.0268	45.6909	49.0194	41.5902	28.2609	56.2857		0.896361	0.773771	0.815442	0.68906	0.901625
48.2796	45.0182	47.6893	39.6885	27.5565	57.3143		0.881726	0.750468	0.772793	0.669053	0.919363
48.5324	44.2	46.6893	37.9262	26.7478	57.9524		0.863925	0.732948	0.733271	0.646085	0.930366
48.7852	43.6364	45.2524	36.4016	25.8783	58.0571		0.851663	0.707773	0.69908	0.621389	0.932172
49.0379	43.5182	43.7864	34.6557	25.0609	58.2952		0.849091	0.682089	0.659925	0.598173	0.936277
49.2907	43.1273	42.3689	33.2131	24.0522	58.6286		0.840587	0.657254	0.627573	0.569524	0.942027
49.5435	42.8545	40.8738	31.7951	23.0696	59.4		0.834652	0.63106	0.595772	0.541616	0.955329
49.7963	42.4909	39.4175	30.0738	21.9739	59.5905		0.826741	0.605546	0.55717	0.510496	0.958614
50.049	42.7727	37.1942	28.6066	20.5652	60.0667		0.832872	0.566594	0.524265	0.470486	0.966826
50.3018	42.3273	35.3592	27.1393	19.6435	60.0095		0.823182	0.534444	0.491359	0.444308	0.965839
50.5546	41.6636	33.5437	25.6311	18.5565	59.7714		0.808742	0.502637	0.457536	0.413435	0.961733
50.8073	41.1091	31.835	23.9426	17.4087	60.5143		0.796678	0.4727	0.419668	0.380835	0.974544
51.0601	40.3182	30.2136	22.5	16.4174	60.9524		0.779471	0.444293	0.387316	0.35268	0.982099
51.3129	38.4545	28.6117	20.8689	15.5043	61.3048		0.738924	0.416228	0.350736	0.326746	0.988176
51.5657	37.0636	27.4078	19.3197	14.3739	61.5429		0.708663	0.395136	0.315993	0.29464	0.992281
51.8184	34.6182	26.2524	17.7459	13.513	61.381		0.65546	0.374893	0.280698	0.270189	0.98949
52.0712	32.4909	24.9515	16.5984	12.8522	61.819		0.609178	0.352101	0.254964	0.251421	0.997043
52.324	29.9545	23.7184	15.6311	12.3217	61.8381		0.553995	0.330497	0.233271	0.236354	0.997372
52.5768	27.1364	22.5243	14.4262	11.6522	61.9905		0.492683	0.309577	0.206249	0.217338	1
52.8295	24.3	21.1456	13.7049	10.9652	61.6		0.430974	0.285422	0.190073	0.197826	0.993266
53.0823	21.4909	20.0194	13.1311	10.4522	61.4095		0.369858	0.265691	0.177205	0.183256	0.989981
53.3351	19.6636	18.932	12.3852	9.7913	60.8857		0.330103	0.24664	0.160477	0.164485	0.980949
53.5878	17.7636	17.8544	11.7459	9.0696	60.7524		0.288765	0.22776	0.14614	0.143987	0.97865
53.8406	16.5273	16.835	11.2295	8.5826	59.5714		0.261868	0.2099	0.134559	0.130155	0.958285
54.0934	15.4909	16.0485	10.6721	8.087	57.7333		0.23932	0.196121	0.122058	0.116079	0.926588
54.3462	13.9818	15.2136	10.1393	7.513	55.781		0.206487	0.181493	0.110109	0.0997765	0.892922
54.5989	13.1909	14.6214	9.5902	7.1565	53.6476		0.18928	0.171118	0.097795	0.0896511	0.856133
54.8517	12.2	13.9223	9.0656	6.8348	51.181		0.167722	0.15887	0.0860301	0.0805142	0.813599
55.1045	11.3	13.0097	8.5082	6.4522	48.5905		0.148141	0.142881	0.0735296	0.0696476	0.768928
55.3573	10.6545	12.5534	8.1557	6.2348	45.2286		0.134097	0.134887	0.0656243	0.0634729	0.710954
55.61	10.0091	11.9029	7.918	5.7565	41.9143		0.120056	0.12349	0.0602935	0.0498882	0.653802
55.8628	9.5091	11.2913	7.5246	5.6	37.8381		0.109178	0.112775	0.051471	0.0454433	0.583511
56.1156	8.8636	10.5146	7.2213	5.4522	33.6762		0.095134	0.0991667	0.044669	0.0412455	0.511742
56.3683	8.4545	9.8641	6.7705	5.3304	29.8762		0.0862335	0.08777	0.0345592	0.0377861	0.446214
56.6211	8.0091	8.9903	6.4754	5.0957	26.3238		0.0765432	0.072461	0.0279411	0.0311201	0.384956
56.8739	7.6909	8.4757	6.377	4.8609	23.1143		0.0696203	0.0634452	0.0257344	0.0244513	0.329611
57.1267	7.2364	7.9029	6.1967	4.8261	19.9524		0.059732	0.0534097	0.0216909	0.023463	0.275086
57.3794	6.7545	7.5825	5.8607	4.687	17.5619		0.0492477	0.0477963	0.0141556	0.0195122	0.233864
57.6322	6.4091	7.1359	5.7869	4.7043	15.381		0.041733	0.0399719	0.0125005	0.0200036	0.196256
57.885	6.5273	6.9903	5.6393	4.5043	13.4762		0.0443046	0.037421	0.00919036	0.0143232	0.16341
58.1378	6.2455	6.7864	5.6885	4.5217	12.1714		0.0381737	0.0338487	0.0102937	0.0148174	0.140909
58.3905	6.1909	6.3981	5.6148	4.287	10.9048		0.0369858	0.0270456	0.00864091	0.00815139	0.119068
58.6433	5.8818	6.2039	5.2295	4.1478	9.819		0.0302609	0.0236433	0	0.00419783	0.100344
58.8961	5.7091	6.1748	5.3279	4.0522	8.9238		0.0265036	0.0231334	0.00220676	0.00148259	0.084907
59.1488	5.6727	5.7864		4.0783	8.0952		0.0257117	0.0163286		0.00222388	0.0706185
59.4016	5.5636	5.6893		4.1391	7.3429		0.023338	0.0146275		0.00395073	0.0576456
59.6544	5.3273	5.7282		4.087	6.8667		0.018197	0.015309		0.00247098	0.049434
59.9072	5.2182	5.4563		4.0435	6.5238		0.0158234	0.0105453		0.00123549	0.0435209
60.1599	5.1455	5.165		4	6.0571		0.0142417	0.00544171		0	0.0354731
60.4127	5.1364	4.9612		4.0609	5.7143		0.0140437	0.00187114		0.00172969	0.0295617
60.6655	5	4.9709		4.0348	5.6381		0.0110762	0.00204108		0.000988392	0.0282477
60.9183	4.9364	4.9515		4	5.4762		0.00969245	0.00170119		0	0.0254559
61.171	4.8727	4.9126			5.3048		0.00830657	0.00101966			0.0225002
61.4238	4.8818	4.8544			5.0571		0.00850456	0			0.0182288
61.6766	4.7273				5		0.0051432				0.0172442
61.9293	4.4909				5		0				0.0172442
62.1821					5						0.0172442
62.4348					4.9905						0.0170804
62.6876					5						0.0172442
62.9404					4.9619						0.0165872
63.1931					4.8857						0.0152732
63.4459					4.9048						0.0156026
63.6986					4.6						0.0103465
63.9514					4.1619						0.00279184
64.2042					4						0
64.4569					4						0
64.7097					4						0
64.9624					4						0
65.2152					4						0
65.468					4						0

## Sheet: Donor 18
	Raw					Normalized
Distance	GV	GV	GV	MII		GV	GV	GV	MII
0	51.6792	39.2588	23.9109	42.8519		0.722327	0.479246	0.36976	0.646788
0.2528	48.1415	47.6	22.0594	47.1852		0.671583	0.629395	0.326919	0.721416
0.5056	56.2736	47.4471	22.6238	50.287		0.788228	0.626642	0.339978	0.774836
0.7583	58.6981	41.5059	21.6832	53.6111		0.823004	0.519696	0.318214	0.832084
1.0111	57.3491	40.6941	24.2574	49.8796		0.803654	0.505083	0.377777	0.76782
1.2639	58.9528	44.5294	23.5149	48.2685		0.826658	0.574121	0.360597	0.740073
1.5167	62.217	45.2941	25.3564	48.5648		0.873478	0.587887	0.403207	0.745176
1.7695	63.4057	45.6235	26.5446	49.8981		0.890529	0.593816	0.4307	0.768138
2.0222	63.7736	47.3882	23.8119	54.3148		0.895806	0.625582	0.367469	0.844203
2.275	65.066	45.4941	23.6238	58.5741		0.914344	0.591487	0.363117	0.917558
2.5278	65.7076	45.4353	24.0099	61.1204		0.923547	0.590428	0.37205	0.96141
2.7806	64.1981	46.7529	24.2574	63.3426		0.901895	0.614146	0.377777	0.999681
3.0334	62.5094	48.6824	23.0396	61.9907		0.877672	0.648879	0.349599	0.976399
3.2861	61.6792	49.7294	22.9109	63.3611		0.865764	0.667726	0.346621	1
3.5389	62.2358	50.9882	23.3366	62.8148		0.873748	0.690385	0.356471	0.990592
3.7917	63.1415	51.7647	22.7921	62.0556		0.886739	0.704363	0.343872	0.977516
4.0445	62.3208	52.5882	22.9604	60.8056		0.874967	0.719187	0.347766	0.955989
4.2973	61.1981	53.4471	22.5248	60.0926		0.858863	0.734648	0.337687	0.943709
4.55	61.0943	55.3412	22.3564	56.7963		0.857375	0.768743	0.333791	0.88694
4.8028	61.6981	57.4824	22.3267	55.6296		0.866035	0.807286	0.333103	0.866847
5.0556	62.7358	59.1765	21.6337	54.3889		0.88092	0.837782	0.317068	0.84548
5.3084	62.8679	59.7176	21.5644	56.8148		0.882815	0.847522	0.315465	0.887259
5.5612	63.4151	59.6824	21.5347	57.1111		0.890664	0.846888	0.314778	0.892362
5.8139	62.934	60.4941	22.2475	58.4722		0.883763	0.8615	0.331271	0.915803
6.0667	62.066	60.0118	22.0891	60.3796		0.871312	0.852818	0.327606	0.948652
6.3195	60.9434	60.9059	22.5446	60.0556		0.85521	0.868912	0.338145	0.943072
6.5723	59.7547	61.2	22.4158	60.2407		0.83816	0.874206	0.335165	0.94626
6.825	60.9434	61.8118	22.2871	59.1481		0.85521	0.885219	0.332187	0.927443
7.0778	61.0566	60.8235	22.0099	59.0185		0.856834	0.867429	0.325773	0.925211
7.3306	60.2547	60.6471	21.6535	58.6019		0.845332	0.864254	0.317527	0.918036
7.5834	60.9906	60.8824	22.7921	58.2315		0.855887	0.868489	0.343872	0.911657
7.8362	60.8868	63.0118	23.198	57.7963		0.854398	0.90682	0.353264	0.904162
8.0889	62.2075	63.4	22.9505	56.7037		0.873342	0.913808	0.347537	0.885345
8.3417	61.217	63.8824	22.9307	56.8611		0.859135	0.922492	0.347079	0.888056
8.5945	59.6132	64.8353	23.2772	56.787		0.83613	0.939645	0.355097	0.88678
8.8473	58.2736	63.5059	23.2673	57.8426		0.816915	0.915715	0.354868	0.90496
9.1001	57.7547	63.1647	22.6931	58.463		0.809472	0.909573	0.341581	0.915644
9.3528	56.8208	63.9294	23.1386	58.713		0.796077	0.923338	0.35189	0.91995
9.6056	55.9717	64.3176	22.297	58.2222		0.783897	0.930326	0.332416	0.911497
9.8584	54.8679	64.1294	23	58.0185		0.768065	0.926938	0.348683	0.907989
10.1112	54.8019	63.3882	22.8911	56.6852		0.767118	0.913596	0.346163	0.885027
10.364	53.5094	63.4706	23.1386	56.3056		0.748579	0.915079	0.35189	0.878489
10.6167	53.1321	63.3294	23.5049	56.5		0.743167	0.912537	0.360365	0.881837
10.8695	53.0189	63.4235	23.7921	56.9537		0.741543	0.914231	0.367011	0.889651
11.1223	52.9245	63.3529	24.1287	57.5093		0.740189	0.91296	0.374799	0.899219
11.3751	53.4245	63.1412	24.5248	57.8333		0.747361	0.90915	0.383964	0.904799
11.6279	52.7547	63.4	24.2178	57.3704		0.737754	0.913808	0.376861	0.896827
11.8806	52.3208	63.6353	23.9604	57.6759		0.73153	0.918044	0.370905	0.902089
12.1334	52.4811	63.5647	24.3465	58.5741		0.733829	0.916773	0.379839	0.917558
12.3862	52.4623	63.8235	24.8614	58.4074		0.73356	0.921432	0.391753	0.914687
12.639	52.934	62.6471	25.1089	58.1667		0.740326	0.900255	0.39748	0.910541
12.8918	54.9717	63.2941	25.6931	58.4167		0.769554	0.911902	0.410997	0.914847
13.1445	56.566	63.2353	25.4455	59.0648		0.792422	0.910844	0.405268	0.926009
13.3973	56.6509	63.1529	25.6139	58.0648		0.79364	0.90936	0.409165	0.908786
13.6501	56.1132	62.9529	25.4554	57.9352		0.785927	0.90576	0.405497	0.906554
13.9029	56.7925	63.3294	25.802	58.3333		0.795671	0.912537	0.413517	0.913411
14.1557	57.3302	63.4	25.9604	59.287		0.803383	0.913808	0.417182	0.929835
14.4084	57.7642	64.0706	25.7228	59.1667		0.809609	0.92588	0.411685	0.927763
14.6612	56.9151	64.4118	26.0891	58.787		0.797429	0.932022	0.42016	0.921224
14.914	56.6887	64.5294	26.3465	58.787		0.794182	0.934138	0.426116	0.921224
15.1668	57.1226	64.9765	26.6238	59.1759		0.800406	0.942187	0.432532	0.927922
15.4196	57.3491	65.5176	26.8416	59.3426		0.803654	0.951927	0.437572	0.930793
15.6723	58.7075	65.8353	27.6238	59.1759		0.823139	0.957646	0.455671	0.927922
15.9251	59.4528	65.5882	27.6634	59.1667		0.833829	0.953198	0.456587	0.927763
16.1779	59.6038	66.1059	28.5446	59.1944		0.835995	0.962517	0.476977	0.928241
16.4307	59.6792	66.2824	29.1584	58.9167		0.837077	0.965694	0.49118	0.923458
16.6835	60.4151	66.0824	29.2079	58.9259		0.847632	0.962094	0.492325	0.923616
16.9362	61.8774	66.0471	29.7723	58.4259		0.868607	0.961458	0.505384	0.915005
17.189	63.2736	66.3176	30.3564	57.2315		0.888634	0.966328	0.5189	0.894435
17.4418	62.8208	67.0118	31	56.1296		0.882139	0.978824	0.533792	0.875458
17.6946	63.2736	66.9882	31.6238	55.2778		0.888634	0.978399	0.548225	0.860788
17.9474	63.8396	66.2706	31.9703	55.8148		0.896752	0.965482	0.556243	0.870037
18.2001	63.6132	66.5529	32.8812	56.2963		0.893505	0.970563	0.57732	0.878329
18.4529	63.1698	66.1176	33.1683	56.3889		0.887145	0.962727	0.583963	0.879924
18.7057	62.7453	66.8824	33.5644	57.3148		0.881056	0.976494	0.593128	0.89587
18.9585	62.0849	66.8118	33.6436	56.6389		0.871584	0.975224	0.594961	0.884229
19.2113	61.7925	66.8941	33.9802	57.037		0.867389	0.976705	0.602749	0.891085
19.464	61.5755	67	34.7723	56.8611		0.864277	0.978611	0.621077	0.888056
19.7168	61.8019	67.3765	34.6733	56.6019		0.867524	0.985389	0.618787	0.883592
19.9696	62.1792	67.6824	35.0099	56.1204		0.872936	0.990895	0.626575	0.8753
20.2224	62.3962	68.1882	35.6634	55.6481		0.876049	1	0.641696	0.867166
20.4751	62.9906	68.1647	36.3069	54.9259		0.884575	0.999577	0.656586	0.854728
20.7279	63	67.8941	36.6436	54.7222		0.884709	0.994706	0.664377	0.85122
20.9807	62.7547	66.8471	36.6436	54.75		0.881191	0.975859	0.664377	0.851698
21.2335	62.2547	65.8	37.3366	54.75		0.874019	0.95701	0.680412	0.851698
21.4863	61.7358	65.7882	38.2376	53.9074		0.866576	0.956798	0.70126	0.837187
21.739	62.1321	65.0353	38.505	53.0926		0.872261	0.943245	0.707447	0.823154
21.9918	62.7642	64.9176	39.1188	52.0648		0.881327	0.941126	0.721649	0.805454
22.2446	63.3585	64.6118	40.297	51.7963		0.889852	0.935622	0.748911	0.800829
22.4974	63.1226	65.0824	40.6931	51.6944		0.886468	0.944093	0.758077	0.799074
22.7502	63.8774	65.1294	41.4851	51.1019		0.897295	0.944939	0.776402	0.78887
23.0029	63.7642	64.4588	42.3168	51.3056		0.895671	0.932868	0.795647	0.792379
23.2557	64.5377	63.5412	42.3663	50.5833		0.906766	0.91635	0.796792	0.779939
23.5085	64.3396	63.5059	42.495	49.9907		0.903924	0.915715	0.79977	0.769733
23.7613	63.9811	63.4706	42.7723	50.213		0.898782	0.915079	0.806186	0.773562
24.0141	63.8774	62.8824	43.505	50.5741		0.897295	0.904491	0.82314	0.779781
24.2668	63.7075	62.4353	43.3861	50.213		0.894858	0.896443	0.820389	0.773562
24.5196	63.1604	62.9765	43.703	49.1389		0.88701	0.906185	0.827721	0.755063
24.7724	63.4245	62.9412	43.9406	49.1944		0.890798	0.905549	0.833219	0.756019
25.0252	63.8491	62.8706	44.396	48.4537		0.896889	0.904279	0.843757	0.743263
25.278	64.1226	62.7412	45.1386	48.0556		0.900812	0.901949	0.860939	0.736407
25.5307	64.9623	62.8588	45.099	47.713		0.912856	0.904066	0.860023	0.730506
25.7835	64.5566	62.4706	45.3267	47.1019		0.907037	0.897078	0.865292	0.719982
26.0363	65.8019	61.4706	45.7129	45.8519		0.924899	0.879077	0.874228	0.698454
26.2891	66.3585	60.8824	46.0594	45.5556		0.932883	0.868489	0.882245	0.693351
26.5419	65.7736	61.2824	46.4356	45.8333		0.924493	0.87569	0.89095	0.698134
26.7946	65.2924	61.9176	46.802	46.0556		0.917591	0.887124	0.899428	0.701962
27.0474	63.5377	60.7765	47.0495	45.713		0.892422	0.866583	0.905155	0.696062
27.3002	62.9528	60.5294	47.4752	45.25		0.884032	0.862135	0.915005	0.688088
27.553	63.6887	60.7765	47.4158	45.3704		0.894588	0.866583	0.91363	0.690162
27.8058	64.7453	59.8588	47.4158	44.4167		0.909744	0.850064	0.91363	0.673737
28.0585	65.3679	59.6588	48.1485	44.4259		0.918674	0.846463	0.930584	0.673895
28.3113	65.4528	59.8	48.5446	44.3981		0.919892	0.849005	0.939749	0.673417
28.5641	65.7924	59.7882	49.1188	44.75		0.924763	0.848793	0.953036	0.679477
28.8169	66.1887	60.2235	49.5842	44.3056		0.930447	0.856629	0.963804	0.671824
29.0697	66.6698	60.3529	50.3663	44.4074		0.937348	0.858958	0.981901	0.673577
29.3224	66.6509	59.6706	50.6733	44.0648		0.937077	0.846676	0.989005	0.667676
29.5752	66.7642	60.0588	50.6337	43.5278		0.938702	0.853664	0.988088	0.658428
29.828	66.6887	60.5294	51.0297	42.75		0.937619	0.862135	0.997251	0.645033
30.0808	67.6226	59.7176	50.8911	42.6759		0.951015	0.847522	0.994044	0.643757
30.3336	67.7547	59.4941	50.495	42.2593		0.95291	0.843499	0.984879	0.636582
30.5863	68.8585	59.8	50.4554	42.0556		0.968742	0.849005	0.983963	0.633074
30.8391	69.7924	60.2235	50.6733	41.787		0.982138	0.856629	0.989005	0.628448
31.0919	69.6698	60.4	51.1485	41.287		0.980379	0.859806	1	0.619837
31.3447	70.0755	60.3294	50.703	41.2685		0.986198	0.858535	0.989692	0.619518
31.5975	70.6132	59.7294	50.6436	41.8519		0.993911	0.847734	0.988317	0.629566
31.8502	70.4906	60.0235	51	42.3333		0.992153	0.853028	0.996564	0.637856
32.103	70.1887	60.7176	51.0297	42.6944		0.987822	0.865523	0.997251	0.644075
32.3558	70.066	60.4471	51.1188	42.6296		0.986062	0.860654	0.999313	0.642959
32.6086	70.2264	60.2824	50.6238	42.3704		0.988363	0.857689	0.987859	0.638495
32.8614	70.4057	59.4588	50.6238	42.5185		0.990935	0.842863	0.987859	0.641046
33.1141	70.8396	59.4118	50.802	42.1296		0.997159	0.842017	0.991982	0.634348
33.3669	71.0377	58.6588	50.7228	41.6296		1	0.828463	0.99015	0.625737
33.6197	70.4151	58.1647	50.8317	41.4815		0.99107	0.819568	0.99267	0.623187
33.8725	70.2264	56.8118	50.2277	40.8056		0.988363	0.795215	0.978694	0.611546
34.1252	70.0377	57.1294	50.6634	40.9722		0.985656	0.800932	0.988775	0.614415
34.378	69.0283	58.3647	50.5347	41.1389		0.971178	0.823169	0.985798	0.617286
34.6308	68.3396	59.5529	50.3663	41.463		0.961299	0.844557	0.981901	0.622868
34.8836	68.1509	59.5412	50.0297	41.9074		0.958593	0.844347	0.974113	0.630521
35.1364	67.8962	59.2941	49.9109	41.7315		0.954939	0.839899	0.971364	0.627492
35.3891	68.3019	58.9765	49.2376	41.3611		0.960758	0.834181	0.955784	0.621113
35.6419	68.1792	58.8235	49.1485	41.6481		0.958998	0.831427	0.953723	0.626056
35.8947	67.8868	58.7647	47.8812	41.9907		0.954804	0.830369	0.924399	0.631956
36.1475	67.566	59.5412	47.7822	41.6296		0.950203	0.844347	0.922108	0.625737
36.4003	67.283	59.0706	47.2871	41.6204		0.946144	0.835875	0.910653	0.625579
36.653	66.2924	58.7529	47.099	41.8056		0.931935	0.830156	0.9063	0.628768
36.9058	66.1321	58.9647	46.396	41.8333		0.929635	0.833969	0.890034	0.629245
37.1586	66.2358	58.0235	45.5149	41.9259		0.931123	0.817027	0.869646	0.63084
37.4114	66.4811	57.7059	44.6238	42.4352		0.934641	0.81131	0.849027	0.639611
37.6642	66.3868	57.7647	43.9505	42.7963		0.933289	0.812368	0.833448	0.64583
37.9169	66.4906	56.2824	43.1089	43.1481		0.934778	0.785685	0.813975	0.651889
38.1697	65.9717	55.8118	42.6733	43.1852		0.927335	0.777214	0.803896	0.652528
38.4225	64.7924	54.6235	42.4356	43.2315		0.910419	0.755824	0.798396	0.653325
38.6753	64.717	53.5059	41.8218	43.1481		0.909338	0.735706	0.784193	0.651889
38.9281	64.217	53.5765	40.8119	43.2222		0.902166	0.736977	0.760825	0.653165
39.1808	63.6132	53.8235	40.7327	42.7963		0.893505	0.741423	0.758993	0.64583
39.4336	63.2453	54.2706	40.3465	43.037		0.888228	0.749471	0.750057	0.649976
39.6864	62.7075	54.6471	40.5545	43.1852		0.880514	0.756249	0.75487	0.652528
39.9392	62.3585	54.2	40.297	42.8426		0.875508	0.7482	0.748911	0.646628
40.192	62.6132	54.1176	40.0297	42.713		0.879161	0.746717	0.742726	0.644396
40.4447	62.5377	53.4471	39.8614	42.4352		0.878078	0.734648	0.738832	0.639611
40.6975	61.9528	52.9529	39.2178	42.3426		0.869689	0.725751	0.72394	0.638016
40.9503	61.5283	53.6588	38.8317	42.7407		0.8636	0.738458	0.715006	0.644873
41.2031	61.3113	54.4235	38.901	42.7963		0.860487	0.752224	0.71661	0.64583
41.4559	60.1132	54.2353	38.5644	42.9537		0.843302	0.748836	0.708821	0.648541
41.7086	59.9811	53.9294	38.505	42.9537		0.841407	0.743329	0.707447	0.648541
41.9614	60.0377	53.5882	38.297	43.0463		0.842219	0.737187	0.702634	0.650136
42.2142	60.2925	53.2353	37.9109	43.2963		0.845874	0.730835	0.6937	0.654441
42.467	59.8962	53.3412	37.4158	43.4259		0.840189	0.732741	0.682244	0.656673
42.7198	60.1415	53.2706	36.8416	43.4537		0.843708	0.73147	0.668958	0.657152
42.9725	59.8868	53.6588	37.0792	43.5741		0.840055	0.738458	0.674456	0.659226
43.2253	59.8396	53.9529	37.0297	43.9537		0.839378	0.743752	0.673311	0.665763
43.4781	59.9151	54.6824	36.495	43.9352		0.84046	0.756884	0.660938	0.665444
43.7309	59.3679	54.7765	35.7624	43.8889		0.832612	0.758578	0.643987	0.664647
43.9837	59.5094	54.6588	35.3663	43.8056		0.834641	0.756459	0.634822	0.663212
44.2364	59.4623	54.8824	34.9901	43.2407		0.833966	0.760484	0.626117	0.653484
44.4892	59.5755	55.0706	34.5743	43.6574		0.835589	0.763872	0.616496	0.66066
44.742	59.8585	55.2	33.6535	43.3889		0.839649	0.766201	0.59519	0.656036
44.9948	59.4245	55.0353	32.6238	42.9074		0.833423	0.763236	0.571364	0.647744
45.2476	59.5849	54.6353	31.8515	42.7315		0.835724	0.756036	0.553494	0.644714
45.5003	59.6038	54.5647	31.7921	43.0093		0.835995	0.754765	0.55212	0.649498
45.7531	59.4434	54.6118	31.3465	43.037		0.833695	0.755613	0.541809	0.649976
46.0059	59.4245	54.1529	31.2871	42.8519		0.833423	0.747353	0.540435	0.646788
46.2587	58.6226	54.4706	30.9307	43.0926		0.821921	0.753071	0.532188	0.650933
46.5115	58.6038	54.5294	30.5347	42.5648		0.821652	0.75413	0.523025	0.641843
46.7642	59.2925	54.6118	30.0297	42.2778		0.83153	0.755613	0.51134	0.6369
47.017	59.6321	54.9059	29.703	42.6852		0.836401	0.760907	0.503781	0.643917
47.2698	59.4151	55.0941	29.9505	42.5833		0.833289	0.764295	0.509508	0.642162
47.5226	59.3585	54.5412	29.396	43.1111		0.832477	0.754342	0.496677	0.651252
47.7753	58.3585	55.0588	28.8515	43.3889		0.818133	0.76366	0.484078	0.656036
48.0281	58.283	55.8235	28.5049	43.7593		0.81705	0.777425	0.476058	0.662415
48.2809	57.8396	56.8824	28.1287	44.3889		0.81069	0.796486	0.467354	0.673258
48.5337	58.3302	57.8824	28.4554	44.8611		0.817727	0.814487	0.474913	0.68139
48.7865	58.7736	57.2	28.1881	45.4537		0.824087	0.802203	0.468728	0.691596
49.0392	58.6226	57.2353	27.703	46.5833		0.821921	0.802838	0.457504	0.71105
49.292	58.5943	57.1647	27.4158	47.25		0.821515	0.801568	0.450858	0.722532
49.5448	58.8585	58.0118	26.8515	47.5741		0.825305	0.816816	0.437801	0.728114
49.7976	58.8774	58.5647	26.9307	48.1389		0.825576	0.826769	0.439634	0.737841
50.0504	58.5094	58.0824	26.6931	49.0185		0.820298	0.818087	0.434136	0.75299
50.3031	58.1604	57.9294	26.5347	49.6759		0.815292	0.815333	0.430471	0.764312
50.5559	57.9717	57.6353	26.5149	50.0093		0.812585	0.810039	0.430013	0.770053
50.8087	57.6792	57.4	26.6238	50.0833		0.808389	0.805803	0.432532	0.771328
51.0615	57.3491	57.0353	26.297	49.9074		0.803654	0.799238	0.424971	0.768299
51.3143	57.7453	56.8471	26.3366	49.3889		0.809337	0.79585	0.425887	0.759369
51.567	57.9245	56.4588	26.1584	49.4167		0.811908	0.788861	0.421764	0.759848
51.8198	57.066	56.7647	26.0594	49.7315		0.799594	0.794367	0.419473	0.765269
52.0726	56.3113	56.5647	25.7327	48.5926		0.788769	0.790767	0.411914	0.745655
52.3254	54.6321	56.1529	25.3069	48.1759		0.764683	0.783354	0.402061	0.738478
52.5782	53.4434	54.7412	24.4554	48		0.747632	0.757942	0.382359	0.735449
52.8309	52.1321	53.3176	24.297	48.1019		0.728823	0.732316	0.378694	0.737204
53.0837	50.5755	51.7412	23.8515	49.037		0.706496	0.70394	0.368385	0.753308
53.3365	48.717	50.1412	23.4554	49.7685		0.679838	0.675138	0.35922	0.765906
53.5893	46.717	49.1176	22.4257	50.4815		0.651151	0.656713	0.335394	0.778186
53.8421	45.8868	48.3765	21.802	50.3426		0.639242	0.643372	0.320963	0.775794
54.0948	45.3113	47	21.2475	48.9444		0.630988	0.618594	0.308132	0.751714
54.3476	44.2264	44.9647	20.5941	47.3611		0.615426	0.581957	0.293014	0.724446
54.6004	42.8679	43.2118	19.4653	45.3426		0.59594	0.550403	0.266895	0.689683
54.8532	41.9151	41.1294	18.5446	44.0093		0.582273	0.512918	0.245591	0.666721
55.106	41.1132	38.8588	17.5049	42.3241		0.570771	0.472046	0.221534	0.637698
55.3587	40.6792	37.0235	16.8911	41.1389		0.564546	0.439009	0.207331	0.617286
55.6115	40.1887	34.9176	16.3465	40.2778		0.55751	0.401101	0.19473	0.602456
55.8643	38.9057	33.2235	15.8713	40.3148		0.539107	0.370605	0.183734	0.603093
56.1171	37.8208	32.1412	15.2673	39.7685		0.523546	0.351123	0.169759	0.593685
56.3699	36.4434	30.2471	14.5743	38.9167		0.503789	0.317028	0.153724	0.579015
56.6226	35.4434	28.9059	14.2079	38.6296		0.489445	0.292885	0.145246	0.574071
56.8754	34.5377	27.6118	13.7624	37.8241		0.476454	0.26959	0.134937	0.560198
57.1282	33.7075	26.8824	13.3861	37.5278		0.464546	0.25646	0.12623	0.555095
57.381	32.566	26.0353	13.2277	36.713		0.448173	0.241212	0.122565	0.541063
57.6338	31.1509	25	12.9604	36.3056		0.427875	0.222575	0.11638	0.534046
57.8865	29.9811	23.7412	12.7129	35.7407		0.411095	0.199916	0.110653	0.524318
58.1393	28.8113	23.0941	12.495	35.3704		0.394316	0.188267	0.105612	0.51794
58.3921	27.9057	22.2588	12.4257	34.5278		0.381326	0.173231	0.104008	0.503429
58.6449	26.5849	21.5529	12.1584	34.1389		0.362381	0.160524	0.0978231	0.496731
58.8977	25.7264	20.7765	12	33.0648		0.350067	0.146549	0.094158	0.478233
59.1504	25.2358	19.5765	11.9208	31.5556		0.34303	0.124948	0.0923254	0.452241
59.4032	24.3962	18.4	11.6238	30.0556		0.330987	0.10377	0.0854532	0.426408
59.656	23.6226	17.1412	11.3663	28.7593		0.319891	0.0811101	0.079495	0.404083
59.9088	22.6887	16.0941	11.2277	27.0833		0.306495	0.0622614	0.076288	0.375219
60.1616	21.8208	15.3059	11.2574	26.0648		0.294046	0.0480731	0.0769752	0.357678
60.4143	20.8208	15	11.0495	25.1296		0.279703	0.0425666	0.0721647	0.341572
60.6671	19.6038	14.7882	10.9307	23.9537		0.262246	0.0387541	0.0694158	0.32132
60.9199	18.7075	14.5176	10.703	23.4167		0.24939	0.033883	0.0641472	0.312072
61.1727	17.7925	14.2118	10.7525	22.3704		0.236266	0.0283784	0.0652925	0.294053
61.4254	17.3396	14.1176	10.4455	21.3241		0.229769	0.0266827	0.058189	0.276033
61.6782	16.934	14.0353	10.1782	19.8981		0.223951	0.0252012	0.052004	0.251474
61.931	16.5943	13.9882	9.7921	18.4907		0.219079	0.0243534	0.0430702	0.227236
62.1838	15.7736	13.9294	9.5842	17.3426		0.207307	0.0232949	0.0382597	0.207463
62.4366	14.9623	13.2824	9.1881	15.7685		0.19567	0.0116484	0.0290945	0.180354
62.6893	14.783	13.0353	9.1485	15.0185		0.193098	0.00720034	0.0281782	0.167437
62.9421	13.8302	12.6353	8.9406	14.3889		0.179431	0	0.0233677	0.156594
63.1949	13.566		8.5842	14.0648		0.175642		0.0151211	0.151012
63.4477	13.2453		8.396	13.7963		0.171042		0.0107664	0.146388
63.7005	12.5566		8	13.3704		0.161163		0.00160351	0.139053
63.9532	12.1226		7.9307	13.1759		0.154938		0	0.135704
64.206	11.7264			12.8426		0.149255			0.129963
64.4588	11.4811			12.7222		0.145737			0.12789
64.7116	10.9811			12.2222		0.138565			0.119279
64.9644	10.7453			11.8796		0.135182			0.113379
65.2171	10.3679			11.0463		0.129769			0.0990273
65.4699	10.0377			10.75		0.125033			0.0939244
65.7227	9.7642			9.9907		0.12111			0.0808476
65.9755	9.6509			9.7685		0.119485			0.0770208
66.2283	9.2453			9.5185		0.113667			0.0727153
66.481	8.8679			9.2407		0.108254			0.067931
66.7338	8.6698			8.9722		0.105412			0.0633069
66.9866	8.4717			8.7407		0.102571			0.0593199
67.2394	8.1887			8.6204		0.0985113			0.0572481
67.4922	7.8962			8.1574		0.0943157			0.0492743
67.7449	7.8019			7.7407		0.0929631			0.0420978
67.9977	7.5283			7.3611		0.0890387			0.0355603
68.2505	7.2736			7.1481		0.0853853			0.031892
68.5033	7.0849			7.2407		0.0826787			0.0334867
68.7561	6.9528			6.9074		0.0807839			0.0277466
69.0088	6.6509			6.75		0.0764535			0.0250358
69.2616	6.7264			6.3704		0.0775364			0.0184983
69.5144	6.4057			6.2593		0.0729364			0.0165849
69.7672	6.2642			6.0556		0.0709068			0.0130768
70.02	5.9151			5.9815		0.0658994			0.0118006
70.2727	5.7547			5.9352		0.0635986			0.0110032
70.5255	5.4151			5.8426		0.0587275			0.00940845
70.7783	5.3679			5.6574		0.0580505			0.00621891
71.0311	5.0283			5.6852		0.0531794			0.00669769
71.2839	4.783			5.3889		0.0496608			0.00159477
71.5366	4.6132			5.463		0.0472253			0.00287093
71.7894	4.2453			5.2963		0.0419482			0
72.0422	4.3113					0.0428949
72.295	4.1792					0.0410001
72.5478	3.9528					0.0377527
72.8005	3.7453					0.0347764
73.0533	3.6887					0.0339645
73.3061	3.4811					0.0309867
73.5589	3.1887					0.0267926
73.8117	3.1038					0.0255749
74.0644	3					0.024086
74.3172	2.9528					0.023409
74.57	2.7925					0.0211097
74.8228	2.5283					0.01732
75.0755	2.3585					0.0148845
75.3283	2.3113					0.0142075
75.5811	2.0943					0.0110949
75.8339	2.1226					0.0115008
76.0867	2.0943					0.0110949
76.3394	2.0377					0.010283
76.5922	1.9623					0.0092015
76.845	1.8302					0.00730669
77.0978	1.717					0.00568298
77.3506	1.4717					0.00216447
77.6033	1.3208					0

## Sheet: Readme
Quantification of radial distribution of mitochondria intensity in fixed GV and MII oocytes.
Quantification was performed as described in the methods.
Data were normalized to the maximum and the minimum of each curve as 1 and 0, respectively.
Each tab represents a donor. To generate the graph in Fig. 4F all curves were pooled per oocyte type and averaged.
