# Supplementary material for: The proteostatic landscape of healthy human oocytes
Source: EMBO J. 2025 Jul 16;44(16):4611–30. doi: 10.1038/s44318-025-00493-2 (PMC12361380; doi:10.1038/s44318-025-00493-2)
Supplement: Supplementary file 6 — Source data Fig. 4 [file 44318_2025_493_MOESM6_ESM.zip › Figure 4/C/TMRE.xlsx]

## Sheet: Donor 9
	Raw					Normalized
Distance	MII	MII	MII	GV		MII	MII	MII	GV
0	85.0672	18.4369	25.1947	74.2973		0.821311	0.592938	0.884415	1
0.3159	77.4958	18.7573	23.6018	54.3378		0.745297	0.606331	0.821368	0.720529
0.6319	82.3613	17.9806	25.9027	54.9595		0.794145	0.573864	0.912438	0.729234
0.9478	84.7143	18.1262	27.2655	55.1486		0.817768	0.57995	0.966377	0.731882
1.2638	91.605	19.6214	24.885	54.7838		0.886948	0.642452	0.872157	0.726774
1.5797	86.8824	18.6796	27.469	54.0946		0.839535	0.603083	0.974431	0.717124
1.8957	86.7143	17.6796	26.3982	55.6757		0.837847	0.561281	0.932049	0.739262
2.2116	88	18.3786	26.5664	56.3784		0.850755	0.590501	0.938707	0.749101
2.5276	85.6639	19.2233	27.177	55.6892		0.827302	0.625811	0.962874	0.739451
2.8435	81.7059	19.5534	26.3186	54.1892		0.787565	0.63961	0.928899	0.718448
3.1595	81.8235	20.301	26.0354	53		0.788746	0.670861	0.91769	0.701797
3.4754	81.9832	19.1748	24.3186	53.527		0.790349	0.623784	0.849739	0.709176
3.7914	80.9244	19.534	24.8319	55.8784		0.779719	0.638799	0.870055	0.7421
4.1073	77.8655	19.7476	24.7345	55.8919		0.749009	0.647728	0.8662	0.74229
4.4233	79.4286	19.0874	24.5398	56.3919		0.764702	0.62013	0.858494	0.74929
4.7392	82.1008	19.0777	24.6991	54.6351		0.79153	0.619725	0.864799	0.724692
5.0552	82.0504	20.4369	24.7345	56.1757		0.791024	0.676542	0.8662	0.746263
5.3711	82.4202	20.5243	25.0089	53.9865		0.794736	0.680195	0.877061	0.71561
5.6871	84.3277	20.699	24.354	55.527		0.813887	0.687498	0.85114	0.73718
6.003	82.6891	21.0291	25.1504	54.9459		0.797436	0.701297	0.882662	0.729044
6.319	82.8655	21.5728	24.8761	53.473		0.799207	0.724024	0.871805	0.70842
6.6349	84.0756	21.2718	24.3097	52.2568		0.811356	0.711442	0.849387	0.691391
6.9509	83.3025	21.068	24.292	52.1351		0.803594	0.702923	0.848686	0.689687
7.2668	83.6555	21.0874	25.4159	51.9189		0.807138	0.703734	0.89317	0.68666
7.5828	85.9076	20.6019	26.3982	50.6081		0.829749	0.683439	0.932049	0.668306
7.8987	86.5798	20.7476	26.4071	53.4054		0.836497	0.689529	0.932402	0.707474
8.2147	85.479	21.4078	25.823	52.3378		0.825446	0.717127	0.909283	0.692525
8.5306	83.6555	21.3107	25.7168	51.6216		0.807138	0.713068	0.90508	0.682497
8.8466	85.0084	20.3495	26.5398	52.6351		0.820721	0.672888	0.937654	0.696688
9.1625	83.8487	20.534	26.3186	53.0405		0.809078	0.680601	0.928899	0.702365
9.4784	84.7815	19.9806	26.9646	55.1216		0.818443	0.657467	0.954467	0.731504
9.7944	84.8487	20.0097	26.3186	55.4189		0.819118	0.658684	0.928899	0.735667
10.1103	85.4874	20.4466	26.3274	55.6757		0.82553	0.676947	0.929247	0.739262
10.4263	85.437	20.5146	26.0708	55.0676		0.825024	0.67979	0.919091	0.730748
10.7422	85.2269	20.835	25.5752	56.0811		0.822915	0.693183	0.899475	0.744939
11.0582	85.084	20.1748	25.5841	57.6757		0.82148	0.665585	0.899827	0.767266
11.3741	85.8992	20.2524	25.6814	56.8649		0.829664	0.668829	0.903679	0.755913
11.6901	86.0252	20.8544	25.6283	57.0811		0.830929	0.693994	0.901577	0.758941
12.006	85.563	20.4854	25.5133	56.8784		0.826289	0.678569	0.897025	0.756102
12.322	85.3529	20.6893	25.5575	57.6622		0.82418	0.687092	0.898775	0.767077
12.6379	86.2941	20.7282	25.531	58.1622		0.833629	0.688719	0.897726	0.774078
12.9539	86.3025	20.466	26.1593	57.0135		0.833713	0.677758	0.922594	0.757994
13.2698	86.563	20.6505	26.4956	56.3784		0.836328	0.685471	0.935904	0.749101
13.5858	87.5378	20.4078	26.2478	57.1216		0.846115	0.675325	0.926097	0.759508
13.9017	87.9244	21.0777	25.5575	57.4459		0.849996	0.703328	0.898775	0.764048
14.2177	87.6723	21.0388	26.1504	57.2703		0.847465	0.701702	0.922241	0.76159
14.5336	87.9916	21.6019	25.9646	57.1081		0.850671	0.725241	0.914888	0.759319
14.8496	88.7059	21.5728	25.9735	57.5		0.857842	0.724024	0.91524	0.764806
15.1655	89.8739	22.1262	26.2478	57.4459		0.869569	0.747157	0.926097	0.764048
15.4815	90.9832	21.8641	26.3186	58.2703		0.880706	0.736201	0.928899	0.775592
15.7974	90.2689	21.8252	26.1947	58.4054		0.873534	0.734575	0.923995	0.777483
16.1134	90.563	21.9806	26.1681	58.2973		0.876487	0.741071	0.922942	0.77597
16.4293	91.0672	21.7282	26.1504	58.7568		0.881549	0.73052	0.922241	0.782404
16.7453	89.4202	21.7184	25.646	58.4459		0.865014	0.730111	0.902277	0.77805
17.0612	90.1261	21.6505	25.8761	58.4595		0.872101	0.727272	0.911385	0.778241
17.3772	90.1261	21.9806	26.3451	59.9054		0.872101	0.741071	0.929948	0.798486
17.6931	91.0588	22.3301	26.1681	60.1622		0.881465	0.755681	0.922942	0.802082
18.0091	92.3361	22.1359	26.646	60.8243		0.894288	0.747563	0.941857	0.811352
18.325	91.8067	22.3883	26.4779	61.5		0.888973	0.758114	0.935204	0.820814
18.6409	92.9076	22.7767	26.3982	61.6757		0.900026	0.77435	0.932049	0.823274
18.9569	93.5882	22.7087	26.5398	60.4189		0.906859	0.771507	0.937654	0.805676
19.2728	94.9664	22.466	27.2389	61.3784		0.920696	0.761362	0.965324	0.819111
19.5888	95.3698	22.233	26.5752	60.9865		0.924746	0.751622	0.939055	0.813624
19.9047	95.5294	22.1942	25.8584	60.7027		0.926348	0.75	0.910684	0.80965
20.2207	94.7311	21.9515	26.6372	61.5		0.918333	0.739855	0.941509	0.820814
20.5366	94.6807	21.9709	26.4513	61.2973		0.917827	0.740666	0.934151	0.817975
20.8526	95.4202	22.534	26.5752	61.6351		0.925252	0.764204	0.939055	0.822705
21.1685	96.1765	22.2039	26.3894	62.8378		0.932845	0.750405	0.931701	0.839545
21.4845	96.9244	22.2524	26.6018	62.4054		0.940353	0.752433	0.940108	0.833491
21.8004	97.5042	22.5825	26.3009	63.2973		0.946174	0.766232	0.928198	0.845979
22.1164	95.958	22.5146	26.4779	63.7027		0.930651	0.763393	0.935204	0.851656
22.4323	96.0084	22.9903	26.6549	63.527		0.931157	0.783278	0.94221	0.849195
22.7483	96.4454	22.7864	26.5929	63.7162		0.935544	0.774755	0.939756	0.851845
23.0642	97.1849	22.6602	27.2389	63.2162		0.942969	0.76948	0.965324	0.844844
23.3802	97.4874	23.1165	27.0442	63.8919		0.946006	0.788554	0.957618	0.854305
23.6961	97.042	22.767	26.6018	64.0135		0.941534	0.773944	0.940108	0.856007
24.0121	96.2521	23.0971	27.0885	64.1757		0.933604	0.787743	0.959371	0.858278
24.328	96.6891	23.3592	26.6106	64.2973		0.937991	0.798699	0.940456	0.859981
24.644	96.9328	23.4466	27.177	64.2297		0.940438	0.802353	0.962874	0.859035
24.9599	97.9832	23.767	27.0973	64.2568		0.950983	0.815746	0.95972	0.859414
25.2759	99.4874	23.9029	27.3363	63.973		0.966085	0.821427	0.969179	0.85544
25.5918	100.21	23.7767	27.1416	64.2432		0.973341	0.816151	0.961473	0.859224
25.9078	100.748	24.0485	27.1062	63.8108		0.97874	0.827513	0.960072	0.853169
26.2237	102.815	24.3592	27.3097	64.1622		0.999494	0.840501	0.968126	0.858089
26.5397	102.865	24.7767	26.9558	63.3514		1	0.857953	0.954119	0.846737
26.8556	102.311	24.4951	27.0796	63.7297		0.994432	0.846182	0.959019	0.852034
27.1716	102.16	24.7379	27.1416	63.8514		0.992914	0.856331	0.961473	0.853738
27.4875	100.807	24.534	27.3097	63.3378		0.97933	0.847808	0.968126	0.846546
27.8034	99.8908	23.932	27.3186	63.8514		0.970135	0.822643	0.968479	0.853738
28.1194	99.437	24.767	27.0619	65		0.965579	0.857548	0.958318	0.86982
28.4353	98.8067	24.9223	26.885	66.3649		0.959251	0.86404	0.951317	0.888931
28.7513	100	24.9806	27.2566	67.3378		0.971231	0.866477	0.966025	0.902554
29.0672	100.538	24.9029	27.2566	67.9865		0.976631	0.863229	0.966025	0.911637
29.3832	101.067	24.7282	26.9735	69.6757		0.981946	0.855926	0.95482	0.935289
29.6991	100.823	24.7864	27.3097	69.5946		0.979499	0.858359	0.968126	0.934153
30.0151	101.344	24.767	27.4956	70.0541		0.98473	0.857548	0.975484	0.940587
30.331	102.865	25.165	27.3451	70.7838		1	0.874185	0.969527	0.950804
30.647	102.219	25.0777	27.354	69.9459		0.993504	0.870536	0.96988	0.939072
30.9629	101.622	24.8252	27.7522	70.9865		0.987514	0.859981	0.98564	0.953643
31.2789	101.656	25.0485	27.5752	71.6757		0.987852	0.869315	0.978635	0.963293
31.5948	101.235	24.6796	27.6018	71.527		0.983633	0.853894	0.979688	0.961211
31.9108	100.588	24.8058	27.3805	72.4189		0.977137	0.85917	0.970929	0.973699
32.2267	100.723	25.2233	27.7434	71.973		0.978487	0.876622	0.985292	0.967455
32.5427	100.496	25.2718	27.4513	71.8649		0.976209	0.878649	0.973731	0.965942
32.8586	100.731	25.2524	27.531	70.7297		0.978571	0.877838	0.976885	0.950047
33.1746	100.21	25.1456	27.5044	71.6892		0.973341	0.873374	0.975833	0.963482
33.4905	100.613	25.699	27.6726	72.9189		0.97739	0.896507	0.98249	0.9807
33.8065	100.311	26.1359	27.7522	72.8243		0.974353	0.91477	0.98564	0.979375
34.1224	100.689	25.8738	27.6637	72.6892		0.97815	0.903814	0.982138	0.977484
34.4384	101.403	25.9126	27.8584	72.7432		0.985321	0.905436	0.989844	0.97824
34.7543	102.017	26.5922	27.6814	72.2703		0.991479	0.933844	0.982838	0.971618
35.0703	101.823	26.4854	28.115	72.0811		0.989539	0.92938	1	0.968969
35.3862	101.412	25.9806	27.7522	72.2703		0.985405	0.908278	0.98564	0.971618
35.7022	101.731	25.9126	27.885	72.1622		0.988611	0.905436	0.990897	0.970105
36.0181	100.244	26.7184	27.4779	71.527		0.973678	0.93912	0.974784	0.961211
36.3341	100.698	26.6796	27.7345	71.7838		0.978234	0.937498	0.98494	0.964806
36.65	99.4622	26.932	27.4248	70.1216		0.965832	0.948049	0.972682	0.941532
36.966	99.605	26.6602	27.6814	69.7568		0.967266	0.936687	0.982838	0.936424
37.2819	99.7059	26.1748	27.3982	69.8378		0.968279	0.916396	0.971629	0.937559
37.5978	100.143	26.2233	27.2655	69.3378		0.972666	0.918424	0.966377	0.930558
37.9138	99.6134	26.9223	27.2212	69.1487		0.96735	0.947643	0.964624	0.92791
38.2297	98.2185	26.7379	26.6018	68.1757		0.953346	0.939935	0.940108	0.914286
38.5457	97.7647	26.4951	27.3717	67.7973		0.94879	0.929785	0.97058	0.908988
38.8616	97.479	26.6311	27.2566	65.6622		0.945921	0.935471	0.966025	0.879092
39.1776	96.3782	26.7864	27.1504	65.3784		0.93487	0.941962	0.961821	0.875118
39.4935	96.6807	27.0388	27.3717	64.2432		0.937907	0.952513	0.97058	0.859224
39.8095	95.6302	27.5243	27.0354	62.0405		0.92736	0.972808	0.95727	0.828382
40.1254	95.916	27.2524	27.0708	59.8378		0.930229	0.961442	0.958671	0.79754
40.4414	95.5882	26.7961	27.5133	58.9189		0.926938	0.942368	0.976185	0.784673
40.7573	95.7647	26.9029	27.1681	58.6892		0.92871	0.946832	0.962522	0.781457
41.0733	94.1681	26.7379	27.4425	57.9054		0.912681	0.939935	0.973383	0.770482
41.3892	94.1176	27.0777	27.0531	56.8108		0.912174	0.954139	0.95797	0.755156
41.7052	93.6134	27.0097	26.9469	55.5405		0.907112	0.951297	0.953767	0.737369
42.0211	93.4286	26.9417	27.0973	54.1486		0.905257	0.948454	0.95972	0.71788
42.3371	92.3613	27.3301	27.354	52.8108		0.894541	0.96469	0.96988	0.699148
42.653	92.1513	27.4951	26.9292	50.9865		0.892433	0.971587	0.953066	0.673605
42.969	92.6891	27.0583	26.7699	48.9459		0.897832	0.953328	0.946761	0.645032
43.2849	92.3025	26.8932	26.7965	47.2027		0.893951	0.946427	0.947814	0.620624
43.6009	92.4706	27.1553	26.885	46.027		0.895639	0.957383	0.951317	0.604162
43.9168	91.4538	27.2718	26.8407	45.1351		0.88543	0.962253	0.949563	0.591674
44.2328	91.2773	27.5922	26.4513	43.2297		0.883658	0.975646	0.934151	0.564995
44.5487	90.5798	27.2816	25.9381	41.4865		0.876656	0.962663	0.913839	0.540587
44.8647	89.9664	27.0777	26.0265	40.4189		0.870497	0.954139	0.917338	0.525638
45.1806	88.1176	27.3204	26.1858	38.8784		0.851936	0.964285	0.923643	0.504068
45.4966	88.0588	26.8835	26.3186	36.8919		0.851346	0.946021	0.928899	0.476253
45.8125	87.7647	27.1262	26.1858	35.473		0.848393	0.956167	0.923643	0.456386
46.1284	87.8319	26.7573	26.0265	33.6351		0.849068	0.940746	0.917338	0.430652
46.4444	87.9832	27.0583	26	32.7568		0.850587	0.953328	0.916289	0.418354
46.7603	88.0672	27.0097	25.7522	31.4865		0.85143	0.951297	0.906481	0.400568
47.0763	87.8992	27.2816	25.6283	30.1757		0.849743	0.962663	0.901577	0.382214
47.3922	87.6134	27.1068	25.6195	28.5135		0.846874	0.955356	0.901229	0.35894
47.7082	86.563	27.6311	25.7345	27.7432		0.836328	0.977272	0.90578	0.348154
48.0241	86.2521	27.0971	25.3451	27.6351		0.833207	0.95495	0.890368	0.346641
48.3401	85.9076	27.3204	24.8761	26.1081		0.829749	0.964285	0.871805	0.32526
48.656	84.9328	27.301	24.9027	24.473		0.819962	0.963474	0.872858	0.302365
48.972	84.1933	27.4369	24.6372	23.8919		0.812538	0.969154	0.862349	0.294229
49.2879	82.958	27.8544	24.6283	23.1081		0.800136	0.986607	0.861997	0.283254
49.6039	81.5378	27.8641	24.5133	22.2027		0.785877	0.987012	0.857445	0.270577
49.9198	80.0588	27.5728	24.469	21.3243		0.771029	0.974835	0.855692	0.258278
50.2358	80.2605	27.8058	24.4956	20.3649		0.773054	0.984575	0.856745	0.244844
50.5517	78.7395	27.8058	24.6549	19.6892		0.757783	0.984575	0.86305	0.235383
50.8677	77.6218	28.1748	24.531	18.2027		0.746562	1	0.858146	0.214569
51.1836	77.3025	27.3689	24.1858	17.2568		0.743356	0.966312	0.844483	0.201325
51.4996	76.1933	26.9223	23.8673	16.5		0.73222	0.947643	0.831877	0.190728
51.8155	74.9412	26.0874	23.646	15.6486		0.71965	0.912743	0.823118	0.178807
52.1315	74.3277	25.4272	23.6106	14.3378		0.71349	0.885145	0.821717	0.160453
52.4474	73.7563	23.9126	23.0619	13.4324		0.707754	0.821832	0.799999	0.147776
52.7634	72.395	22.3786	22.6372	13.3649		0.694087	0.757708	0.78319	0.146831
53.0793	72.0336	21.0777	22.2655	13.0541		0.690458	0.703328	0.768478	0.142479
53.3953	71.3866	18.7476	21.7257	12.1622		0.683963	0.605926	0.747113	0.129991
53.7112	69.9496	16.7864	20.6637	11.5676		0.669536	0.523944	0.705079	0.121665
54.0272	68.8571	14.767	20.115	11.1622		0.658567	0.439529	0.683361	0.115989
54.3431	69.0084	12.6893	19.1327	10.1892		0.660086	0.352678	0.644482	0.102365
54.6591	66.7143	11.3689	17.7699	9.973		0.637054	0.297483	0.590543	0.0993379
54.975	64.7815	9.6893	16.5752	9.1757		0.61765	0.227272	0.543257	0.0881741
55.291	62.8824	8.6408	15.3805	8.5		0.598583	0.183443	0.495971	0.0787131
55.6069	60.2101	7.8155	13.8053	7.7973		0.571754	0.148944	0.433625	0.0688739
55.9228	57.3025	6.7961	12.5487	7.2838		0.542563	0.106331	0.383889	0.061684
56.2388	54.5126	6.0971	11.2035	7.1216		0.514553	0.0771118	0.330646	0.0594128
56.5547	50.8571	5.7961	9.9558	6.4189		0.477854	0.0645295	0.281262	0.0495737
56.8707	47.1933	5.8058	9.2212	5.8378		0.44107	0.064935	0.252187	0.0414372
57.1866	43.7983	5.301	8.4071	5.6892		0.406986	0.0438334	0.219965	0.0393565
57.5026	39.7899	5.4563	7.823	5.2297		0.366743	0.0503252	0.196846	0.0329227
57.8185	36.5294	5.2427	7.0177	4.7703		0.334008	0.0413963	0.164973	0.0264902
58.1345	33.4118	5.3689	6.6549	4.5		0.302709	0.0466717	0.150613	0.0227055
58.4504	29.7983	5.3981	6.354	3.9324		0.26643	0.0478924	0.138704	0.014758
58.7664	25.8067	5.5243	5.7257	3.8108		0.226356	0.0531677	0.113836	0.0130554
59.0823	23.2521	5.3786	5.2743	3.7568		0.200709	0.0470772	0.0959692	0.0122993
59.3983	20.563	5.4757	5.0088	3.9459		0.173711	0.0511362	0.0854607	0.014947
59.7142	17.7479	5.3301	4.9646	3.8108		0.145449	0.0450498	0.0837113	0.0130554
60.0302	15.5966	5.3786	4.708	3.5676		0.12385	0.0470772	0.0735551	0.00965011
60.3461	13.605	5.3204	4.3894	3.3514		0.103855	0.0446444	0.060945	0.0066229
60.6621	12.0756	4.8544	4.3363	3.3108		0.0885006	0.0251647	0.0588433	0.00605442
60.978	10.4958	4.767	4.115	3.1757		0.0726399	0.0215112	0.0500843	0.00416276
61.294	9.2437	4.7476	3.7788	3.1757		0.0600693	0.0207003	0.0367776	0.00416276
61.6099	8.0924	4.5437	3.469	3.1486		0.0485106	0.0121769	0.0245157	0.00378331
61.9259	7.2941	4.301	3.5575	3.0946		0.040496	0.00203157	0.0280186	0.00302721
62.2418	6.7227	4.2524	3.3982	3		0.0347593	0	0.0217135	0.00170263
62.5578	6.1429	4.3398	3.177	3.027		0.0289383	0.00365348	0.0129584	0.00208068
62.8737	6.0084	4.6214	3.2124	3		0.027588	0.0154249	0.0143596	0.00170263
63.1897	5.6639	4.4272	3.2035	3		0.0241293	0.00730696	0.0140073	0.00170263
63.5056	5.3529	4.3981	3.1062	2.8784		0.021007	0.00609053	0.0101562	0
63.8216	5.4286		3	2.8784		0.021767		0.00595281	0
64.1375	5.1345		2.9735			0.0188143		0.00490394
64.4535	5.1513		2.9115			0.018983		0.00244999
64.7694	4.8151		2.8761			0.0156077		0.00104887
65.0854	4.7731		2.9381			0.015186		0.00350281
65.4013	4.5042		2.9558			0.0124863		0.00420338
65.7173	4.1597		2.8496			0.00902766		0
66.0332	4.2521					0.00995532
66.3492	4.0252					0.00767733
66.6651	3.8992					0.00641233
66.9811	3.916					0.00658099
67.297	3.8824					0.00624366
67.613	3.7227					0.00464033
67.9289	3.6639					0.00405
68.2449	3.7395					0.004809
68.5608	3.7227					0.00464033
68.8768	3.5798					0.00320566
69.1927	3.395					0.00135033
69.5087	3.5882					0.00329
69.8246	3.5546					0.00295266
70.1406	3.5462					0.00286833
70.4565	3.2605					0

## Sheet: Donor 10
	Raw					Normalized
Distance	MII	MII	MII	MII		MII	MII	MII	MII
0	5.33333	8.86	18.898	7.75532		0.427807	0.882002	1	0.652071
0.3159	5.82143	8.39	17.9592	9.1383		0.537434	0.825983	0.944309	0.805917
0.6319	5.9881	8.23	17.2755	9.55319		0.574868	0.806913	0.90375	0.852071
0.9478	5.96429	9.35	17.4592	10.7979		0.56952	0.940405	0.914648	0.990532
1.2638	6	8.18	17.2449	9.75532		0.577541	0.800954	0.901935	0.874556
1.5797	5.9881	8.51	16.4286	9.64894		0.574868	0.840286	0.853511	0.862722
1.8957	5.83333	8.68	16.7755	9.57447		0.540107	0.860548	0.874089	0.854438
2.2116	5.5119	8.63	17.0612	9.76596		0.467914	0.854589	0.891038	0.87574
2.5276	5.40476	8.27	16.602	8.64894		0.44385	0.811681	0.863797	0.75148
2.8435	5.08333	8.63	16.898	8.23404		0.371657	0.854589	0.881356	0.705325
3.1595	5.72619	8.77	17.1837	8.35106		0.516043	0.871275	0.898305	0.718343
3.4754	5.44048	8.37	16.3469	8.56383		0.451873	0.8236	0.848664	0.742012
3.7914	5.33333	8.9	16.8163	8.80851		0.427807	0.88677	0.87651	0.769231
4.1073	5.57143	9.05	16.0408	8.68085		0.481284	0.904648	0.830506	0.755029
4.4233	5.42857	8.81	17.602	8.52128		0.449198	0.876043	0.923119	0.737278
4.7392	5.53571	8.74	16.8673	8.82979		0.473261	0.8677	0.879535	0.771598
5.0552	5.71429	8.5	17.102	9.21277		0.51337	0.839094	0.893458	0.814201
5.3711	5.52381	8.79	17.2245	9.17021		0.470589	0.873659	0.900725	0.809467
5.6871	5.85714	8.95	17.5306	9.15957		0.545454	0.892729	0.918883	0.808283
6.003	5.92857	8.73	17.6531	8.88298		0.561497	0.866508	0.92615	0.777515
6.319	5.79762	8.5	17.2551	9.41489		0.532086	0.839094	0.90254	0.836686
6.6349	5.96429	8.72	16.8571	8.92553		0.56952	0.865316	0.87893	0.782248
6.9509	5.78571	8.5	17.398	8.91489		0.529411	0.839094	0.911017	0.781065
7.2668	5.75	8.85	17.4694	9.01064		0.521391	0.88081	0.915253	0.791716
7.5828	5.40476	8.97	17.2551	8.88298		0.44385	0.895113	0.90254	0.777515
7.8987	5.32143	9.08	16.8367	9.15957		0.425134	0.908224	0.87772	0.808283
8.2147	5.4881	8.82	16.7755	8.8617		0.462568	0.877235	0.874089	0.775148
8.5306	5.79762	8.86	16.8878	8.7234		0.532086	0.882002	0.880751	0.759763
8.8466	5.85714	8.87	17.2347	9.10638		0.545454	0.883194	0.90133	0.802366
9.1625	5.91667	8.85	17.0714	9.01064		0.558825	0.88081	0.891643	0.791716
9.4784	5.92857	8.75	17.2653	8.90425		0.561497	0.868892	0.903145	0.779881
9.7944	5.91667	8.72	17.3469	8.80851		0.558825	0.865316	0.907986	0.769231
10.1103	5.70238	8.83	17.2143	8.96809		0.510695	0.878427	0.90012	0.786983
10.4263	5.78571	9.1	17.398	9.17021		0.529411	0.910608	0.911017	0.809467
10.7422	5.88095	9.27	16.7551	9.11702		0.550802	0.93087	0.872879	0.80355
11.0582	5.94048	9.29	16.8469	9.19149		0.564172	0.933254	0.878325	0.811834
11.3741	5.97619	9.47	17.0816	9.14894		0.572193	0.954708	0.892248	0.807101
11.6901	6.17857	8.89	17.0408	9.44681		0.617647	0.885578	0.889827	0.840237
12.006	5.92857	8.8	16.9286	9.52128		0.561497	0.874851	0.883172	0.848521
12.322	5.7619	9.02	16.6122	9.53191		0.524064	0.901073	0.864402	0.849703
12.6379	5.88095	8.88	17.2653	9.75532		0.550802	0.884386	0.903145	0.874556
12.9539	5.82143	9.04	17.1327	9.67021		0.537434	0.903456	0.895279	0.865088
13.2698	5.72619	9.02	16.8776	9.57447		0.516043	0.901073	0.880146	0.854438
13.5858	5.72619	8.99	16.9286	9.20213		0.516043	0.897497	0.883172	0.813018
13.9017	5.80952	9.05	16.6633	9.19149		0.534759	0.904648	0.867434	0.811834
14.2177	6.30952	9.07	16.9592	9.32979		0.647058	0.907032	0.884987	0.827219
14.5336	5.92857	9.04	16.7755	9.52128		0.561497	0.903456	0.874089	0.848521
14.8496	6.09524	9.26	16.8061	9.7766		0.598931	0.929678	0.875905	0.876923
15.1655	6.14286	9.32	16.7449	9.5		0.609627	0.93683	0.872274	0.846154
15.4815	6	9.28	16.8469	9.52128		0.577541	0.932062	0.878325	0.848521
15.7974	5.91667	9.26	17.1939	9.54255		0.558825	0.929678	0.89891	0.850887
16.1134	5.89286	9.49	17.0204	9.62766		0.553477	0.957092	0.888617	0.860355
16.4293	6.28571	9.14	16.5306	9.71277		0.641711	0.915375	0.859561	0.869823
16.7453	6.47619	9.56	16.4082	9.94681		0.684492	0.965435	0.852301	0.895858
17.0612	6.15476	9.53	16.5714	9.78723		0.612299	0.961859	0.861982	0.878106
17.3772	6.13095	9.46	16.5816	9.68085		0.606952	0.953516	0.862587	0.866272
17.6931	5.95238	9.54	16.5408	9.62766		0.566845	0.963051	0.860167	0.860355
18.0091	6.13095	9.56	16.5816	9.69149		0.606952	0.965435	0.862587	0.867456
18.325	5.94048	9.04	16.4286	10.117		0.564172	0.903456	0.853511	0.914793
18.6409	6.20238	9.23	16.5306	10.1489		0.622995	0.926103	0.859561	0.918343
18.9569	6.21429	9.51	16.4898	10.1808		0.62567	0.959476	0.857141	0.921893
19.2728	6.20238	9.43	16.5306	10.3404		0.622995	0.94994	0.859561	0.939645
19.5888	5.96429	9.62	16.5918	10.2872		0.56952	0.972586	0.863192	0.933727
19.9047	6.44048	9.6	16.7143	10.4574		0.676472	0.970203	0.870459	0.952663
20.2207	6.38095	9.24	16.3673	10.4255		0.663102	0.927294	0.849874	0.949112
20.5366	6.35714	9.45	16.6122	10.6808		0.657754	0.952324	0.864402	0.977515
20.8526	6.34524	9.45	16.398	10.5638		0.655081	0.952324	0.851695	0.964497
21.1685	6.21429	9.85	16.2551	10.3723		0.62567	1	0.843218	0.943195
21.4845	6.27381	9.72	16.2551	10.6702		0.639038	0.984505	0.843218	0.976331
21.8004	6.34524	9.56	16.4184	10.617		0.655081	0.965435	0.852906	0.970414
22.1164	6.5	9.47	16.3673	10.4894		0.68984	0.954708	0.849874	0.956213
22.4323	6.32143	9.7	16.3469	10.3511		0.649733	0.982122	0.848664	0.940828
22.7483	6.41667	9.8	16.398	10.4787		0.671124	0.994041	0.851695	0.955029
23.0642	6.58333	9.65	16.5408	10.4149		0.708556	0.976162	0.860167	0.947928
23.3802	6.39286	9.83	16.4388	10.617		0.665777	0.997616	0.854116	0.970414
23.6961	6.41667	9.6	16.3776	10.4681		0.671124	0.970203	0.850485	0.953847
24.0121	6.61905	9.82	16.3163	10.5745		0.716579	0.996424	0.846849	0.965681
24.328	6.53571	9.56	15.9082	10.4894		0.69786	0.965435	0.82264	0.956213
24.644	6.61905	9.72	15.8061	10.5958		0.716579	0.984505	0.816583	0.968048
24.9599	6.69048	9.72	15.7041	10.6064		0.732622	0.984505	0.810532	0.96923
25.2759	6.57143	9.61	15.5306	10.6702		0.705883	0.971395	0.80024	0.976331
25.5918	6.57143	9.65	15.6633	10.7021		0.705883	0.976162	0.808112	0.979882
25.9078	6.36905	9.6	15.9796	10.6808		0.660429	0.970203	0.826875	0.977515
26.2237	6.28571	9.57	16.2857	10.5638		0.641711	0.966627	0.845034	0.964497
26.5397	6.72619	9.64	16.102	10.617		0.740642	0.97497	0.834136	0.970414
26.8556	6.82143	9.79	15.898	10.5638		0.762033	0.992849	0.822035	0.964497
27.1716	6.75	9.78	15.8367	10.8617		0.74599	0.991657	0.818398	0.997633
27.4875	6.4881	9.62	15.6837	10.883		0.687167	0.972586	0.809322	1
27.8034	6.7381	9.57	15.6224	10.6489		0.743317	0.966627	0.805685	0.973965
28.1194	6.69048	9.61	15.5	10.5745		0.732622	0.971395	0.798424	0.965681
28.4353	6.52381	9.39	15.4898	10.8723		0.695188	0.945173	0.797819	0.998816
28.7513	6.78571	9.59	15.4388	10.6808		0.75401	0.969011	0.794794	0.977515
29.0672	7.0119	9.46	15.5306	10.6383		0.804812	0.953516	0.80024	0.972781
29.3832	7.02381	9.42	15.7143	10.7234		0.807487	0.948749	0.811137	0.982248
29.6991	6.95238	9.52	15.5102	10.766		0.791444	0.960667	0.799029	0.986982
30.0151	7.21429	9.55	15.6224	10.6808		0.850269	0.964243	0.805685	0.977515
30.331	7.0119	9.39	15.4592	10.5638		0.804812	0.945173	0.796004	0.964497
30.647	7.02381	9.32	15.5918	10.4681		0.807487	0.93683	0.80387	0.953847
30.9629	7.17857	9.53	15.6327	10.4149		0.842246	0.961859	0.806296	0.947928
31.2789	7.14286	9.45	15.4796	10.7447		0.834226	0.952324	0.797214	0.984615
31.5948	7.20238	9.45	15.3367	10.7553		0.847594	0.952324	0.788737	0.985799
31.9108	7.08333	9.44	15.2551	10.7234		0.820855	0.951132	0.783896	0.982248
32.2267	6.92857	9.28	15.102	10.7128		0.786096	0.932062	0.774814	0.981065
32.5427	7.0119	9.53	15.1122	10.8723		0.804812	0.961859	0.775419	0.998816
32.8586	7.08333	9.38	14.9796	10.7872		0.820855	0.943981	0.767553	0.989349
33.1746	7.27381	9.45	15.2245	10.7553		0.863637	0.952324	0.782081	0.985799
33.4905	7.5119	9.25	14.9796	10.5532		0.917112	0.928486	0.767553	0.963313
33.8065	7.45238	9.27	14.8571	10.5213		0.903744	0.93087	0.760286	0.959764
34.1224	7.14286	9.15	14.8776	10.7553		0.834226	0.916567	0.761503	0.985799
34.4384	7.34524	9.05	14.7653	10.883		0.87968	0.904648	0.754841	1
34.7543	7.33333	9.07	14.898	10.7766		0.877005	0.907032	0.762713	0.988166
35.0703	7.29762	8.99	15.2347	10.6596		0.868985	0.897497	0.782686	0.975147
35.3862	7.46429	9.18	14.9796	10.5426		0.906419	0.920143	0.767553	0.96213
35.7022	7.45238	9.2	14.9184	10.4787		0.903744	0.922527	0.763923	0.955029
36.0181	7.52381	9.39	14.6531	10.4362		0.919787	0.945173	0.748185	0.950296
36.3341	7.53571	9.19	14.6327	10.7128		0.922459	0.921335	0.746975	0.981065
36.65	7.44048	9.14	14.4286	10.5851		0.901071	0.915375	0.734867	0.966864
36.966	7.29762	9.29	14.6939	10.6596		0.868985	0.933254	0.750605	0.975147
37.2819	7.4881	8.92	14.4082	10.6702		0.911766	0.889154	0.733657	0.976331
37.5978	7.40476	9.22	14.2755	10.7128		0.893048	0.924911	0.725785	0.981065
37.9138	7.47619	9.01	14.1429	10.7553		0.909091	0.899881	0.717919	0.985799
38.2297	7.82143	8.92	14.0306	10.5106		0.986632	0.889154	0.711257	0.95858
38.5457	7.88095	8.98	14.0816	10.3085		1	0.896305	0.714282	0.936094
38.8616	7.36905	8.85	14.2143	10.3936		0.885028	0.88081	0.722154	0.945562
39.1776	7.59524	8.97	14.449	10.5106		0.93583	0.895113	0.736077	0.95858
39.4935	7.67857	8.78	14.398	10.6064		0.954546	0.872467	0.733052	0.96923
39.8095	7.71429	8.82	14.3163	10.4362		0.962568	0.877235	0.728205	0.950296
40.1254	7.47619	8.7	14.0408	10.6064		0.909091	0.862932	0.711862	0.96923
40.4414	7.5119	8.65	13.9286	10.2766		0.917112	0.856973	0.705206	0.932545
40.7573	7.36905	8.59	13.6837	10.2872		0.885028	0.849821	0.690678	0.933727
41.0733	7.44048	8.64	13.6122	10.117		0.901071	0.855781	0.686437	0.914793
41.3892	7.64286	8.55	13.5	9.98936		0.946525	0.845054	0.679781	0.900591
41.7052	7.65476	8.6	13.4694	9.89362		0.949198	0.851013	0.677965	0.889941
42.0211	7.61905	8.54	13.4184	9.85106		0.941178	0.843862	0.67494	0.885207
42.3371	7.55952	8.5	13.1837	10.1596		0.927807	0.839094	0.661017	0.919526
42.653	7.54762	8.5	13.3367	10.0532		0.925134	0.839094	0.670093	0.907692
42.969	7.40476	8.47	13.4388	9.95745		0.893048	0.835518	0.67615	0.897042
43.2849	7.29762	8.46	13.1837	9.91489		0.868985	0.834327	0.661017	0.892307
43.6009	7.5119	8.45	13.0612	10.0213		0.917112	0.833135	0.65375	0.904142
43.9168	7.25	8.42	12.949	10.0319		0.858289	0.829559	0.647094	0.905325
44.2328	7.45238	8.37	13.0612	10.2553		0.903744	0.8236	0.65375	0.930177
44.5487	7.5119	8.22	12.7041	10		0.917112	0.805721	0.632566	0.901775
44.8647	7.52381	8.31	12.8571	9.70213		0.919787	0.816448	0.641643	0.868639
45.1806	7.54762	8.39	12.8367	9.76596		0.925134	0.825983	0.640433	0.87574
45.4966	7.66667	8.13	12.2857	9.98936		0.951873	0.794994	0.607746	0.900591
45.8125	7.53571	8.35	12.6224	9.78723		0.922459	0.821216	0.62772	0.878106
46.1284	7.40476	8.13	12.6531	9.96809		0.893048	0.794994	0.629541	0.898225
46.4444	7.10714	8.1	12.6939	9.85106		0.826203	0.791418	0.631961	0.885207
46.7603	7.25	8.23	12.6327	9.90425		0.858289	0.806913	0.628331	0.891124
47.0763	7.13095	8.23	12.2143	9.96809		0.831551	0.806913	0.603511	0.898225
47.3922	7.13095	7.95	12.3469	9.76596		0.831551	0.77354	0.611377	0.87574
47.7082	7.15476	8.04	12.1327	9.87234		0.836898	0.784267	0.59867	0.887574
48.0241	7.29762	8	12.0918	9.73404		0.868985	0.779499	0.596244	0.872189
48.3401	7.32143	8.18	12.2551	9.70213		0.874332	0.800954	0.605931	0.868639
48.656	7.40476	8.27	12.2143	9.68085		0.893048	0.811681	0.603511	0.866272
48.972	7.34524	8.33	11.8163	9.54255		0.87968	0.818832	0.579901	0.850887
49.2879	7.11905	8.05	11.7755	9.74468		0.828878	0.785459	0.57748	0.873373
49.6039	6.92857	7.94	11.7653	9.79787		0.786096	0.772348	0.576875	0.87929
49.9198	6.97619	7.8	11.7857	9.59575		0.796792	0.755662	0.578085	0.856805
50.2358	6.91667	7.65	11.8163	9.65957		0.783424	0.737783	0.579901	0.863905
50.5517	7.25	7.79	11.8163	9.7234		0.858289	0.75447	0.579901	0.871005
50.8677	7.19048	8.02	11.8673	9.51064		0.844921	0.781883	0.582926	0.847337
51.1836	6.90476	7.81	11.8367	9.45745		0.780749	0.756853	0.581111	0.84142
51.4996	6.90476	7.91	11.4694	9.31915		0.780749	0.768772	0.559322	0.826035
51.8155	6.86905	7.9	11.398	9.29787		0.772728	0.76758	0.555086	0.823668
52.1315	6.9881	7.48	11	8.97872		0.799467	0.717521	0.531476	0.788165
52.4474	6.9881	7.4	10.7959	8.59575		0.799467	0.707986	0.519369	0.745563
52.7634	6.61905	7.11	10.5	8.28723		0.716579	0.673421	0.501815	0.711242
53.0793	6.82143	6.8	10.2959	7.65957		0.762033	0.636472	0.489708	0.641419
53.3953	6.71429	6.25	9.7959	7.17021		0.737969	0.570918	0.460047	0.586982
53.7112	6.32143	5.68	9.3367	6.42553		0.649733	0.50298	0.432806	0.504142
54.0272	6.17857	5.14	8.5	5.95745		0.617647	0.438617	0.383172	0.452071
54.3431	5.7381	4.78	7.5816	5.34043		0.518718	0.395709	0.32869	0.383432
54.6591	5.77381	4.19	7	4.7234		0.526739	0.325387	0.294189	0.314792
54.975	5.42857	3.75	6.3061	4.21277		0.449198	0.272944	0.253025	0.257988
55.291	5.10714	3.41	5.602	3.85106		0.377005	0.23242	0.211257	0.217751
55.6069	4.85714	3.09	5.1122	3.35106		0.320855	0.194279	0.182201	0.162129
55.9228	4.65476	2.82	4.4694	3.04255		0.275401	0.162098	0.144069	0.12781
56.2388	4.58333	2.74	3.9592	2.87234		0.259358	0.152563	0.113803	0.108875
56.5547	4.46429	2.56	3.6531	2.75532		0.232622	0.131108	0.0956446	0.0958578
56.8707	4.16667	2.28	3.398	2.64894		0.165777	0.0977354	0.0805116	0.0840238
57.1866	4.15476	2.2	3.1633	2.58511		0.163102	0.0882002	0.0665888	0.0769232
57.5026	3.89286	2.06	2.9388	2.44681		0.104279	0.0715137	0.053271	0.0615383
57.8185	3.77381	2.05	2.7755	2.30851		0.0775406	0.0703218	0.0435838	0.0461535
58.1345	3.71429	2.03	2.5612	2.2234		0.0641724	0.067938	0.0308711	0.0366856
58.4504	3.42857	2.04	2.4592	2.28723		0	0.0691299	0.0248203	0.0437862
58.7664		2.03	2.4592	2.19149			0.067938	0.0248203	0.0331358
59.0823		2.03	2.4592	2.19149			0.067938	0.0248203	0.0331358
59.3983		2.03	2.2857	2.1383			0.067938	0.0145279	0.0272188
59.7142		1.98	2.1939	2.08511			0.0619785	0.00908217	0.0213019
60.0302		1.98	2.1531	2.08511			0.0619785	0.00666184	0.0213019
60.3461		1.96	2.1735	2.07447			0.0595948	0.00787201	0.0201182
60.6621		1.99	2.1837	2.10638			0.0631704	0.00847709	0.023668
60.978		1.98	2.1224	2.10638			0.0619785	0.00484066	0.023668
61.294		1.96	2.1122	2.05319			0.0595948	0.00423558	0.017751
61.6099		1.96	2.0816	2.06383			0.0595948	0.00242033	0.0189346
61.9259		1.98	2.0612	2.03191			0.0619785	0.00121017	0.0153837
62.2418		1.94	2.0816	2.01064			0.057211	0.00242033	0.0130176
62.5578		1.87	2.102	2.01064			0.0488677	0.0036305	0.0130176
62.8737		1.85	2.0918	1.97872			0.0464839	0.00302541	0.00946675
63.1897		1.75	2.0816	1.95745			0.034565	0.00242033	0.00710062
63.5056		1.72	2.051	2			0.0309893	0.000605083	0.011834
63.8216		1.58	2.1122	1.98936			0.0143027	0.00423558	0.0106504
64.1375		1.62	2.0612	1.96809			0.0190703	0.00121017	0.00828424
64.4535		1.53	2.0612	1.97872			0.00834327	0.00121017	0.00946675
64.7694		1.52	2.0714	1.90426			0.00715137	0.00181525	0.00118362
65.0854		1.51	2.051	1.89362			0.00595948	0.000605083	0
65.4013		1.46	2.0408				0	0

## Sheet: Donor 11
	Raw						Normalized
Distance	MII	MII	MII	MII	MII		MII	MII	MII	MII	MII
0	9.03529	10.767	6.09821	8.39316	8.73214		0.905198	0.987951	0.880373	1	0.771866
0.3159	8.64706	10.5534	4.63393	7.35897	10.9911		0.85474	0.963855	0.573832	0.837801	1
0.6319	9.76471	10.2718	4.11607	7.11966	9.16071		1	0.932091	0.46542	0.800269	0.815148
0.9478	9	10.3204	5.17857	7.30769	9.26786		0.900611	0.937568	0.68785	0.829759	0.82597
1.2638	8.41177	10.8738	5.41964	7.28205	8.73214		0.824159	1	0.738317	0.825737	0.771866
1.5797	8.84706	10.5631	5.72321	6.8547	9.25893		0.880734	0.964951	0.801869	0.758713	0.825068
1.8957	9.14118	10.5146	5.41071	6.97436	9.25		0.91896	0.959474	0.736448	0.77748	0.824166
2.2116	9.34118	10.3495	5.1875	7.68376	10.1429		0.944954	0.940853	0.68972	0.88874	0.914338
2.5276	8.96471	10.0388	5.25	7.23077	9.52679		0.896024	0.905804	0.702804	0.817695	0.85212
2.8435	9.23529	9.79612	5.42857	7.55556	10.0446		0.931192	0.878423	0.740187	0.868634	0.904418
3.1595	9.37647	10.4952	5.50893	7.24786	10.2411		0.949541	0.957284	0.75701	0.820375	0.924256
3.4754	8.98824	10.1165	5.57143	7.08547	9.8125		0.899083	0.914566	0.770094	0.794907	0.880974
3.7914	9.30588	10.3301	5.72321	7.12821	9.60714		0.940366	0.938664	0.801869	0.80161	0.860234
4.1073	9.11765	9.99029	6.33036	7.37607	9.09821		0.915902	0.900328	0.928973	0.840483	0.808836
4.4233	9.42353	9.73786	5.80357	7.18803	10.2054		0.955657	0.87185	0.818692	0.810992	0.92065
4.7392	9.25882	9.82524	5.63393	7.47009	10.1429		0.93425	0.881708	0.783178	0.855229	0.914338
5.0552	8.81176	10.4563	6.08929	7.47863	9.76786		0.876146	0.952902	0.878506	0.856568	0.876466
5.3711	8.92941	10.2039	6.08036	7.11966	10.1518		0.891437	0.924424	0.876637	0.800269	0.915239
5.6871	9.22353	9.90291	5.90179	7.4359	10.0357		0.929663	0.89047	0.839254	0.849867	0.903516
6.003	9.32941	10.0485	6.02679	7.78632	9.79464		0.943424	0.9069	0.865422	0.904825	0.87917
6.319	9.55294	10.0971	6.15179	7.5641	9.88393		0.972476	0.912377	0.89159	0.869973	0.888188
6.6349	9.08235	10.0097	5.75893	7.17094	9.79464		0.911314	0.902519	0.809346	0.808311	0.87917
6.9509	9.49412	10.3495	5.8125	7.16239	10.3393		0.964832	0.940853	0.820561	0.80697	0.934175
7.2668	8.91765	10.0874	6.05357	7.16239	10.0179		0.889908	0.911281	0.871028	0.80697	0.901714
7.5828	8.89412	9.8932	5.94643	7.32479	9.58036		0.88685	0.889375	0.848599	0.832441	0.85753
7.8987	9.11765	10.2718	5.5625	7.17949	9.4375		0.915902	0.932091	0.768225	0.809652	0.843102
8.2147	9.11765	10.4466	5.35714	7.35043	9.64286		0.915902	0.951807	0.725233	0.836462	0.863842
8.5306	8.98824	10.4854	5.88393	7.4188	9.73214		0.899083	0.956188	0.835515	0.847185	0.872858
8.8466	9.10588	10.0388	5.69643	7.47009	9.69643		0.914372	0.905804	0.796262	0.855229	0.869252
9.1625	9.38824	10.1942	5.6875	7.53846	10.2054		0.95107	0.923329	0.794393	0.865952	0.92065
9.4784	9.2	9.97087	5.71429	7.34188	9.70536		0.926605	0.898137	0.800001	0.835121	0.870154
9.7944	8.65882	10.0874	5.60714	7.31624	9.85714		0.856268	0.911281	0.77757	0.8311	0.885482
10.1103	8.72941	9.86408	5.58929	7.20513	9.75		0.865443	0.88609	0.773833	0.813674	0.874662
10.4263	8.95294	9.83495	5.71429	7.1453	9.75893		0.894495	0.882803	0.800001	0.80429	0.875564
10.7422	8.88235	10.0097	5.84821	7.24786	9.89286		0.88532	0.902519	0.828037	0.820375	0.88909
11.0582	8.58823	10.3592	5.58036	7.5641	10.125		0.847094	0.941949	0.771964	0.869973	0.912534
11.3741	8.75294	9.98058	5.75893	7.2906	9.79464		0.868501	0.899233	0.809346	0.827078	0.87917
11.6901	8.75294	9.83495	5.60714	7.52991	9.63393		0.868501	0.882803	0.77757	0.864611	0.86294
12.006	8.98824	9.8932	5.83929	7.52991	9.83036		0.899083	0.889375	0.82617	0.864611	0.882778
12.322	9.15294	10.0485	5.63393	7.30769	9.80357		0.920489	0.9069	0.783178	0.829759	0.880072
12.6379	8.90588	10.3301	5.82143	7.47009	9.84821		0.888378	0.938664	0.822431	0.855229	0.88458
12.9539	9.36471	10.2913	5.80357	7.20513	9.80357		0.948012	0.934282	0.818692	0.813674	0.880072
13.2698	9.01176	9.82524	5.58036	7.39316	9.97321		0.90214	0.881708	0.771964	0.843164	0.897204
13.5858	8.94118	9.97087	5.96429	7.38462	9.75893		0.892966	0.898137	0.852338	0.841824	0.875564
13.9017	8.81176	9.90291	5.75893	7.35043	10.2321		0.876146	0.89047	0.809346	0.836462	0.923354
14.2177	9.03529	9.93204	5.46429	7.35897	10.1696		0.905198	0.893757	0.747665	0.837801	0.917042
14.5336	9.09412	10.0485	5.5625	7.47009	9.80357		0.912844	0.9069	0.768225	0.855229	0.880072
14.8496	9.09412	9.84466	5.67857	7.30769	10.0357		0.912844	0.883899	0.792523	0.829759	0.903516
15.1655	8.87059	9.87379	5.84821	7.26496	10.2946		0.883792	0.887185	0.828037	0.823057	0.929666
15.4815	9.12941	9.8835	5.70536	7.24786	10.4464		0.91743	0.888281	0.798132	0.820375	0.944996
15.7974	8.95294	10.0388	5.63393	7.10256	10.1964		0.894495	0.905804	0.783178	0.797587	0.919748
16.1134	9.02353	9.69903	5.63393	7.36752	10.2054		0.903669	0.86747	0.783178	0.839142	0.92065
16.4293	8.98824	9.7767	5.75	7.36752	10.2679		0.899083	0.876232	0.807477	0.839142	0.926962
16.7453	9.16471	9.66019	5.5625	7.08547	10.2054		0.922018	0.863088	0.768225	0.794907	0.92065
17.0612	8.97647	9.74757	5.63393	7.19658	10.0536		0.897553	0.872946	0.783178	0.812333	0.90532
17.3772	9.02353	9.56311	5.66071	7.17094	9.72321		0.903669	0.852136	0.788784	0.808311	0.871956
17.6931	9.09412	9.84466	5.5625	7.48718	9.69643		0.912844	0.883899	0.768225	0.857909	0.869252
18.0091	9.21176	9.4466	5.70536	7.09402	10.1339		0.928133	0.838992	0.798132	0.796248	0.913436
18.325	8.98824	9.33981	5.82143	7.24786	10.0714		0.899083	0.826944	0.822431	0.820375	0.907124
18.6409	9.22353	9.46602	5.66071	7.2735	10.0893		0.929663	0.841183	0.788784	0.824397	0.908927
18.9569	9.36471	9.67961	5.47321	7.4359	10.0536		0.948012	0.865279	0.749532	0.849867	0.90532
19.2728	8.98824	9.66019	5.44643	7.35897	10.1429		0.899083	0.863088	0.743926	0.837801	0.914338
19.5888	9.15294	9.80583	5.74107	7.17949	10.0804		0.920489	0.879518	0.805608	0.809652	0.908026
19.9047	9.30588	9.65049	5.91964	7.33333	10.0625		0.940366	0.861994	0.84299	0.83378	0.906222
20.2207	9.37647	9.67961	5.59821	7.21368	10.2143		0.949541	0.865279	0.7757	0.815015	0.921551
20.5366	9.12941	9.62136	5.61607	7.03419	9.96429		0.91743	0.858707	0.779439	0.786864	0.896303
20.8526	9.21176	9.59223	5.58036	7.15385	10.2411		0.928133	0.855421	0.771964	0.805631	0.924256
21.1685	9.02353	9.50485	5.75893	7.05128	9.92857		0.903669	0.845563	0.809346	0.789544	0.892696
21.4845	9.01176	9.94175	5.74107	7.17094	10		0.90214	0.894852	0.805608	0.808311	0.89991
21.8004	9.31765	9.71845	5.67857	7.19658	10.0179		0.941896	0.86966	0.792523	0.812333	0.901714
22.1164	9.54118	9.33981	5.78571	7.28205	10.0714		0.970948	0.826944	0.814953	0.825737	0.907124
22.4323	9.43529	9.76699	5.83036	7.2906	10		0.957185	0.875137	0.8243	0.827078	0.89991
22.7483	9.11765	9.5534	5.76786	7.23077	10.1429		0.915902	0.85104	0.811216	0.817695	0.914338
23.0642	9.07059	9.54369	5.89286	7.21368	10.1786		0.909786	0.849945	0.837384	0.815015	0.917944
23.3802	9.11765	9.66019	5.97321	7.24786	10.2054		0.915902	0.863088	0.854205	0.820375	0.92065
23.6961	9.65882	9.63107	5.88393	7.23077	10.2946		0.986238	0.859803	0.835515	0.817695	0.929666
24.0121	9.18824	9.60194	5.9375	7.18803	10.2589		0.925077	0.856516	0.846729	0.810992	0.92606
24.328	9.11765	9.62136	6.07143	7.21368	10.1071		0.915902	0.858707	0.874767	0.815015	0.91073
24.644	9.14118	9.40777	5.98214	7.18803	10.5		0.91896	0.834611	0.856075	0.810992	0.950406
24.9599	9.2	9.63107	5.91964	7.21368	10.3661		0.926605	0.859803	0.84299	0.815015	0.93688
25.2759	9.08235	9.66019	5.91071	7.22222	10.4375		0.911314	0.863088	0.841121	0.816354	0.944094
25.5918	9.21176	9.35922	5.83929	7.07692	10.2232		0.928133	0.829134	0.82617	0.793566	0.922452
25.9078	9.22353	9.52427	6.00893	7.21368	10.1429		0.929663	0.847754	0.861683	0.815015	0.914338
26.2237	8.90588	9.69903	5.97321	7.23932	10.1071		0.888378	0.86747	0.854205	0.819036	0.91073
26.5397	9.02353	9.50485	5.85714	7.21368	10.4375		0.903669	0.845563	0.829906	0.815015	0.944094
26.8556	9.29412	9.65049	6.0625	7.46154	10.2589		0.938838	0.861994	0.872898	0.853888	0.92606
27.1716	9.08235	9.83495	5.99107	7.2735	10.3304		0.911314	0.882803	0.857944	0.824397	0.933274
27.4875	9.01176	9.74757	6.05357	7.08547	10.2321		0.90214	0.872946	0.871028	0.794907	0.923354
27.8034	9.21176	9.46602	6.08929	7.05983	10.3482		0.928133	0.841183	0.878506	0.790885	0.935076
28.1194	9.11765	9.67961	6.16964	7.06838	10.4643		0.915902	0.865279	0.895327	0.792226	0.946799
28.4353	9.14118	9.61165	6.08036	6.92308	10.2679		0.91896	0.857612	0.876637	0.769438	0.926962
28.7513	8.97647	9.71845	6.08929	7.07692	10.2321		0.897553	0.86966	0.878506	0.793566	0.923354
29.0672	9.09412	9.58252	6.13393	7.06838	10.25		0.912844	0.854326	0.887851	0.792226	0.925158
29.3832	9.04706	9.63107	6.08036	6.91453	10.2679		0.906727	0.859803	0.876637	0.768097	0.926962
29.6991	9.02353	9.48544	6.34821	7.1453	10.0804		0.903669	0.843373	0.93271	0.80429	0.908026
30.0151	8.84706	9.64078	6.17857	7.00855	10.3929		0.880734	0.860898	0.897196	0.782843	0.939586
30.331	9	9.74757	6.07143	7.08547	10.6429		0.900611	0.872946	0.874767	0.794907	0.964834
30.647	9.07059	9.76699	6.16071	7.19658	10.4643		0.909786	0.875137	0.893458	0.812333	0.946799
30.9629	9.34118	9.68932	6.19643	6.99145	10.2946		0.944954	0.866374	0.900935	0.780161	0.929666
31.2789	9.22353	9.49515	6.20536	7.03419	10.3661		0.929663	0.844469	0.902805	0.786864	0.93688
31.5948	9.18824	9.69903	6.15179	7.05128	10.5982		0.925077	0.86747	0.89159	0.789544	0.960324
31.9108	9.10588	9.59223	6.19643	6.88889	10.4286		0.914372	0.855421	0.900935	0.764076	0.943192
32.2267	9.01176	9.76699	6.09821	6.93162	10.4554		0.90214	0.875137	0.880373	0.770777	0.945898
32.5427	8.85882	10.0194	6.14286	6.96581	10.2589		0.882262	0.903614	0.889721	0.77614	0.92606
32.8586	8.85882	9.75728	6.0625	6.82051	10.2143		0.882262	0.874041	0.872898	0.753351	0.921551
33.1746	8.97647	9.66019	6.23214	6.79487	10.2679		0.897553	0.863088	0.908411	0.74933	0.926962
33.4905	9	9.66019	6.30357	6.93162	10.3125		0.900611	0.863088	0.923365	0.770777	0.93147
33.8065	8.96471	9.71845	6.39286	6.99145	10.3125		0.896024	0.86966	0.942057	0.780161	0.93147
34.1224	8.83529	10.0582	6.22321	7.03419	10.1786		0.879204	0.907995	0.906542	0.786864	0.917944
34.4384	8.91765	9.93204	6.39286	7.10256	10.3036		0.889908	0.893757	0.942057	0.797587	0.930568
34.7543	8.72941	9.96117	6.33929	7.19658	10.4821		0.865443	0.897043	0.930843	0.812333	0.948602
35.0703	8.87059	9.8932	6.32143	7.05983	10.4554		0.883792	0.889375	0.927104	0.790885	0.945898
35.3862	8.82353	9.96117	6.34821	6.96581	10.3929		0.877675	0.897043	0.93271	0.77614	0.939586
35.7022	8.71765	9.84466	6.41964	7.08547	10.1696		0.863914	0.883899	0.947663	0.794907	0.917042
36.0181	8.6	9.99029	6.375	6.99145	10.2232		0.848623	0.900328	0.938318	0.780161	0.922452
36.3341	8.48235	10.2815	6.22321	7.05128	10.1875		0.833332	0.933187	0.906542	0.789544	0.918846
36.65	8.54118	10.1651	6.375	6.89744	10.2054		0.840979	0.920044	0.938318	0.765417	0.92065
36.966	8.6	10.1068	6.41964	6.8547	10.2232		0.848623	0.913472	0.947663	0.758713	0.922452
37.2819	8.23529	9.98058	6.32143	6.75214	10.4107		0.801222	0.899233	0.927104	0.742628	0.941388
37.5978	8.24706	10.0971	6.29464	6.75214	10.3125		0.802752	0.912377	0.921495	0.742628	0.93147
37.9138	8.01176	9.8932	6.52679	6.78632	10.3214		0.77217	0.889375	0.970095	0.747989	0.932372
38.2297	8.48235	9.92233	6.24107	6.91453	10.3571		0.833332	0.892661	0.910281	0.768097	0.935978
38.5457	8.28235	10.233	6.35714	6.74359	10.1786		0.807339	0.92771	0.934579	0.741287	0.917944
38.8616	8.15294	10.1456	6.44643	6.84615	10.125		0.790519	0.917853	0.953272	0.757372	0.912534
39.1776	8.24706	9.87379	6.30357	6.74359	10		0.802752	0.887185	0.923365	0.741287	0.89991
39.4935	8.32941	9.99029	6.44643	6.70085	10.3661		0.813455	0.900328	0.953272	0.734584	0.93688
39.8095	8.07059	9.92233	6.4375	6.81197	10.2411		0.779816	0.892661	0.951402	0.752012	0.924256
40.1254	8.21176	9.87379	6.39286	6.76923	10.5		0.798164	0.887185	0.942057	0.745309	0.950406
40.4414	8.23529	10.0388	6.61607	6.90598	10.3125		0.801222	0.905804	0.988785	0.766756	0.93147
40.7573	8.07059	10.1553	6.50893	6.87179	10.2857		0.779816	0.918948	0.966356	0.761394	0.928764
41.0733	8.15294	10.1262	6.41964	6.81197	10.1964		0.790519	0.915662	0.947663	0.752012	0.919748
41.3892	8.14118	10.0291	6.40179	6.82906	10.3214		0.788991	0.90471	0.943927	0.754692	0.932372
41.7052	8.18824	10.068	6.49107	6.82906	10.3839		0.795107	0.90909	0.962617	0.754692	0.938684
42.0211	8.14118	10.0777	6.33036	6.74359	10.1964		0.788991	0.910186	0.928973	0.741287	0.919748
42.3371	8.04706	9.99029	6.66964	6.74359	10.125		0.776758	0.900328	1	0.741287	0.912534
42.653	8.12941	9.76699	6.59821	6.75214	10.0268		0.787461	0.875137	0.985046	0.742628	0.902615
42.969	8.21176	9.59223	6.36607	6.58974	10.1339		0.798164	0.855421	0.936449	0.717158	0.913436
43.2849	8.09412	9.62136	6.36607	6.68376	10.125		0.782874	0.858707	0.936449	0.731904	0.912534
43.6009	8.11765	9.67961	6.41071	6.65812	10.1964		0.785933	0.865279	0.945794	0.727883	0.919748
43.9168	8.24706	9.86408	6.625	6.68376	9.89286		0.802752	0.88609	0.990655	0.731904	0.88909
44.2328	7.84706	9.82524	6.63393	6.7265	9.98214		0.750764	0.881708	0.992524	0.738607	0.898106
44.5487	7.91765	9.82524	6.40179	6.64103	10.0804		0.759939	0.881708	0.943927	0.725202	0.908026
44.8647	7.89412	9.71845	6.33929	6.62393	9.88393		0.756881	0.86966	0.930843	0.72252	0.888188
45.1806	8.04706	9.92233	6.41071	6.53846	9.78571		0.776758	0.892661	0.945794	0.709115	0.878268
45.4966	8.07059	9.48544	6.47321	6.5812	9.75893		0.779816	0.843373	0.958878	0.715819	0.875564
45.8125	8	9.42718	6.39286	6.68376	9.91071		0.770642	0.836801	0.942057	0.731904	0.890892
46.1284	8.02353	9.33981	6.44643	6.50427	9.94643		0.7737	0.826944	0.953272	0.703753	0.8945
46.4444	8.34118	9.58252	6.48214	6.46154	9.8125		0.814985	0.854326	0.960748	0.697052	0.880974
46.7603	8.29412	9.62136	6.42857	6.32479	9.47321		0.808868	0.858707	0.949533	0.675604	0.846708
47.0763	8.15294	9.58252	6.38393	6.44444	9.66071		0.790519	0.854326	0.940188	0.69437	0.865644
47.3922	8.15294	9.52427	6.41964	6.41026	9.78571		0.790519	0.847754	0.947663	0.689009	0.878268
47.7082	8.34118	9.53398	6.4375	6.35043	9.58929		0.814985	0.84885	0.951402	0.679626	0.858432
48.0241	8.15294	9.39806	6.10714	6.45299	9.76786		0.790519	0.833516	0.882243	0.695711	0.876466
48.3401	8.35294	9.42718	6.32143	6.36752	9.49107		0.816513	0.836801	0.927104	0.682306	0.848512
48.656	8.05882	9.53398	6.3125	6.36752	9.39286		0.778287	0.84885	0.925234	0.682306	0.838594
48.972	8.15294	9.1068	6.28571	6.44444	9.42857		0.790519	0.800657	0.919626	0.69437	0.8422
49.2879	7.97647	9.24272	6.25	6.39316	9.47321		0.767584	0.815991	0.91215	0.686327	0.846708
49.6039	7.95294	9.2233	6.3125	6.33333	9.48214		0.764525	0.8138	0.925234	0.676944	0.84761
49.9198	7.84706	9.09709	6.38393	6.36752	9.53571		0.750764	0.799562	0.940188	0.682306	0.85302
50.2358	7.95294	9.07767	6.4375	6.47863	9.5625		0.764525	0.797371	0.951402	0.699732	0.855726
50.5517	7.71765	9.25243	6.40179	6.33333	9.3125		0.733945	0.817086	0.943927	0.676944	0.830478
50.8677	7.63529	9.3301	6.21429	6.31624	9.16964		0.723241	0.825849	0.904674	0.674263	0.81605
51.1836	7.48235	9.07767	6.33929	6.1453	9.22321		0.703363	0.797371	0.930843	0.647454	0.82146
51.4996	7.17647	9.16505	6.36607	5.84615	9.07143		0.663608	0.807229	0.936449	0.600536	0.806132
51.8155	7.05882	9.32039	6.16071	5.52991	8.73214		0.648317	0.824753	0.893458	0.550938	0.771866
52.1315	6.83529	9.40777	6.16071	5.37607	8.63393		0.619265	0.834611	0.893458	0.52681	0.761948
52.4474	6.37647	9	6.125	5.10256	8.34821		0.559633	0.788609	0.885982	0.483914	0.733092
52.7634	6.11765	8.82524	6.05357	4.79487	8.30357		0.525994	0.768893	0.871028	0.435657	0.728584
53.0793	5.91765	8.74757	6.05357	4.52137	7.95536		0.5	0.760131	0.871028	0.392762	0.693418
53.3953	5.69412	8.52427	6.16071	4.17949	7.73214		0.470948	0.734939	0.893458	0.339143	0.670874
53.7112	5.31765	8.01942	6.125	4	7.35714		0.422018	0.677985	0.885982	0.310993	0.633002
54.0272	5.10588	7.42718	6.19643	3.58974	6.83036		0.394495	0.611171	0.900935	0.246649	0.579802
54.3431	4.87059	6.68932	6.10714	3.34188	6.52679		0.363914	0.52793	0.882243	0.207775	0.549144
54.6591	4.71765	5.67961	5.91071	3.02564	6.28571		0.344037	0.414019	0.841121	0.158177	0.524797
54.975	4.58824	4.79612	5.83929	2.80342	5.90179		0.327217	0.314348	0.82617	0.123325	0.486024
55.291	4.27059	4.26214	5.91964	2.66667	5.625		0.285933	0.254108	0.84299	0.101878	0.45807
55.6069	3.97647	3.71845	5.88393	2.61538	5.45536		0.247706	0.192771	0.835515	0.0938337	0.440938
55.9228	3.83529	3.34951	5.78571	2.45299	5.33929		0.229357	0.151149	0.814953	0.068365	0.429216
56.2388	3.70588	3.00971	5.45536	2.2735	5.11607		0.212538	0.112815	0.745795	0.0402144	0.406672
56.5547	3.48235	2.80583	5.1875	2.1453	4.72321		0.183486	0.0898142	0.68972	0.020108	0.366997
56.8707	3.04706	2.84466	4.97321	2.09402	4.53571		0.126911	0.0941948	0.644859	0.0120654	0.348061
57.1866	2.87059	2.62136	4.69643	2.05128	4.16071		0.103976	0.0690032	0.586916	0.00536224	0.310189
57.5026	2.8	2.57282	4.375	2.04274	3.86607		0.094801	0.0635272	0.519626	0.00402285	0.280432
57.8185	2.68235	2.4466	4.01786	2.03419	3.58036		0.0795101	0.0492877	0.44486	0.0026819	0.251578
58.1345	2.47059	2.3301	3.6875	2.05128	3.45536		0.0519878	0.0361448	0.375701	0.00536224	0.238954
58.4504	2.32941	2.23301	3.44643	2.04274	2.9375		0.0336387	0.0251916	0.325234	0.00402285	0.186654
58.7664	2.2	2.16505	3.23214	2.02564	2.60714		0.0168193	0.0175247	0.280373	0.00134095	0.153291
59.0823	2.14118	2.07767	2.83036	2.01709	2.47321		0.00917454	0.0076669	0.196262	0	0.139765
59.3983	2.16471	2.08738	2.58929		2.25893		0.0122327	0.00876233	0.145795		0.118124
59.7142	2.12941	2.08738	2.46429		2.11607		0.0076448	0.00876233	0.119627		0.103697
60.0302	2.09412	2.06796	2.44643		2.00893		0.00305818	0.00657147	0.115888		0.0928762
60.3461	2.08235	2.05825	2.23214		1.95536		0.00152844	0.00547603	0.0710269		0.0874661
60.6621	2.11765	2.03884	2.17857		1.9375		0.00611636	0.0032863	0.0598123		0.0856624
60.978	2.07059	2.00971	2.07143		1.83036		0	0	0.0373829		0.0748421
61.294		2.04854	2.11607		1.76786			0.0043806	0.0467281		0.0685301
61.6099		2.00971	2.08036		1.75893			0	0.0392524		0.0676282
61.9259		2.00971	2.0625		1.69643			0	0.0355135		0.0613162
62.2418			2.04464		1.6875				0.0317745		0.0604144
62.5578			2.02679		1.625				0.0280377		0.0541024
62.8737			2.04464		1.58929				0.0317745		0.050496
63.1897			2.01786		1.46429				0.0261683		0.037872
63.5056			2.01786		1.54464				0.0261683		0.0459867
63.8216			2.02679		1.5				0.0280377		0.0414784
64.1375			2.0625		1.41071				0.0355135		0.0324608
64.4535			1.97321		1.36607				0.016821		0.0279525
64.7694			1.97321		1.38393				0.016821		0.0297563
65.0854			2.00893		1.34821				0.0242988		0.0261488
65.4013			1.95536		1.26786				0.0130841		0.0180341
65.7173			1.9375		1.27679				0.00934521		0.018936
66.0332			1.98214		1.24107				0.0186904		0.0153286
66.3492			1.98214		1.27679				0.0186904		0.018936
66.6651			1.95536		1.26786				0.0130841		0.0180341
66.9811			1.89286		1.22321				0		0.0135248
67.297			1.89286		1.24107				0		0.0153286
67.613			1.91071		1.28571				0.00373683		0.0198368
67.9289					1.19643						0.0108203
68.2449					1.24107						0.0153286
68.5608					1.16964						0.0081147
68.8768					1.17857						0.00901656
69.1927					1.10714						0.00180271
69.5087					1.10714						0.00180271
69.8246					1.10714						0.00180271
70.1406					1.08929						0

## Sheet: Donor 12
	Raw						Normalized
Distance	GV	GV	MII	MII	MII		GV	GV	MII	MII	MII
0	15.9592	5.7736	9.0225	20.3511	13.0928		0.95492	0.339059	0.881772	1	0.958722
0.316	11.7857	5.9623	9.2135	15.4362	10.5155		0.695237	0.350141	0.900556	0.756458	0.764019
0.6319	12.8163	5.3962	10.0674	14.6489	10.6804		0.759363	0.316896	0.984531	0.717446	0.776477
0.9479	11.6939	5.0849	8.0899	12.3723	11.0515		0.689525	0.298615	0.790058	0.604636	0.804512
1.2638	13.5	4.8019	8.5955	13.2021	11.2268		0.801904	0.281995	0.83978	0.645754	0.817755
1.5798	12.8878	5.5	10.1461	12.883	12.6701		0.763812	0.322992	0.99227	0.629942	0.926789
1.8958	13.1429	5.2547	9.7079	13.1596	12.9691		0.779685	0.308586	0.949176	0.643648	0.949377
2.2117	12.9184	5.566	8.618	13.5851	12.4639		0.765716	0.326868	0.841992	0.664732	0.911212
2.5277	11.6735	6.1604	9.1011	13.8404	12.268		0.688256	0.361774	0.889502	0.677383	0.896412
2.8437	12.1633	6.1038	10.2247	12.7021	12.3814		0.718732	0.35845	1	0.620978	0.904979
3.1596	11.3673	6.066	9.2247	12.734	11.8557		0.669203	0.356231	0.901657	0.622559	0.865265
3.4756	11.6327	6.1132	9.0337	12.0638	11.9588		0.685717	0.359002	0.882874	0.589349	0.873054
3.7915	10.7551	6.566	8.6854	12.2553	12.3814		0.631111	0.385593	0.848621	0.598839	0.904979
4.1075	10.9184	6.566	8.7416	11.5319	11.8866		0.641272	0.385593	0.854148	0.562993	0.867599
4.4235	10.9388	6.0189	8.7191	11.9894	12.6082		0.642541	0.353465	0.851935	0.585663	0.922113
4.7394	10.7551	5.8396	9.3708	12.5638	12.6186		0.631111	0.342935	0.916025	0.614125	0.922899
5.0554	10.4184	5.9623	9.1685	12.3936	12.8454		0.610161	0.350141	0.89613	0.605692	0.940032
5.3714	10.9388	5.8019	8.6629	12.5426	12.8454		0.642541	0.340721	0.846408	0.613075	0.940032
5.6873	11.4592	5.9717	9.0449	12.6915	12.5567		0.674921	0.350693	0.883975	0.620453	0.918222
6.0033	11.1939	6.1887	8.6629	13.0638	12.0206		0.658414	0.363436	0.846408	0.638901	0.877722
6.3192	10.3776	6.4623	8.5393	13.1809	12.0928		0.607622	0.379504	0.834253	0.644704	0.883177
6.6352	10.1735	6.6509	8.8315	12.9894	12.0103		0.594923	0.390579	0.862989	0.635214	0.876944
6.9512	9.6939	6.5377	8.7416	12.8404	12.3918		0.565081	0.383931	0.854148	0.627831	0.905765
7.2671	10.3265	6.8113	9.2697	12.7979	11.5979		0.604443	0.399999	0.906083	0.625725	0.845789
7.5831	10.7755	6.566	8.8202	12.5745	11.8144		0.63238	0.385593	0.861877	0.614655	0.862145
7.8991	10.9796	6.4717	8.8764	12.8298	11.4948		0.64508	0.380056	0.867404	0.627306	0.838001
8.215	10.6327	6.9623	9.2697	13.1915	12.567		0.623495	0.408866	0.906083	0.645229	0.919
8.531	10.5612	7.2642	9.0449	13.2872	12.2268		0.619046	0.426596	0.883975	0.649971	0.8933
8.8469	10.8571	7.4528	9.3371	13.5319	12		0.637458	0.437671	0.912711	0.662096	0.876166
9.1629	10.8265	7.5189	9.1573	12.7447	11.5979		0.635554	0.441553	0.895029	0.623089	0.845789
9.4789	10.7245	7.0094	9.7191	13.2553	12.1959		0.629207	0.411632	0.950278	0.64839	0.890966
9.7948	11.0612	7.2642	9.236	13.6809	12.0103		0.650157	0.426596	0.902768	0.66948	0.876944
10.1108	11.1939	7.3208	8.4045	12.8723	12.2371		0.658414	0.42992	0.820996	0.629412	0.894078
10.4268	10.9796	7.5566	8.4944	13.0851	12.2887		0.64508	0.443767	0.829837	0.639957	0.897976
10.7427	10.8265	7.7264	9.1573	12.7766	12.2371		0.635554	0.453739	0.895029	0.62467	0.894078
11.0587	10.7449	8.066	9.2247	12.617	12.0825		0.630476	0.473682	0.901657	0.616761	0.882399
11.3746	10.9388	7.6604	8.9551	13.1064	12.4536		0.642541	0.449863	0.875144	0.641012	0.910434
11.6906	10.9286	7.9811	8.8764	13.2979	12.8454		0.641906	0.468696	0.867404	0.650501	0.940032
12.0066	10.7245	8.4434	8.9775	13.6383	12.866		0.629207	0.495845	0.877347	0.667369	0.941588
12.3225	10.602	8.4811	8.6966	13.3617	12.567		0.621585	0.498059	0.849722	0.653663	0.919
12.6385	10.6531	8.6981	8.6854	13.3617	12.8969		0.624764	0.510803	0.848621	0.653663	0.943923
12.9545	10.398	8.6604	8.809	13.0319	12.9794		0.608892	0.508589	0.860776	0.63732	0.950155
13.2704	10.6939	8.8396	8.8427	13.0106	12.9897		0.627303	0.519112	0.86409	0.636265	0.950933
13.5864	10.7245	9.1981	8.9326	12.8511	12.9794		0.629207	0.540165	0.872931	0.628361	0.950155
13.9023	10.7143	9.2264	9.2135	12.5638	12.6598		0.628572	0.541827	0.900556	0.614125	0.926011
14.2183	10.9082	9.2264	9.2697	12.766	12.8866		0.640637	0.541827	0.906083	0.624145	0.943145
14.5343	11.0204	9.217	9.2584	12.9043	13.3196		0.647618	0.541275	0.904971	0.630998	0.975856
14.8502	11.2755	9.6132	9.0337	12.9043	13.6392		0.663491	0.564543	0.882874	0.630998	1
15.1662	11.2143	10.0283	8.8427	13.1489	13		0.659683	0.58892	0.86409	0.643118	0.951711
15.4822	11.3163	10.1226	8.7753	13.2128	12.9485		0.66603	0.594457	0.857462	0.646284	0.947821
15.7981	11.0714	10.1226	9.191	13.2234	12.6082		0.650792	0.594457	0.898343	0.64681	0.922113
16.1141	10.8265	10.1132	9.0562	12.7766	12.8763		0.635554	0.593905	0.885086	0.62467	0.942367
16.43	11.0306	10.4151	8.8427	12.6277	12.8144		0.648253	0.611635	0.86409	0.617292	0.93769
16.746	10.8878	10.9906	8.6292	13.2872	12.8144		0.639368	0.645431	0.843094	0.649971	0.93769
17.062	11.3469	11.3019	8.6742	13.1915	12.9072		0.667934	0.663713	0.847519	0.645229	0.944701
17.3779	11.1633	11.3962	8.8876	13.234	12.8041		0.65651	0.669251	0.868506	0.647335	0.936912
17.6939	10.9592	11.1321	8.8876	13.4787	12.6289		0.64381	0.653741	0.868506	0.65946	0.923677
18.0099	11.1429	11.6038	8.9775	13.2234	12.732		0.655241	0.681442	0.877347	0.64681	0.931465
18.3258	11.3265	11.8585	8.9775	13	13		0.666665	0.6964	0.877347	0.63574	0.951711
18.6418	11.0408	11.8491	8.8315	13.0319	12.9175		0.648888	0.695848	0.862989	0.63732	0.945479
18.9577	10.9388	12	8.2584	12.9468	12.6701		0.642541	0.704709	0.806628	0.633104	0.926789
19.2737	10.9082	11.8962	8.5056	12.9468	12.9072		0.640637	0.698613	0.830939	0.633104	0.944701
19.5897	11.3061	12.1226	8.4494	13.0106	12.6186		0.665395	0.711909	0.825412	0.636265	0.922899
19.9056	11.5102	12.3113	8.6854	13.0851	12.7835		0.678095	0.722991	0.848621	0.639957	0.935356
20.2216	11.6327	12.5094	8.9326	12.8298	13.2165		0.685717	0.734624	0.872931	0.627306	0.968067
20.5376	11.5	12.7264	8.6517	13.1489	13.1134		0.67746	0.747368	0.845307	0.643118	0.960278
20.8535	11.2449	13.1698	8.8652	13.0532	13.0515		0.661587	0.773407	0.866303	0.638376	0.955602
21.1695	11.1939	13.0283	8.8539	13.3191	13.1443		0.658414	0.765097	0.865192	0.651552	0.962613
21.4854	11.3878	13.1226	8.6854	13.7128	13.5258		0.670479	0.770635	0.848621	0.67106	0.991433
21.8014	11.8673	13.0094	8.7753	13.2234	13.3196		0.700314	0.763987	0.857462	0.64681	0.975856
22.1174	11.9898	12.8774	8.5393	12.8404	12.7423		0.707936	0.756235	0.834253	0.627831	0.932243
22.4333	11.8469	12.8868	8.7865	13.0319	12.7629		0.699045	0.756787	0.858563	0.63732	0.9338
22.7493	11.949	12.9434	8.7978	12.8085	13.0412		0.705398	0.760111	0.859674	0.626251	0.954824
23.0653	11.5918	13.2358	8.573	12.7447	13.2268		0.683172	0.777283	0.837567	0.623089	0.968845
23.3812	11.6633	13.3396	8.7865	12.8404	13.268		0.687621	0.783378	0.858563	0.627831	0.971958
23.6972	12.0612	13.7264	8.809	13.1489	13.0309		0.712379	0.806093	0.860776	0.643118	0.954046
24.0131	11.8469	13.5377	8.6404	13.1277	12.9381		0.699045	0.795012	0.844195	0.642067	0.947035
24.3291	12.2959	13.217	8.8315	13.4574	13		0.726983	0.776178	0.862989	0.658405	0.951711
24.6451	12.1531	13.283	8.7416	13.234	13.1134		0.718097	0.780054	0.854148	0.647335	0.960278
24.961	11.9388	13.3208	8.6517	13.0851	12.8866		0.704763	0.782274	0.845307	0.639957	0.943145
25.277	12.3776	13.5472	8.7753	12.883	12.7526		0.732066	0.79557	0.857462	0.629942	0.933022
25.593	12.4694	13.7264	8.5955	13.2872	12.6907		0.737778	0.806093	0.83978	0.649971	0.928345
25.9089	12.5408	13.7736	8.3708	13.2766	12.8557		0.742221	0.808865	0.817682	0.649446	0.94081
26.2249	12.6939	13.7358	8.5618	12.9894	13.1649		0.751747	0.806645	0.836466	0.635214	0.964169
26.5408	12.8878	13.7075	8.2921	13.1809	13.0309		0.763812	0.804983	0.809942	0.644704	0.954046
26.8568	12.9898	14.1698	8.4831	13.0426	12.7835		0.770158	0.832132	0.828726	0.637851	0.935356
27.1728	13.0612	14.3679	8.7191	12.7021	12.7423		0.774601	0.843766	0.851935	0.620978	0.932243
27.4887	12.9388	14.2736	8.4607	12.9255	12.6804		0.766985	0.838228	0.826523	0.632048	0.927567
27.8047	12.7959	14.3679	8.5056	13.1064	12.7732		0.758094	0.843766	0.830939	0.641012	0.934578
28.1207	12.7347	14.4057	8.5056	12.9362	12.8041		0.754286	0.845986	0.830939	0.632578	0.936912
28.4366	13.1429	14.5755	8.5393	12.9681	13.0619		0.779685	0.855957	0.834253	0.634159	0.956388
28.7526	12.949	15	8.618	12.8404	13.3093		0.76762	0.880887	0.841992	0.627831	0.975078
29.0685	13.3673	15.1038	8.6742	12.9255	13.4536		0.793647	0.886982	0.847519	0.632048	0.985979
29.3845	13.4592	15.2642	8.6966	12.9787	13.4639		0.799365	0.896402	0.849722	0.634684	0.986757
29.7005	13.7347	15.283	8.427	12.5213	13.433		0.816507	0.897506	0.823209	0.612019	0.984423
30.0164	14.2041	15.4434	8.4382	12.734	13.2165		0.845714	0.906926	0.82431	0.622559	0.968067
30.3324	14.2449	15.6698	8.3483	12.8298	13.2165		0.848253	0.920221	0.815469	0.627306	0.968067
30.6484	14.0204	15.217	8.0562	12.7234	12.7526		0.834284	0.89363	0.786743	0.622034	0.933022
30.9643	13.8367	15.2925	8.2022	12.5426	12.732		0.822854	0.898064	0.801101	0.613075	0.931465
31.2803	14.0918	15.283	8.2697	12.6596	12.9381		0.838727	0.897506	0.80774	0.618872	0.947035
31.5962	14.4388	15.4434	8.3596	13.0319	12.866		0.860318	0.906926	0.816581	0.63732	0.941588
31.9122	14.2551	15.4623	8.1685	12.766	12.732		0.848888	0.908035	0.797787	0.624145	0.931465
32.2282	14.449	15.7547	8.0899	12.9894	12.9897		0.860953	0.925207	0.790058	0.635214	0.950933
32.5441	14.6735	15.3208	8.2921	12.8617	12.6186		0.874921	0.899726	0.809942	0.628887	0.922899
32.8601	14.6327	15.5	8.3258	12.8617	12.6701		0.872383	0.910249	0.813257	0.628887	0.926789
33.1761	14.3776	15.717	8.0225	12.8298	12.5258		0.85651	0.922993	0.783429	0.627306	0.915888
33.492	14.4694	15.7075	7.9888	12.9149	12.732		0.862222	0.922435	0.780115	0.631523	0.931465
33.808	14.7143	16.0094	8.191	12.9255	12.4227		0.87746	0.940164	0.8	0.632048	0.908099
34.1239	15.0918	16.1132	8.2472	12.6277	12.3918		0.900949	0.94626	0.805527	0.617292	0.905765
34.4399	14.7755	16.5566	8.2022	12.734	12.4948		0.881268	0.972299	0.801101	0.622559	0.913546
34.7559	14.7449	16.066	8.2247	12.4894	12.7629		0.879364	0.943488	0.803314	0.610439	0.9338
35.0718	14.9082	16.3774	8.3596	12.5426	12.5979		0.889525	0.961775	0.816581	0.613075	0.921335
35.3878	14.8367	16.5849	8.0112	12.4362	12.268		0.885076	0.973961	0.782318	0.607802	0.896412
35.7038	14.9184	16.5849	7.9888	12.1915	12.4227		0.89016	0.973961	0.780115	0.595677	0.908099
36.0197	15.2449	16.217	8.1573	12.1596	12.1443		0.910475	0.952356	0.796686	0.594096	0.887067
36.3357	15.0816	16.0566	7.9663	12.383	12.299		0.900314	0.942936	0.777902	0.605166	0.898754
36.6516	15.3878	15.9245	7.8315	12.617	12.2371		0.919367	0.935178	0.764646	0.616761	0.894078
36.9676	15.7143	15.8208	8.0899	12.5	12.2577		0.939682	0.929089	0.790058	0.610964	0.895634
37.2836	15.6531	16.0849	7.8876	12.234	12.3814		0.935874	0.944598	0.770163	0.597783	0.904979
37.5995	15.1837	16.5472	7.9888	12.1915	12.268		0.906667	0.971747	0.780115	0.595677	0.896412
37.9155	15.2143	16.0849	7.7303	12.0426	11.8763		0.908571	0.944598	0.754693	0.588299	0.866821
38.2315	15.2449	16.1604	7.764	11.734	12.299		0.910475	0.949032	0.758008	0.573007	0.898754
38.5474	15.3571	16.3113	7.5618	12.1064	12.3711		0.917456	0.957894	0.738123	0.59146	0.904201
38.8634	15.7041	16.3113	7.764	12.5426	12.1237		0.939047	0.957894	0.758008	0.613075	0.885511
39.1793	15.949	16.7925	7.7191	12.234	11.8247		0.954286	0.986152	0.753592	0.597783	0.862923
39.4953	15.9898	16.9906	7.5618	12.383	11.8969		0.956824	0.997786	0.738123	0.605166	0.868378
39.8113	16.3776	16.8585	7.7191	12.1277	11.9794		0.980954	0.990028	0.753592	0.592516	0.87461
40.1272	16.5204	16.6132	7.9101	12.0319	12.1031		0.989839	0.975623	0.772375	0.587769	0.883955
40.4432	16.6837	16.9245	8.1348	11.7021	12.134		1	0.993904	0.794473	0.571426	0.886289
40.7592	16.3776	16.9528	7.7753	11.5	11.9072		0.980954	0.995566	0.759119	0.561412	0.869156
41.0751	16.0612	17.0283	7.7865	11.3723	11.6186		0.961267	1	0.76022	0.555084	0.847353
41.3911	16.3469	16.6698	7.6966	11.5638	11.6186		0.979044	0.978947	0.751379	0.564573	0.847353
41.707	16.1327	16.1698	7.5618	11.5	11.7423		0.965716	0.949584	0.738123	0.561412	0.856698
42.023	16.5102	16.0283	7.427	11.9255	11.6907		0.989204	0.941274	0.724866	0.582496	0.8528
42.339	16.2857	15.9245	7.5169	11.8723	11.5052		0.975236	0.935178	0.733707	0.57986	0.838786
42.6549	15.898	15.8396	7.5281	11.1809	11.8763		0.951112	0.930193	0.734808	0.5456	0.866821
42.9709	15.9184	16	7.6067	11.1064	11.6082		0.952382	0.939612	0.742538	0.541908	0.846568
43.2869	16.051	15.9528	7.5169	11.0532	11.1959		0.960632	0.93684	0.733707	0.539272	0.81542
43.6028	15.9184	15.7642	7.1348	10.6489	11.4536		0.952382	0.925765	0.69613	0.519238	0.834888
43.9188	15.9592	15.7264	7.3483	10.6383	11.2165		0.95492	0.923545	0.717126	0.518713	0.816977
44.2347	15.8776	15.6509	7.236	10.9043	10.9588		0.949843	0.919111	0.706083	0.531894	0.797509
44.5507	16.102	15.6509	6.9551	10.9043	10.9691		0.963805	0.919111	0.678458	0.531894	0.798287
44.8667	15.8163	15.5755	7.1124	10.9043	11.0206		0.946029	0.914683	0.693927	0.531894	0.802177
45.1826	15.8265	15.1792	6.9663	10.617	11.1031		0.946663	0.89141	0.679559	0.517658	0.80841
45.4986	15.7143	14.9151	6.5506	10.5957	11.1649		0.939682	0.875901	0.638678	0.516602	0.813078
45.8146	15.6735	14.6132	6.4944	10.4255	11.134		0.937143	0.858171	0.633151	0.508169	0.810744
46.1305	15.8265	14.6887	6.4607	10.266	11.0928		0.946663	0.862605	0.629837	0.500265	0.807632
46.4465	15.8878	14.5283	6.4719	10.2021	11.0825		0.950478	0.853186	0.630939	0.497099	0.806853
46.7624	15.7551	13.9434	6.4494	10.1702	10.866		0.942221	0.818837	0.628726	0.495518	0.790498
47.0784	15.4286	13.8774	6.4719	10.0106	11.0515		0.921905	0.814961	0.630939	0.48761	0.804512
47.3944	15.2959	13.3868	6.3146	9.7021	10.9381		0.913648	0.78615	0.615469	0.472323	0.795945
47.7103	15.2857	13.5377	6.0787	9.4362	10.6907		0.913014	0.795012	0.59227	0.459147	0.777255
48.0263	15.398	13.566	5.8202	9.5213	10.3814		0.920001	0.796674	0.566849	0.463364	0.753889
48.3423	15.4184	13.2736	5.764	9.2979	10.3093		0.921271	0.779502	0.561322	0.452294	0.748442
48.6582	15.2041	13.0283	6.0787	9.1383	10.299		0.907936	0.765097	0.59227	0.444386	0.747664
48.9742	14.949	13.1981	5.5618	9.3511	10.0619		0.892064	0.775069	0.541437	0.45493	0.729752
49.2901	14.7857	12.8019	5.5506	9.3723	9.8454		0.881903	0.751801	0.540335	0.455981	0.713396
49.6061	14.3776	12.0472	5.5056	8.8723	9.5773		0.85651	0.707481	0.53591	0.431205	0.693143
49.9221	13.9286	11.6604	5.3933	8.6809	9.567		0.828572	0.684766	0.524866	0.421721	0.692365
50.238	13.4082	11.3019	5.3371	9.0213	9.6186		0.796192	0.663713	0.519339	0.438588	0.696263
50.554	12.8878	10.9528	5.1124	8.6383	9.3505		0.763812	0.643212	0.497241	0.41961	0.676009
50.87	12.4898	10.3302	5.191	8.7553	9.6907		0.739047	0.606649	0.504971	0.425407	0.70171
51.1859	12	9.8491	5.5618	8.1809	9.433		0.708571	0.578396	0.541437	0.396945	0.682242
51.5019	11.4388	8.9057	5.427	8.2128	9.2577		0.673652	0.522994	0.52818	0.398525	0.668998
51.8178	10.7143	7.9151	5.4382	8.2553	9.0206		0.628572	0.46482	0.529282	0.400631	0.651087
52.1338	9.6939	7.2264	5.2584	8.2234	9.0619		0.565081	0.424376	0.5116	0.399051	0.654207
52.4498	9.2857	6.3962	5.1236	8	8.8866		0.539682	0.375622	0.498343	0.387981	0.640964
52.7657	8.8469	5.566	4.8539	7.9787	9.0206		0.512379	0.326868	0.47182	0.386925	0.651087
53.0817	7.8776	5.066	4.3483	7.7553	9.0412		0.452067	0.297505	0.422098	0.375855	0.652643
53.3977	7.1122	4.434	3.8764	7.6809	9.0515		0.404443	0.26039	0.37569	0.372169	0.653421
53.7136	6.4184	4.1698	3.2697	7.617	9.4227		0.361273	0.244875	0.316025	0.369002	0.681463
54.0296	6.102	3.6038	2.6966	7.5213	9.1134		0.341586	0.211636	0.259665	0.36426	0.658097
54.3455	5.551	3.434	2.3034	7.3511	8.9897		0.307302	0.201664	0.220996	0.355827	0.648752
54.6615	5	2.8491	1.7865	6.8191	8.8144		0.273017	0.167316	0.170163	0.329465	0.635509
54.9775	4.5408	2.6604	1.4719	6.4787	8.268		0.244445	0.156234	0.139224	0.312598	0.594231
55.2934	4.2857	2.4906	1.1461	6.1596	8.0722		0.228572	0.146262	0.107184	0.296786	0.57944
55.6094	3.5918	2.0094	1	5.8085	7.4948		0.185397	0.118004	0.092816	0.279388	0.53582
55.9254	3.449	1.9434	1	5.4574	6.5773		0.176511	0.114128	0.092816	0.26199	0.466507
56.2413	3.1122	1.7547	1	5.2234	5.5258		0.155555	0.103046	0.092816	0.250395	0.387071
56.5573	2.9082	1.6792	1	5.0319	4.8351		0.142862	0.0986123	0.092816	0.240906	0.334892
56.8732	2.5306	1.2642	0.8764	4.383	4.0309		0.119367	0.0742411	0.0806609	0.208752	0.274139
57.1892	2.2551	1.1038	1	4.2128	3.4433		0.102224	0.0648215	0.092816	0.200318	0.229748
57.5052	1.8776	1	1	3.8511	2.8144		0.0787357	0.0587258	0.092816	0.182395	0.182238
57.8211	1.7449	1	0.8427	3.4681	2.3608		0.0704788	0.0587258	0.0773467	0.163417	0.14797
58.1371	1.5714	1	1	2.9149	2.0928		0.0596833	0.0587258	0.092816	0.136005	0.127724
58.4531	1.3878	0.9623	0.9438	2.5426	1.5979		0.0482593	0.0565118	0.0872892	0.117557	0.090337
58.769	1	1	0.7865	2.2553	1.3918		0.0241297	0.0587258	0.0718198	0.10332	0.0747671
59.085	1	1	0.3371	1.8298	1		0.0241297	0.0587258	0.0276245	0.0822362	0.0451685
59.4009	1	0.9717	0.8539	1.4681	1		0.0241297	0.0570638	0.0784481	0.0643133	0.0451685
59.7169	1	0.9623	0.236	1.2553	1		0.0241297	0.0565118	0.0176821	0.0537687	0.0451685
60.0329	1	1	0.3708	1.1277	1		0.0241297	0.0587258	0.0309387	0.0474459	0.0451685
60.3488	1	1	0.427	1	1		0.0241297	0.0587258	0.0364656	0.0411181	0.0451685
60.6648	1	1	0.1461	0.9574	0.8969		0.0241297	0.0587258	0.00884103	0.0390072	0.0373798
60.9808	1	0.9245	0.1461	0.8085	0.8969		0.0241297	0.054292	0.00884103	0.0316289	0.0373798
61.2967	1	0.9811	0.1461	0.8723	1		0.0241297	0.0576159	0.00884103	0.0347903	0.0451685
61.6127	1	0.9245	0.1461	0.8404	1		0.0241297	0.054292	0.00884103	0.0332096	0.0451685
61.9286	1	0.8491	0.1461	0.8404	0.8763		0.0241297	0.049864	0.00884103	0.0332096	0.0358236
62.2446	1	0.8868	0.1461	0.7979	0.7732		0.0241297	0.052078	0.00884103	0.0311037	0.0280348
62.5606	1	0.8208	0.1461	0.5957	0.8557		0.0241297	0.0482021	0.00884103	0.0210843	0.0342673
62.8765	1	0.8208	0.1461	0.6489	0.5979		0.0241297	0.0482021	0.00884103	0.0237204	0.0147918
63.1925	1	0.8679	0.0899	0.5426	0.6804		0.0241297	0.0509681	0.00331416	0.0184531	0.0210242
63.5085	1	0.7358	0.0899	0.2766	0.4021		0.0241297	0.0432104	0.00331416	0.00527231	0
63.8244	1	0.6981	0.0899	0.234	0.5567		0.0241297	0.0409965	0.00331416	0.00316141	0.0116793
64.1404	0.7143	0.7264	0.0562	0.266	0.6186		0.00635286	0.0426584	0	0.00474706	0.0163555
64.4563	1	0.434	0.1461	0.5106			0.0241297	0.025487	0.00884103	0.0168674
64.7723	0.9082	0.3208	0.0899	0.3723			0.0184177	0.0188392	0.00331416	0.0100144
65.0883	0.6633	0.4906	0.0899	0.234			0.00317954	0.0288109	0.00331416	0.00316141
65.4042	0.8265	0.2736	0.1348	0.234			0.0133342	0.0160674	0.00772975	0.00316141
65.7202	0.6122	0.5	0.1461	0.1702			0	0.0293629	0.00884103	0
66.0362	0.6122	0.4245		0.234			0	0.0249291		0.00316141
66.3521	0.8673	0.3585		0.234			0.0158728	0.0210532		0.00316141
66.6681	1	0.2453		0.2128			0.0241297	0.0144054		0.00211091
66.984	0.6837	0.1509					0.00444887	0.00886172
67.3		0.3491						0.0205012
67.6159		0.0377						0.00221396
67.9319		0.1415						0.0083097
68.2478		0.1321						0.00775767
68.5638		0.1887						0.0110816
68.8797		0						0

## Sheet: Donor 13
	Raw															Normalized
Distance	GV	GV	GV	GV	GV	GV	GV	MII	MII	MII	MII	MII	MII	MII		GV	GV	GV	GV	GV	GV	GV	MII	MII	MII	MII	MII	MII	MII
0	8.9053	7.76056	9.2526	12.5412	10.5222	10.1605	10.4268	12.6489		10.0638	6.48936	8.84043	7.58511	15.0638		0.481909	0.453311	0.365833	0.746915	0.462204	0.44834	0.474345	0.772078		0.811965	0.417857	0.803887	0.479375	1
0.316	9.4316	8.8169	8.6316	12.0588	9.8111	10.0741	10.0854	14.9362		10.4255	7.98936	8.7766	9.32979	12.3936		0.533614	0.580645	0.322582	0.70473	0.411811	0.442052	0.449147	0.976263		0.860398	0.669642	0.793286	0.712661	0.758654
0.6319	9.3474	8.26761	9.0526	13.8706	9.9444	13.0988	9.878	13.5745	15.6064	11.4681	8.47872	9.34043	10.266	12.5		0.525342	0.514432	0.351904	0.863169	0.421257	0.662179	0.433839	0.854706	1	1	0.751785	0.886926	0.837839	0.768271
0.9479	10.1579	8.14085	9.6	14.2353	9.8444	12.679	10.6829	13.5106	10.734	11.3192	8.25532	8.85106	10.5426	11.6489		0.604967	0.499152	0.390029	0.895062	0.41417	0.631627	0.493247	0.849002	0.580197	0.980056	0.714285	0.805653	0.874822	0.691345
1.2638	9.7684	8.61972	9.0526	13.8588	9.5667	11.5679	10.5	13.4149	11.3191	11.3404	8.43617	8.31915	10.0532	11.3511		0.566702	0.556877	0.351904	0.862137	0.394491	0.550765	0.479747	0.840458	0.630609	0.982906	0.744642	0.717314	0.809389	0.664428
1.5798	8.9474	8.52113	9.6421	14.2235	9.4222	11.5926	11.3415	12.9787	12.266	11.0426	9.20213	8.65957	10.5851	11.9149		0.486045	0.544992	0.392961	0.89403	0.384251	0.552563	0.541856	0.801519	0.712193	0.943019	0.873214	0.77385	0.880513	0.715387
1.8957	9.3474	7.91549	10.2211	14.1176	9.9556	11.6049	10.7195	11.9894	12.4681	10.7234	9.51064	8.2766	10.0426	11.6383		0.525342	0.471986	0.433288	0.884769	0.422051	0.553458	0.495948	0.713206	0.729606	0.900284	0.925	0.710248	0.807966	0.690387
2.2117	9.7368	7.8169	10.2105	14.6	9.8444	11.4568	11.0976	12.2766	12.4043	10.2234	9.25532	8.11702	10.2766	11.6064		0.563597	0.460102	0.432549	0.926954	0.41417	0.54268	0.523855	0.738844	0.724109	0.833332	0.882143	0.683745	0.839261	0.687503
2.5277	10.7368	7.84507	10.2842	14.2706	9.5444	11.963	11.3902	12.4362	11.383	9.67021	8.41489	8.40425	10.4468	12.3085		0.66184	0.463498	0.437682	0.898149	0.392911	0.579519	0.545451	0.753091	0.636115	0.759258	0.74107	0.731447	0.862021	0.750963
2.8436	10.8105	7.66197	9.8526	14.2706	9.5222	11.6914	11.2683	12.9255	12.1915	10.7979	8.2766	8.53191	10.5426	12.0851		0.66908	0.441426	0.407622	0.898149	0.391337	0.559753	0.536453	0.79677	0.705774	0.910256	0.717857	0.752649	0.874822	0.730771
3.1596	10.3158	7.98592	9.8842	14.8353	9.5111	11.2963	11.0488	13.234	12.3191	11.2553	8.81915	8.51064	10.5958	11.6489		0.62048	0.480476	0.409823	0.947531	0.390551	0.530999	0.520253	0.82431	0.716768	0.971509	0.808928	0.749116	0.881936	0.691345
3.4755	9.8947	7.69014	9.9895	14.3529	9.5444	11.7531	11.1463	12.734	12.0319	10.7766	9.01064	8.53191	10.5532	12		0.57911	0.444822	0.417157	0.905346	0.392911	0.564243	0.527449	0.779675	0.692023	0.907407	0.841071	0.752649	0.876245	0.723079
3.7915	10.3684	8.1831	10.3579	13.9294	9.6889	11.5926	11.0488	13.1489	12.0106	10.5638	9.02128	8.31915	11.0106	11.3298		0.625647	0.504245	0.442815	0.868311	0.403151	0.552563	0.520253	0.816713	0.690188	0.878917	0.842857	0.717314	0.937412	0.662503
4.1075	10.2526	8.23944	10.9684	14.1176	9.3444	12.0741	11.122	13.734	11.9787	10.1808	8.60638	8.61702	11.117	11.2979		0.614271	0.511036	0.485336	0.884769	0.378737	0.587605	0.525655	0.868944	0.68744	0.827635	0.773213	0.766784	0.951636	0.65962
4.4234	10.2	8.23944	10.4	14.1412	9.4333	11.7531	11.3171	13.2979	12.2447	10.7553	8.74468	8.42553	11.0213	11.8404		0.609103	0.511036	0.445748	0.886833	0.385037	0.564243	0.540055	0.830014	0.710358	0.904558	0.796428	0.734982	0.938834	0.708653
4.7394	10.2632	8.42253	10.4947	14.6941	9.4667	11.6667	11.2195	13.1489	12.3404	10.9149	8.46809	8.58511	11.0213	12.0851		0.615312	0.533107	0.452343	0.935183	0.387404	0.557956	0.532852	0.816713	0.718604	0.925925	0.75	0.761484	0.938834	0.730771
5.0553	10.4737	8.23944	11.1684	14.8824	9.2111	11.6296	11.7195	12.8404	12.5426	11.1489	9.03191	8.52128	11.3511	12.6489		0.635992	0.511036	0.499265	0.95165	0.369291	0.555256	0.569755	0.789173	0.736025	0.957265	0.844642	0.750884	0.98293	0.78173
5.3713	10.5158	8.23944	10.8632	14.8	9.1111	11.7531	11.6098	12.883	12.6277	11.3404	9.1383	8.48936	10.9255	11.9043		0.640128	0.511036	0.478009	0.944444	0.362204	0.564243	0.561659	0.792976	0.743357	0.982906	0.8625	0.745582	0.926031	0.714429
5.6872	10.4	8.02817	11.2211	14.7529	9.3111	11.284	11.378	12.8298	13.234	10.7979	9.11702	8.03191	11.4149	11.5638		0.628752	0.485569	0.502936	0.940325	0.376377	0.530104	0.54455	0.788227	0.795596	0.910256	0.858928	0.66961	0.991465	0.683653
6.0032	10.2947	8.04225	11.1368	14.6	9.2333	11.6173	10.8415	12.5426	12.5638	10.883	9.14894	8.15957	11.4787	11.5426		0.618407	0.487266	0.497064	0.926954	0.370864	0.55436	0.504952	0.762589	0.737852	0.921652	0.864286	0.690812	1	0.681737
6.3192	10.6737	8.25352	11.5684	14.9529	9.2	11.5679	10.9146	12.7979	12.4787	10.9574	9.12766	8.08511	11.0213	11.1064		0.655641	0.512734	0.527124	0.957815	0.368504	0.550765	0.510348	0.78538	0.730519	0.931624	0.860714	0.678445	0.938834	0.642311
6.6351	10.8947	8.02817	11.4421	14.9059	9.2667	10.8642	10.8049	12.7553	12.7021	10.9042	9.38298	7.92553	11.0851	11.0106		0.677352	0.485569	0.518328	0.953705	0.373231	0.499552	0.502251	0.781577	0.749767	0.9245	0.903571	0.651943	0.947369	0.633652
6.9511	11.1368	8.1831	11.7789	15.0706	9.2333	11.3704	11.1951	12.5851	12.5319	10.7766	9.14894	7.8617	11.1489	11.4468		0.701137	0.504245	0.541785	0.968108	0.370864	0.536392	0.531051	0.766383	0.735103	0.907407	0.864286	0.641342	0.955904	0.673078
7.267	11.0421	7.92958	11.2211	15.1882	8.7778	11.4691	11.6463	12.5745	13.1277	10.617	9.24468	7.95745	11.2766	11.0957		0.691833	0.473685	0.502936	0.978391	0.338585	0.543575	0.564353	0.765437	0.786437	0.886039	0.880357	0.657244	0.972974	0.641344
7.583	10.7789	8.05634	10.8947	14.9529	8.9889	11.4691	11.622	12.9468	13.2128	10.2872	9.3617	8.10638	10.9681	11.3511		0.665976	0.488965	0.480203	0.957815	0.353544	0.543575	0.562559	0.798672	0.793769	0.841879	0.899999	0.681978	0.931722	0.664428
7.899	10.5895	8.21127	11.0316	14.6941	9.1	11.4074	11.6585	12.4681	12.7979	10.0851	9.55319	7.8617	11.1489	11.4149		0.647369	0.507641	0.489737	0.935183	0.361418	0.539085	0.565253	0.755939	0.758021	0.814815	0.932142	0.641342	0.955904	0.670195
8.2149	10.8	8.49296	11.1158	14.7882	8.9556	11.8272	11.3293	12.8617	12.3085	10.3085	9.26596	7.84043	11	11.5213		0.668049	0.541597	0.495602	0.943412	0.351185	0.569636	0.540956	0.791075	0.715855	0.844729	0.883929	0.63781	0.935989	0.679812
8.5309	10.6947	8.38028	11.1474	14.2471	8.8778	11.8889	11.2195	12.9149	12	10.5532	8.8617	7.81915	10.766	11.7128		0.657704	0.528014	0.497803	0.896094	0.345671	0.574127	0.532852	0.795824	0.689275	0.877492	0.816071	0.634275	0.904695	0.69712
8.8468	10.5368	8.47887	11.1158	14.2706	8.8	11.7284	11.1098	12.5213	12.5851	10.8723	8.64894	7.94681	10.5638	11.7447		0.642191	0.539898	0.495602	0.898149	0.340158	0.562446	0.524755	0.760688	0.739687	0.920227	0.780357	0.655477	0.877668	0.700004
9.1628	10.7474	8.71831	11.1579	13.9765	8.7333	11.4938	11.7805	12.8298	12.3511	10.8192	8.48936	7.8617	10.7234	11.6383		0.662881	0.568761	0.498534	0.87243	0.335431	0.545373	0.574257	0.788227	0.719525	0.913105	0.753571	0.641342	0.899004	0.690387
9.4787	10.4947	8.76056	11.1684	13.9059	9.2	11.6296	11.9024	12.6809	12.3404	10.617	8.51064	7.81915	10.6277	11.8617		0.638055	0.573854	0.499265	0.866256	0.368504	0.555256	0.583255	0.774935	0.718604	0.886039	0.757143	0.634275	0.886202	0.710579
9.7947	10.5263	8.8169	11.4526	14.3176	8.9	11.5802	12.0122	12.5213	12.8511	10.5319	8.59575	7.80851	10.6383	11.8936		0.64116	0.580645	0.519059	0.902259	0.347244	0.55166	0.591359	0.760688	0.762605	0.874643	0.771429	0.632508	0.887625	0.713462
10.1107	10.6211	8.4507	11.2316	13.7882	8.9444	11.5802	11.7805	13.0638	12.6809	10.734	9.06383	8.03191	10.6702	11.8298		0.650473	0.536502	0.503667	0.855964	0.350391	0.55166	0.574257	0.809116	0.747941	0.901708	0.85	0.66961	0.891892	0.707695
10.4266	10.9158	8.46479	11.2316	13.3529	9.0778	11.7654	12.0122	12.9362	12.6383	10.617	9.35106	8.05319	10.9574	11.6596		0.679425	0.538201	0.503667	0.817897	0.359844	0.565139	0.591359	0.797725	0.74427	0.886039	0.898213	0.673144	0.9303	0.692312
10.7426	11.1368	8.59155	11.1474	13.0706	9.1	11.8642	11.8293	13.383	12.266	10.9681	9.28723	8.08511	10.9042	11.5957		0.701137	0.553481	0.497803	0.79321	0.361418	0.572329	0.577859	0.837611	0.712193	0.933048	0.887499	0.678445	0.923186	0.686536
11.0585	11.0421	8.38028	11.2842	12.8824	8.9444	11.6049	11.8171	13.2872	12.0213	10.8298	9.12766	8.23404	10.9042	11.5532		0.691833	0.528014	0.50733	0.776753	0.350391	0.553458	0.576959	0.829059	0.69111	0.91453	0.860714	0.703179	0.923186	0.682695
11.3745	10.8105	8.33803	11.3053	13.3882	8.7556	11.6296	11.6951	13.4255	12.1489	10.3511	8.91489	7.94681	10.7128	11.6596		0.66908	0.522921	0.5088	0.820984	0.337011	0.555256	0.567954	0.841405	0.702104	0.850426	0.824999	0.655477	0.897583	0.692312
11.6905	10.7789	8.46479	11.4842	13.6706	8.9	11.7778	11.5854	13.2766	12.8191	10.9681	8.52128	7.78723	10.6277	11.5106		0.665976	0.538201	0.52126	0.84568	0.347244	0.566041	0.559858	0.828113	0.759848	0.933048	0.758929	0.628974	0.886202	0.678845
12.0064	10.7368	8.40845	11.4632	13.4353	8.8444	12.037	11.8049	13.6489	12.9149	11.0851	8.44681	8.06383	10.5958	11.4468		0.66184	0.531409	0.519797	0.825103	0.343304	0.584905	0.576058	0.861347	0.768102	0.948718	0.746428	0.674911	0.881936	0.673078
12.3224	10.8737	8.49296	11.8737	13.2118	8.9889	12.2469	12.1098	13.5	13.0638	10.9894	8.29787	7.90426	10.3298	11.1596		0.675289	0.541597	0.548388	0.805558	0.353544	0.60018	0.598562	0.848055	0.780931	0.935897	0.721428	0.64841	0.846373	0.647119
12.6383	11.1053	8.78873	11.9684	13.2118	8.9667	12.1852	11.9878	12.9149	12.9149	10.5851	8.38298	8.11702	10.4468	10.9149		0.698042	0.57725	0.554984	0.805558	0.351971	0.59569	0.589558	0.795824	0.768102	0.881766	0.735714	0.683745	0.862021	0.625002
12.9543	10.9684	9.05634	11.8737	13.2235	9.1556	12.037	12.1829	13.266	12.5532	10.7872	8.28723	8.35106	10.3511	11.1383		0.684593	0.609508	0.548388	0.806581	0.365358	0.584905	0.603958	0.827166	0.736938	0.908831	0.719642	0.722614	0.849218	0.645194
13.2702	10.9579	8.90141	12.0316	13.4824	9.1778	12.2963	12.0976	13.3191	12.5532	10.5958	8.45745	8.1383	10.5106	11.1277		0.683561	0.590832	0.559385	0.829222	0.366931	0.603776	0.597662	0.831907	0.736938	0.883191	0.748214	0.687279	0.870555	0.644236
13.5862	11.1895	8.5493	11.9684	13.2471	9.1778	12.3086	12.0244	13.1383	12.5851	10.5638	8.55319	8.02128	10.5958	10.9043		0.706314	0.548388	0.554984	0.808645	0.366931	0.604671	0.592259	0.815767	0.739687	0.878917	0.764285	0.667845	0.881936	0.624044
13.9022	11.1263	8.60563	12.0526	13.0118	9.0222	12.3333	12.0976	12.8298	12.4894	11.0319	8.7234	8.09575	10.6915	11		0.700105	0.555178	0.560848	0.788069	0.355904	0.606468	0.597662	0.788227	0.731441	0.941594	0.792856	0.680213	0.894737	0.632694
14.2181	11.0211	8.23944	11.8737	13.1294	9.1889	12.2099	12.378	12.8511	12.6809	10.8723	8.85106	8.18085	10.6489	10.7553		0.68977	0.511036	0.548388	0.798352	0.367718	0.597488	0.618357	0.790129	0.747941	0.920227	0.814285	0.694346	0.889048	0.610577
14.5341	11.1789	8.50704	12.1368	13.4	9.2	12.7037	12.2073	13.1277	12.7234	11.0638	9.1383	8.17021	10.6915	10.9574		0.705273	0.543294	0.566712	0.822016	0.368504	0.633425	0.605758	0.81482	0.751603	0.945868	0.8625	0.692579	0.894737	0.628844
14.85	11.5053	8.73239	12.1053	13.2353	9.3	12.7901	12.1829	13.5106	12.7979	10.6808	9.09575	8.2766	10.5532	11.3085		0.737339	0.570458	0.564518	0.807613	0.375591	0.639713	0.603958	0.849002	0.758021	0.894586	0.855358	0.710248	0.876245	0.660578
15.166	11.5158	8.61972	12.1789	12.9882	9.3222	12.9259	12.2805	13.4043	12.7128	10.7979	8.88298	8.21277	10.6064	11.0851		0.738371	0.556877	0.569645	0.786005	0.377164	0.649596	0.611161	0.839512	0.750689	0.910256	0.819643	0.699647	0.883357	0.640386
15.482	11.5368	8.5493	12.2316	12.8706	9.2111	13.0864	12.4634	13.4787	12.7766	10.7021	8.74468	8.32979	10.766	11.117		0.740434	0.548388	0.573315	0.775721	0.369291	0.661276	0.62466	0.846154	0.756186	0.897436	0.796428	0.719081	0.904695	0.643269
15.7979	11.2737	8.90141	12.5053	13.0941	9.4444	13.0617	12.6585	13.266	12.8085	10.8936	8.96809	8.23404	10.6702	11.117		0.714586	0.590832	0.592378	0.795266	0.385824	0.659479	0.63906	0.827166	0.758935	0.923077	0.833929	0.703179	0.891892	0.643269
16.1139	11.4632	8.73239	12.6316	13.2353	9.1444	12.6296	12.4512	13.0532	12.8511	10.9255	8.67021	8.35106	10.7021	11.383		0.733203	0.570458	0.601174	0.807613	0.364564	0.628032	0.62376	0.80817	0.762605	0.92735	0.783928	0.722614	0.89616	0.667311
16.4298	11.3368	8.88732	12.7263	12.8941	9.5667	12.8889	12.1585	13.0851	13.0745	10.8404	8.79787	8.30851	10.7021	11.2128		0.720785	0.589134	0.60777	0.777776	0.394491	0.646903	0.602157	0.811018	0.781853	0.915954	0.805356	0.715547	0.89616	0.651928
16.7458	11.5368	8.97183	12.5158	12.9412	9.6111	13.4198	12.4878	13.1489	12.9468	10.9042	8.59575	8.38298	10.7128	11.1915		0.740434	0.599321	0.593109	0.781895	0.397637	0.68554	0.626461	0.816713	0.770851	0.9245	0.771429	0.727915	0.897583	0.650003
17.0617	11.6316	8.87324	12.6211	12.8941	9.6778	13.2099	12.7195	13.0851	13.0106	11.0106	8.73404	8.21277	10.5319	11		0.749747	0.587437	0.600443	0.777776	0.402364	0.670264	0.643563	0.811018	0.776348	0.938746	0.794642	0.699647	0.873399	0.632694
17.3777	11.8737	9.15493	12.9579	13.0706	9.7667	13.2346	12.5854	13.1383	12.6596	10.5745	8.74468	8.06383	10.8617	11.0851		0.773532	0.621393	0.6239	0.79321	0.408664	0.672062	0.633665	0.815767	0.746106	0.880342	0.796428	0.674911	0.917497	0.640386
17.6937	11.5895	8.80282	13.2632	13.1765	9.8889	13.2099	12.7317	13.117	12.5426	10.9787	9.03191	8.03191	10.8617	11.1064		0.745611	0.578948	0.645164	0.802471	0.417324	0.670264	0.644463	0.813865	0.736025	0.934472	0.844642	0.66961	0.917497	0.642311
18.0096	11.2842	8.87324	13.4421	13.2	9.5556	13.1605	12.9024	13.4787	12.7128	11.1915	9.17021	8.03191	10.6277	10.9362		0.715618	0.587437	0.657624	0.804526	0.393704	0.666669	0.657062	0.846154	0.750689	0.962962	0.867856	0.66961	0.886202	0.626927
18.3256	11.2526	8.84507	13.1474	13.3176	9.8444	13.5062	13.4146	13.4043	12.5957	11.0532	9.08511	8.2766	10.5745	10.9574		0.712513	0.584041	0.637099	0.81481	0.41417	0.691828	0.694866	0.839512	0.7406	0.944444	0.853572	0.710248	0.87909	0.628844
18.6415	11.5789	8.98592	12.8526	13.3412	9.9667	13.8519	13.6098	13.5745	12.9149	11.1489	9.25532	8.37234	10.5532	10.8511		0.74457	0.60102	0.616566	0.816874	0.422837	0.716987	0.709273	0.854706	0.768102	0.957265	0.882143	0.726148	0.876245	0.619236
18.9575	11.5053	9.04225	12.8947	13.2588	10.1889	13.8148	13.3902	13.4362	13.1277	10.8723	9.19149	8.44681	10.3511	10.8723		0.737339	0.60781	0.619499	0.809668	0.438584	0.714287	0.693065	0.84236	0.786437	0.920227	0.871428	0.738516	0.849218	0.621152
19.2735	11.5789	8.84507	13.0737	13.3647	10.4222	14	13.6951	12.9894	13.1489	10.8404	9.24468	8.54255	10.4574	10.7128		0.74457	0.584041	0.631966	0.818929	0.455117	0.727765	0.715569	0.802475	0.788263	0.915954	0.880357	0.754416	0.863443	0.606735
19.5894	11.4421	8.95775	13.5474	13.2941	10.5222	14.0247	13.6341	13.1596	12.9468	10.883	9.2234	8.47872	10.734	10.6809		0.73113	0.597624	0.664958	0.812755	0.462204	0.729563	0.711067	0.817668	0.770851	0.921652	0.876785	0.743815	0.900427	0.603852
19.9054	11.3789	8.95775	13.8421	13.1765	10.6111	14.0741	13.7805	13.2021	12.7021	10.8192	9.11702	8.32979	10.7447	10.6489		0.724921	0.597624	0.685483	0.802471	0.468504	0.733158	0.721872	0.821462	0.749767	0.913105	0.858928	0.719081	0.90185	0.60096
20.2213	11.4526	9.05634	13.9263	13.3529	10.7222	14.0247	13.9878	13.1489	12.6702	10.7766	8.91489	8.11702	10.5851	10.9468		0.732162	0.609508	0.691348	0.817897	0.476377	0.729563	0.737172	0.816713	0.747019	0.907407	0.824999	0.683745	0.880513	0.627886
20.5373	11.5579	9.16901	13.8737	13.3529	10.6333	14.2963	14.0976	13.234	12.883	10.9574	9.18085	8.11702	10.6277	11.0213		0.742507	0.62309	0.687684	0.817897	0.470077	0.749329	0.745276	0.82431	0.765354	0.931624	0.869642	0.683745	0.886202	0.634619
20.8532	11.6526	9.09859	14.1368	13.2588	10.7889	14.4938	14.122	13.2766	12.9468	11.1915	9.30851	8.08511	10.5426	10.9255		0.75181	0.614601	0.706009	0.809668	0.481104	0.763702	0.747077	0.828113	0.770851	0.962962	0.891071	0.678445	0.874822	0.62596
21.1692	11.7684	9.02817	14.3474	13.3412	11.2222	14.3827	14.0244	13.2766	13.1596	11.1915	9.28723	8.23404	10.2979	10.9468		0.763187	0.606113	0.720676	0.816874	0.51181	0.755617	0.739874	0.828113	0.789185	0.962962	0.887499	0.703179	0.842105	0.627886
21.4852	11.6	9.15493	13.9684	13.3882	11.2778	14.5926	14.1098	13.2872	13.1915	10.8511	9.12766	8.40425	10.266	10.8404		0.746643	0.621393	0.69428	0.820984	0.51575	0.770892	0.746177	0.829059	0.791934	0.917378	0.860714	0.731447	0.837839	0.618269
21.8011	11.6737	9.14085	14.0211	13.4471	11.1222	14.642	14.5488	13.5106	12.9149	10.8511	9.2234	8.45745	10.4574	10.5638		0.753883	0.619695	0.69795	0.826135	0.504723	0.774487	0.778578	0.849002	0.768102	0.917378	0.876785	0.740283	0.863443	0.593268
22.1171	12	9.19718	14.1158	13.3647	10.8556	14.679	14.561	13.3191	12.7766	10.9681	9.32979	8.38298	10.5106	10.8191		0.78594	0.626486	0.704546	0.818929	0.48583	0.77718	0.779479	0.831907	0.756186	0.933048	0.894643	0.727915	0.870555	0.616343
22.433	12.1789	9.42253	14.2526	13.2824	11	14.6914	14.4024	13.5	12.7447	11.0745	9.45745	8.62766	10.3617	10.9149		0.803515	0.65365	0.714074	0.811732	0.496063	0.778083	0.767773	0.848055	0.753438	0.947293	0.916071	0.768551	0.85064	0.625002
22.749	11.9474	9.46479	14.3158	13.3412	11.1111	14.9877	14.2805	13.4043	12.6915	11.0745	9.10638	8.71277	10.4574	11.1702		0.780772	0.658744	0.718476	0.816874	0.503937	0.799646	0.758776	0.839512	0.748854	0.947293	0.857142	0.782686	0.863443	0.648078
23.065	11.7474	9.4507	14.6105	13.4118	11.6222	15.2222	14.622	13.3723	12.9681	10.9681	9.31915	8.7234	10.2553	11.1064		0.761124	0.657046	0.739001	0.823048	0.540156	0.816712	0.783981	0.836656	0.772686	0.933048	0.892857	0.784451	0.836416	0.642311
23.3809	11.9263	9.52113	14.7579	13.4706	11.8556	15.4074	14.8659	13.5	12.8723	10.7447	9.41489	8.68085	10.1489	11.1277		0.778699	0.665536	0.749267	0.82819	0.556697	0.830191	0.801982	0.848055	0.764432	0.903133	0.908927	0.777385	0.822191	0.644236
23.6969	11.8316	9.70423	14.7263	13.5647	11.9222	15.1728	14.939	13.766	12.9468	11	9.57447	8.6383	10.4362	11.4043		0.769396	0.687607	0.747066	0.836419	0.561416	0.813117	0.807378	0.871801	0.770851	0.937321	0.935714	0.770318	0.860598	0.669237
24.0128	11.6	9.78873	14.9789	13.2588	12.3111	15.4444	14.7805	13.883	12.8936	11.0851	9.75532	8.74468	10.2021	11.3191		0.746643	0.697793	0.764659	0.809668	0.588976	0.832883	0.795679	0.882245	0.766267	0.948718	0.966071	0.787985	0.829304	0.661536
24.3288	11.3789	10.1409	15.2947	13.2471	12.3667	15.4444	15	13.8723	12.8404	11.1702	9.93617	8.7234	10.3085	11.1383		0.724921	0.740239	0.786654	0.808645	0.592916	0.832883	0.81188	0.88129	0.761683	0.960113	0.996428	0.784451	0.843528	0.645194
24.6447	11.3895	10.0141	15.4632	13.4588	12.3556	15.1358	15.0366	13.9149	12.6277	11.1489	9.93617	8.74468	10.3298	11.0851		0.725963	0.724957	0.79839	0.827158	0.59213	0.810425	0.814581	0.885093	0.743357	0.957265	0.996428	0.787985	0.846373	0.640386
24.9607	11.5053	9.8169	15.5579	13.3647	12.2333	15.037	15.0488	13.7979	12.9043	11.234	9.89362	8.7766	10.4681	11.0851		0.737339	0.701189	0.804985	0.818929	0.583463	0.803234	0.815482	0.874649	0.767189	0.96866	0.989286	0.793286	0.864866	0.640386
25.2767	11.5368	10.0704	15.7895	13.2471	12.5222	15.0988	15.1341	13.4787	13.0106	11.3723	9.7766	9.08511	10.4468	11.0532		0.740434	0.731749	0.821116	0.808645	0.603936	0.807732	0.821778	0.846154	0.776348	0.987179	0.969643	0.844523	0.862021	0.637502
25.5926	11.8105	9.94366	15.7158	13.2588	12.6778	15.3457	15.2439	13.7128	13.0213	11.4255	9.82979	9.12766	10.2766	11.2872		0.767323	0.716469	0.815983	0.809668	0.614963	0.8257	0.829882	0.867052	0.777269	0.994301	0.978571	0.85159	0.839261	0.658653
25.9086	12.0737	10.0422	15.9158	13.1294	12.7889	15.679	15.3049	13.7979	12.8404	11.1277	9.90425	9	10.4042	10.9468		0.79318	0.728353	0.829912	0.798352	0.622836	0.849957	0.834384	0.874649	0.761683	0.954415	0.99107	0.830388	0.85633	0.627886
26.2245	12.1474	10.1268	16.2842	13.4353	13.1222	15.679	15.2561	13.8404	12.7979	11.0532	9.95745	9.12766	10.4149	11.0638		0.80042	0.73854	0.855571	0.825103	0.646456	0.849957	0.830782	0.878442	0.758021	0.944444	1	0.85159	0.857752	0.638461
26.5405	12.1684	10.2676	16.5684	13.6235	13.0333	15.9383	15.3171	13.7447	12.8617	10.9149	9.88298	9.1383	10.3617	11.1489		0.802484	0.755519	0.875365	0.841561	0.640156	0.868828	0.835284	0.869899	0.763518	0.925925	0.9875	0.853357	0.85064	0.646152
26.8565	12.3579	10.1831	16.3579	13.8471	13.2333	16.2963	14.9756	13.9255	13.2128	11.1489	9.6383	9.2234	10.4574	11.266		0.821101	0.745332	0.860704	0.861114	0.654329	0.894882	0.810079	0.886039	0.793769	0.957265	0.946428	0.86749	0.863443	0.656736
27.1724	12.6947	10.2958	16.5263	14.0118	13.2889	16.3827	15.122	13.9894	13.1915	11.0532	9.59575	9.39362	10.5851	11.1596		0.854189	0.758913	0.872433	0.875517	0.658269	0.90117	0.820885	0.891744	0.791934	0.944444	0.939286	0.89576	0.880513	0.647119
27.4884	12.6421	10.2817	16.9158	13.7412	13.5333	16.2593	15.1951	13.9894	13.0532	11.1489	9.65957	9.35106	10.3723	11.0426		0.849021	0.757216	0.899561	0.851853	0.675589	0.892189	0.82628	0.891744	0.780018	0.957265	0.949999	0.888691	0.852063	0.636544
27.8043	12.5579	10.4648	16.9053	13.6706	13.7111	16.4691	15.622	13.9787	12.8723	11.2872	9.48936	9.41489	10.2447	11.2021		0.840749	0.779288	0.898829	0.84568	0.688189	0.907457	0.857788	0.890788	0.764432	0.975782	0.921428	0.899292	0.834993	0.650961
28.1203	12.5789	10.7183	16.8421	13.6118	14.1667	16.4568	15.5366	14.3936	12.9043	10.8192	9.43617	9.11702	10.4149	11.383		0.842812	0.809848	0.894427	0.840538	0.720475	0.906562	0.851485	0.927826	0.767189	0.913105	0.912499	0.849823	0.857752	0.667311
28.4362	12.7053	10.8873	16.5684	13.6	14.1333	16.4074	15.2683	14.2128	12.9149	10.9894	9.43617	9.21277	10.7234	11.4149		0.85523	0.830221	0.875365	0.839506	0.718108	0.902967	0.831683	0.911686	0.768102	0.935897	0.912499	0.865725	0.899004	0.670195
28.7522	12.5579	10.7606	17.2632	13.8941	13.9667	16.2469	15.2683	14.2021	12.7872	11	9.20213	9.2234	10.4149	11.383		0.840749	0.814941	0.923756	0.865224	0.706302	0.891286	0.831683	0.910731	0.7571	0.937321	0.873214	0.86749	0.857752	0.667311
29.0682	12.4632	10.6056	17.3263	13.9882	13.9889	16.4815	15.4268	14.0745	12.6489	11.0426	9.29787	9.35106	10.5	11.3723		0.831445	0.796265	0.928151	0.873453	0.707875	0.90836	0.843381	0.89934	0.745184	0.943019	0.889285	0.888691	0.869133	0.666344
29.3841	12.6737	10.5915	17.2211	14.2824	14.2778	16.6296	15.5366	13.8723	12.5	11.2128	9.41489	9.44681	10.5213	11.3617		0.852125	0.794568	0.920824	0.899181	0.728349	0.919138	0.851485	0.88129	0.732355	0.965812	0.908927	0.904593	0.871978	0.665386
29.7001	12.9263	10.7606	17.1579	14.3529	14.5667	16.9259	15.7317	13.6702	12.3191	10.9468	9.37234	9.44681	10.5532	11.3936		0.876942	0.814941	0.916422	0.905346	0.748822	0.940702	0.865885	0.863249	0.716768	0.930199	0.901785	0.904593	0.876245	0.668269
30.016	13.0105	10.8591	17.2105	14.1059	14.7444	17.1111	15.9268	14.0106	12.234	10.7234	9.52128	9.56383	10.6064	11.766		0.885214	0.826825	0.920086	0.883746	0.761415	0.95418	0.880285	0.893636	0.709436	0.900284	0.926786	0.924028	0.883357	0.701929
30.332	13.0526	11.0141	17.3895	14.2941	14.9667	16.9753	15.622	14.2128	12.4149	11.0745	9.45745	9.57447	10.7553	11.5532		0.88935	0.845501	0.932553	0.900204	0.777168	0.944297	0.857788	0.911686	0.725022	0.947293	0.916071	0.925795	0.903272	0.682695
30.648	13.2842	10.9155	17.5684	14.3647	15.0889	16.8889	15.7561	14.3085	12.4681	11.1383	9.61702	9.39362	10.7447	11.3511		0.912102	0.833616	0.945013	0.906378	0.785828	0.938009	0.867686	0.920229	0.729606	0.95584	0.942856	0.89576	0.90185	0.664428
30.9639	13.4737	11.0563	17.7368	14.0941	15.3889	17	15.4756	14.5851	12.3936	11.3192	9.43617	9.34043	10.617	11.4043		0.930719	0.850595	0.956742	0.882714	0.807088	0.946094	0.846983	0.944921	0.723187	0.980056	0.912499	0.886926	0.88478	0.669237
31.2799	13.2316	11.2394	17.8316	14.0471	15.6444	17.0741	15.5366	14.6596	12.5213	11.0745	9.60638	9.43617	10.7447	11.2447		0.906935	0.872666	0.963344	0.878604	0.825194	0.951487	0.851485	0.951572	0.73419	0.947293	0.94107	0.902826	0.90185	0.654811
31.5958	13.6947	11.3099	17.6526	14.2471	15.6	17.2469	15.5366	14.6277	12.5851	11.117	9.89362	9.23404	10.2872	11.2021		0.952431	0.881155	0.950877	0.896094	0.822048	0.964063	0.851485	0.948724	0.739687	0.952991	0.989286	0.869257	0.840683	0.650961
31.9118	13.7158	11.5493	17.4737	14.1294	15.8556	17.3951	15.5854	14.5	12.5106	10.9787	9.92553	9.42553	10.3404	11.3085		0.954504	0.910018	0.938417	0.885801	0.840161	0.974848	0.855087	0.937324	0.733268	0.934472	0.994642	0.901059	0.847796	0.660578
32.2277	13.6105	11.5211	17.1895	14.1765	15.8556	17.4198	15.8537	14.4681	12.6064	10.9681	9.64894	9.38298	10.1489	11.1809		0.944159	0.906622	0.918623	0.88992	0.840161	0.976646	0.874889	0.934477	0.741522	0.933048	0.948214	0.893993	0.822191	0.649045
32.5437	13.7895	11.3803	17.1158	14.2353	16.0111	17.6296	15.4634	14.4468	12.5319	11.0319	9.56383	9.43617	10.1383	10.9574		0.961744	0.889644	0.91349	0.895062	0.851181	0.991915	0.846082	0.932575	0.735103	0.941594	0.933928	0.902826	0.820769	0.628844
32.8597	13.7158	11.2958	17.1895	14.1176	16.3	17.5185	15.7195	14.766	12.7234	11.1064	9.53191	9.58511	10.0851	11.2553		0.954504	0.879457	0.918623	0.884769	0.871654	0.983829	0.864984	0.96107	0.751603	0.951566	0.92857	0.927562	0.813657	0.655769
33.1756	13.9895	11.3521	17.8421	14.4353	16.8	17.5185	15.8902	14.7021	12.6702	11	9.58511	9.85106	10.1277	11.1489		0.981393	0.886248	0.964076	0.912551	0.907087	0.983829	0.877583	0.955366	0.747019	0.937321	0.9375	0.97173	0.819346	0.646152
33.4916	13.9158	11.5493	17.9158	14.5176	17.1111	17.4321	16.0366	14.9468	12.5213	11.2553	9.60638	9.76596	10.1915	11.1915		0.974152	0.910018	0.969209	0.919748	0.929134	0.977541	0.888389	0.97721	0.73419	0.971509	0.94107	0.957597	0.827881	0.650003
33.8075	13.9053	11.5915	17.7053	14.6941	17.1778	17.6914	16.0732	15.1064	12.4468	10.9894	9.43617	9.97872	10.383	11.266		0.973121	0.915111	0.954548	0.935183	0.933861	0.996412	0.89109	0.991457	0.727771	0.935897	0.912499	0.992932	0.853486	0.656736
34.1235	13.8632	11.7183	17.6737	14.8941	17.3889	17.7407	16.1707	15.2021	12.5	11.1277	9.67021	9.78723	10.4574	11.5745		0.968985	0.930391	0.952347	0.952673	0.94882	1	0.898286	1	0.732355	0.954415	0.951785	0.96113	0.863443	0.68462
34.4394	14.0211	11.8591	17.6947	15.3529	17.3889	17.7037	16.2927	14.8191	12.4574	10.9362	9.70213	9.97872	10.4149	11.4149		0.984497	0.947368	0.953809	0.992794	0.94882	0.997307	0.907291	0.96581	0.728684	0.928774	0.957143	0.992932	0.857752	0.670195
34.7554	14.1684	12.1831	17.8842	15.3765	17.4778	17.1111	16.0122	14.6383	12.2766	10.8511	9.60638	9.91489	10.2979	11.5426		0.998968	0.986418	0.967008	0.994858	0.95512	0.95418	0.886588	0.94967	0.713107	0.917378	0.94107	0.982331	0.842105	0.681737
35.0714	14.1789	12.2958	17.6632	15.3412	17.5556	17.1235	16.2073	14.4468	12.2234	10.9468	9.52128	9.95745	10.2872	11.4574		1	1	0.951615	0.991771	0.960634	0.955082	0.900988	0.932575	0.708523	0.930199	0.926786	0.989399	0.840683	0.674036
35.3873	14.0842	12.1972	17.4737	15.3882	17.5778	17	16.2195	14.1383	12.2872	11.0319	9.70213	9.76596	10.2553	11.266		0.990696	0.988116	0.938417	0.995881	0.962207	0.946094	0.901888	0.905036	0.71402	0.941594	0.957143	0.957597	0.836416	0.656736
35.7033	13.9684	12	17.9474	15.3059	17.8	16.9877	16.0732	14.0851	12.4149	11.0851	9.59575	9.7234	10.3617	11.2979		0.97932	0.964347	0.971409	0.988684	0.977954	0.945199	0.89109	0.900287	0.725022	0.948718	0.939286	0.950529	0.85064	0.65962
36.0192	14.1579	11.8169	17.8526	15.4353	17.7889	17.0123	15.9512	14	12.4468	10.9894	9.55319	9.82979	10.4681	11.5106		0.997937	0.942275	0.964807	1	0.977167	0.94699	0.882085	0.89269	0.727771	0.935897	0.932142	0.968198	0.864866	0.678845
36.3352	14.0421	11.8028	18.0211	15.1529	18.0111	17.0617	16.2439	13.7234	12.2766	10.9574	9.68085	9.8617	10.3723	11.6809		0.98656	0.940578	0.976543	0.975305	0.992913	0.950585	0.903689	0.867998	0.713107	0.931624	0.953571	0.973497	0.852063	0.694237
36.6512	13.9053	11.662	17.9263	15.1412	17.6667	17.2716	16.2317	14.0851	12.2021	11.0638	9.57447	9.97872	10.3511	11.6915		0.973121	0.9236	0.96994	0.974281	0.968507	0.965861	0.902788	0.900287	0.706688	0.945868	0.935714	0.992932	0.849218	0.695195
36.9671	14.0316	11.8028	17.6105	15.0941	17.6	17.1358	16.3902	13.8723	12.1277	11.1489	9.60638	9.85106	10.5426	11.7234		0.985529	0.940578	0.947945	0.970163	0.96378	0.955977	0.914487	0.88129	0.700277	0.957265	0.94107	0.97173	0.874822	0.698078
37.2831	13.8737	11.8028	17.7368	14.6353	17.5778	17.0123	16.2683	13.7766	12.0106	11.266	9.62766	9.90425	10.4149	11.7766		0.970016	0.940578	0.956742	0.930041	0.962207	0.94699	0.90549	0.872747	0.690188	0.972934	0.944642	0.980564	0.857752	0.702887
37.599	13.7895	11.8873	18.0842	14.3176	18.1111	17.037	16.9512	13.5213	12.1489	11.1808	9.60638	9.81915	10.5213	11.766		0.961744	0.950764	0.980937	0.902259	1	0.948787	0.955893	0.849957	0.702104	0.961538	0.94107	0.966431	0.871978	0.701929
37.915	13.7895	11.9155	18	14.0706	18.0556	17.037	17.2195	13.8404	12.266	11.0958	9.55319	9.88298	10.266	11.5106		0.961744	0.95416	0.975073	0.880659	0.996067	0.948787	0.975695	0.878442	0.712193	0.950143	0.932142	0.977031	0.837839	0.678845
38.2309	13.6947	11.9014	18.0737	14.1412	17.9222	17.2716	17.2805	13.7766	12.117	11.0745	9.53191	10.0106	10.2979	11.617		0.952431	0.952463	0.980206	0.886833	0.986613	0.965861	0.980198	0.872747	0.699356	0.947293	0.92857	0.998233	0.842105	0.688461
38.5469	13.6316	11.9859	18.0526	13.8824	17.8778	17.1235	17.1829	13.8404	12.1277	11.1064	9.65957	10.0213	10.4468	11.6489		0.946232	0.96265	0.978736	0.864201	0.983467	0.955082	0.972994	0.878442	0.700277	0.951566	0.949999	1	0.862021	0.691345
38.8629	13.6105	11.9437	18.2316	14.0706	17.5333	16.8889	16.6951	13.5106	11.8298	11.1702	9.67021	10	10.3723	11.5638		0.944159	0.957555	0.991203	0.880659	0.959054	0.938009	0.936991	0.849002	0.674611	0.960113	0.951785	0.996466	0.852063	0.683653
39.1788	13.5158	12.0282	18.0526	14.0824	17.4333	16.6667	16.8659	13.2021	11.6064	11.2766	9.68085	9.96809	10.117	11.4681		0.934855	0.967743	0.978736	0.881691	0.951967	0.921838	0.949597	0.821462	0.655363	0.974359	0.953571	0.991166	0.817923	0.675003
39.4948	13.9579	12.1127	18.2105	14.0471	17.1889	16.4321	16.878	13.117	11.4787	11.2553	9.68085	9.82979	10.0958	11.383		0.978288	0.97793	0.989734	0.878604	0.934647	0.904765	0.95049	0.813865	0.64436	0.971509	0.953571	0.968198	0.815079	0.667311
39.8107	13.6421	11.9578	18.3053	13.7294	16.9	16.2099	16.5	12.7128	11.4574	11.0319	9.74468	9.88298	10.0958	11.1915		0.947263	0.959254	0.996337	0.850822	0.914174	0.888594	0.922591	0.777783	0.642525	0.941594	0.964285	0.977031	0.815079	0.650003
40.1267	13.6632	11.7324	18.3579	13.7059	16.9111	15.8889	16.5488	12.8617	11.2021	10.9681	9.75532	9.88298	10.2021	11.3723		0.949336	0.932088	1	0.848767	0.914961	0.865232	0.926193	0.791075	0.620528	0.933048	0.966071	0.977031	0.829304	0.666344
40.4427	13.4632	11.6479	18.2211	13.6706	16.9222	16.0741	16.6829	12.5213	11.6489	10.9362	9.6383	9.67021	10.117	11.2766		0.929688	0.921902	0.990472	0.84568	0.915747	0.878711	0.93609	0.760688	0.659024	0.928774	0.946428	0.941695	0.817923	0.657694
40.7586	13.0526	11.5493	17.8842	13.4353	17.0556	15.9136	16.7073	12.6596	11.7979	10.9042	9.74468	9.58511	10.0958	11.2234		0.88935	0.910018	0.967008	0.825103	0.925201	0.86703	0.937891	0.773034	0.671862	0.9245	0.964285	0.927562	0.815079	0.652886
41.0746	12.9895	11.0986	17.6	13.0824	16.7556	15.5926	16.8293	12.7553	11.6277	10.9681	9.76596	9.71277	10.0958	11.2021		0.88315	0.855688	0.947214	0.794242	0.903941	0.843669	0.946896	0.781577	0.657198	0.933048	0.967857	0.948763	0.815079	0.650961
41.3905	12.8526	11.2535	17.3579	12.6118	17.0444	15.3457	17.3659	12.4255	11.5745	10.7021	9.70213	9.6383	10.2021	11.3191		0.869701	0.874364	0.930352	0.753089	0.924407	0.8257	0.986501	0.752136	0.652614	0.897436	0.957143	0.936396	0.829304	0.661536
41.7065	12.8526	11.0141	17.3053	12.4588	16.8444	14.9753	17.4878	12.3404	11.5957	10.5319	9.67021	9.78723	10.2553	11.0745		0.869701	0.845501	0.926688	0.739709	0.910234	0.798744	0.995498	0.744539	0.654441	0.874643	0.951785	0.96113	0.836416	0.639428
42.0224	12.6211	10.7183	16.6526	12.5176	16.3333	14.6173	17.5488	12.0957	11.3936	10.5106	9.7234	9.78723	10.0958	11.0213		0.846958	0.809848	0.881229	0.744851	0.874014	0.77269	1	0.722695	0.637028	0.871795	0.960713	0.96113	0.815079	0.634619
42.3384	12.5895	10.2958	16.0947	12.2353	16.2444	14.0864	17.4878	12.1915	11.1809	10.4681	9.59575	9.65957	9.95745	11.1596		0.843853	0.758913	0.842372	0.720165	0.867714	0.734053	0.995498	0.731247	0.618702	0.866097	0.939286	0.939928	0.796587	0.647119
42.6544	12.4316	10.2817	15.7263	12.1647	16.2222	13.7654	17.3049	11.8723	10.9787	10.6383	9.54255	9.58511	9.73404	10.8617		0.828341	0.757216	0.816714	0.713991	0.866141	0.710692	0.981998	0.702752	0.60128	0.888889	0.930356	0.927562	0.766714	0.620194
42.9703	12.2	10.2113	15.3684	12.1765	15.9333	13.4198	17.3049	11.6383	10.617	10.4574	9.54255	9.47872	9.90425	10.9255		0.805588	0.748727	0.791787	0.715023	0.845668	0.68554	0.981998	0.681863	0.570116	0.864672	0.930356	0.909893	0.789473	0.62596
43.2863	12.3158	10.1972	15.1263	12	15.6333	13.1358	16.9878	11.4787	10.4681	10.2766	9.53191	9.2766	9.80851	10.7766		0.816965	0.747029	0.774925	0.699588	0.824408	0.664872	0.958594	0.667616	0.557287	0.840456	0.92857	0.876325	0.776672	0.612502
43.6022	12.0421	9.98592	14.7895	11.5882	15.4444	12.9259	16.6341	11.2128	10.4149	10.3085	9.54255	9.3617	9.85106	10.7128		0.790076	0.721563	0.751468	0.663577	0.811021	0.649596	0.932488	0.643879	0.552704	0.844729	0.930356	0.890459	0.782361	0.606735
43.9182	11.8842	9.77465	14.4526	11.3765	15.1556	12.1975	15.9634	11	10.1915	10.0106	9.37234	9.35106	9.8617	10.7979		0.774563	0.696096	0.728003	0.645064	0.790555	0.596585	0.882986	0.624883	0.533456	0.804843	0.901785	0.888691	0.783784	0.614427
44.2342	11.4	9.61972	13.6842	11.0471	14.9778	11.6543	15.2927	10.9574	10.2234	10.0319	9.5	9.32979	9.76596	10.6064		0.726994	0.67742	0.674486	0.616258	0.777955	0.557053	0.833483	0.62108	0.536204	0.807691	0.923214	0.885159	0.770982	0.597119
44.5501	10.9158	9.32394	13.2842	10.7294	14.8111	11.4074	14.5366	11.0106	10.2128	9.97872	9.45745	9.07447	9.76596	10.383		0.679425	0.641766	0.646627	0.588476	0.766142	0.539085	0.777678	0.625829	0.535291	0.800569	0.916071	0.842756	0.770982	0.576927
44.8661	10.6105	9.14085	12.8632	10.3647	14.4778	10.7037	13.6951	10.9043	9.9362	9.81915	9.5	9.11702	9.93617	10.3723		0.649432	0.619695	0.617305	0.556584	0.742522	0.487872	0.715569	0.61634	0.511459	0.779202	0.923214	0.849823	0.793741	0.575959
45.182	10.1368	9.04225	12.2947	10.2	14.4444	10.1358	13.3293	10.766	9.9468	9.89362	9.40425	9.29787	9.69149	10.2447		0.602894	0.60781	0.57771	0.542181	0.740155	0.446542	0.68857	0.603994	0.512372	0.789174	0.907141	0.879858	0.761025	0.564426
45.498	9.7789	8.83099	11.8632	9.8824	14.4111	9.5062	12.561	10.5745	9.883	10.0532	9.37234	9.21277	9.57447	10.0532		0.567733	0.582344	0.547657	0.514407	0.737795	0.400722	0.631864	0.586899	0.506876	0.810541	0.901785	0.865725	0.745378	0.547118
45.8139	9.5474	8.80282	11.5053	9.5294	14.2556	8.9506	11.5976	10.2766	9.8617	9.89362	9.43617	9.09575	9.69149	10.0851		0.54499	0.578948	0.52273	0.483538	0.726775	0.360287	0.560758	0.560306	0.50504	0.789174	0.912499	0.84629	0.761025	0.550001
46.1299	9.5158	8.70423	10.9895	9.2235	14.0222	8.2222	11.061	10.2447	9.7766	9.84043	9.47872	9.19149	9.7234	10.0532		0.541886	0.567064	0.486805	0.456787	0.710235	0.307277	0.521153	0.557458	0.497708	0.782051	0.919642	0.86219	0.765291	0.547118
46.4459	9.0947	8.53521	10.5895	9.0588	13.7	7.8025	10.4024	10.0851	9.5	9.68085	9.51064	9.07447	9.68085	9.9255		0.500516	0.546689	0.458946	0.442385	0.687402	0.276733	0.472544	0.543211	0.473876	0.760683	0.925	0.842756	0.759602	0.535575
46.7618	9.0632	8.16901	9.8947	8.9529	13.5333	7.2222	9.7439	10.0213	9.3936	9.68085	9.25532	8.8617	9.39362	9.9681		0.497421	0.502546	0.410554	0.433124	0.675589	0.2345	0.423942	0.537515	0.464709	0.760683	0.882143	0.80742	0.721196	0.539426
47.0778	8.8211	8.12676	9.3579	8.5765	13.1333	6.9753	9.1585	9.9362	9.1383	9.53191	9.17021	8.8617	9.29787	9.8191		0.473637	0.497454	0.373167	0.400208	0.647242	0.216532	0.380735	0.529918	0.442713	0.74074	0.867856	0.80742	0.708393	0.525959
47.3937	8.4105	7.76056	8.6632	8.3529	13.1333	6.5802	8.6829	10.0213	8.9681	9.65957	9.24468	8.80851	9.21277	9.7447		0.433298	0.453311	0.324783	0.380655	0.647242	0.187778	0.345632	0.537515	0.428048	0.757834	0.880357	0.798586	0.697014	0.519234
47.7097	8.1368	7.57746	8.4526	8.2588	13.0778	6.1852	8.1463	10.1915	9.0532	9.87234	9.31915	8.90425	9.1383	9.5106		0.406409	0.431239	0.310115	0.372426	0.643309	0.159031	0.306027	0.552709	0.43538	0.786324	0.892857	0.814486	0.687056	0.498075
48.0257	7.6526	7.39437	8.0737	8.0588	12.9111	5.9506	7.8293	10.1277	9.1383	9.88298	9.48936	9.03191	9.23404	9.3936		0.35884	0.409169	0.283725	0.354936	0.631496	0.141958	0.28263	0.547014	0.442713	0.787749	0.921428	0.835688	0.699858	0.4875
48.3416	7.1684	7.23944	7.6842	7.8235	12.6778	5.679	7.2073	10.1489	9.0426	9.96809	9.43617	9.01064	9.45745	9.6383		0.311271	0.390493	0.256597	0.334359	0.614963	0.122192	0.236722	0.548906	0.434467	0.799145	0.912499	0.832155	0.72973	0.509617
48.6576	6.9368	6.98592	7.4632	7.7294	12.4	5.321	6.8293	10.3936	9.0532	10	9.45745	9.08511	9.2766	9.8085		0.288518	0.359933	0.241205	0.32613	0.595276	0.0961378	0.208823	0.57075	0.43538	0.803418	0.916071	0.844523	0.705549	0.525
48.9735	6.7158	6.85915	7.1474	7.3647	12.0333	5.1975	6.4146	10.7128	9.2128	9.75532	9.28723	9.04255	9.2234	9.9574		0.266807	0.344652	0.21921	0.294238	0.569289	0.0871499	0.178215	0.599245	0.449132	0.770655	0.887499	0.837455	0.698435	0.538459
49.2895	6.4421	6.74648	6.6842	7	11.5667	5.0864	6.0976	10.5532	9.3723	9.68085	9.19149	9.25532	9.25532	9.7979		0.239918	0.33107	0.186949	0.262346	0.536223	0.0790644	0.154818	0.584997	0.462874	0.760683	0.871428	0.872791	0.702703	0.524042
49.6054	6.2211	6.5493	6.3579	6.7765	10.9222	4.8025	5.9146	10.3404	9.4043	9.62766	9.21277	9.18085	9.23404	9.7766		0.218206	0.307301	0.164223	0.242801	0.49055	0.0584031	0.141311	0.566001	0.465631	0.753561	0.875	0.860423	0.699858	0.522117
49.9214	6.1474	6.30986	5.9053	6.5882	10.2111	4.6173	5.3659	10.383	9.4255	9.7234	9.2766	9.23404	9.14894	10.0638		0.210966	0.278438	0.1327	0.226334	0.440157	0.0449249	0.100813	0.569804	0.467458	0.766381	0.885715	0.869257	0.688479	0.548076
50.2374	5.9579	5.98592	5.4842	6.2118	9.4444	4.5802	5.4268	10.3936	9.6489	9.55319	9.18085	9.40425	9.12766	10.0532		0.192349	0.239389	0.103372	0.193419	0.385824	0.0422249	0.105308	0.57075	0.486706	0.743589	0.869642	0.897525	0.685633	0.547118
50.5533	5.7895	5.84507	5.0105	6.0941	8.9	4.3457	5.2073	10.234	10.117	9.35106	9.15957	9.2234	9.10638	10.0213		0.175805	0.222411	0.0703794	0.183126	0.347244	0.0251588	0.0891075	0.556503	0.527037	0.716523	0.86607	0.86749	0.682788	0.544234
50.8693	5.7263	5.6338	4.7263	5.9176	8.3444	4.1975	5.0732	10.4255	10.1383	9.43617	9.03191	9.12766	9.02128	10.2021		0.169596	0.196944	0.0505854	0.167691	0.307871	0.0143734	0.07921	0.573598	0.528872	0.72792	0.844642	0.85159	0.671409	0.560576
51.1852	5.8947	5.43662	4.4526	5.8118	7.9444	4.0494	4.9512	10.617	10.2553	9.30851	8.94681	8.82979	8.92553	10.2021		0.18614	0.173175	0.0315227	0.158439	0.279525	0.00359516	0.0702055	0.590693	0.538953	0.710826	0.830357	0.80212	0.658606	0.560576
51.5012	5.7263	5.26761	4.1895	5.5294	7.5222	4.037	4.8171	10.7021	10.3085	8.96809	8.74468	8.65957	8.84043	10.2872		0.169596	0.152802	0.0131983	0.133744	0.249605	0.00269273	0.0603079	0.59829	0.543536	0.665242	0.796428	0.77385	0.647227	0.568268
51.8172	5.6421	5.19718	4.0737	5.3765	7.2222	4	4.7195	10.7021	10.3191	8.58511	8.64894	8.09575	8.76596	10.5		0.161324	0.144312	0.00513306	0.120373	0.228345	0	0.0531043	0.59829	0.54445	0.61396	0.780357	0.680213	0.637269	0.587502
52.1331	5.3684	5	4.0316	5.2118	6.9667	4	4.4634	10.3936	10.0319	8.48936	8.31915	7.47872	8.48936	10.5745		0.134435	0.120543	0.00220088	0.10597	0.210239	0	0.0342023	0.57075	0.519705	0.601139	0.725	0.577738	0.600285	0.594235
52.4491	5.1895	4.91549	4	5.0588	6.3444	4	4.4878	9.9362	9.8191	8.30851	8.01064	6.82979	8.24468	10.3404		0.116859	0.110356	0	0.0925905	0.166139	0	0.0360032	0.529918	0.50137	0.576923	0.673214	0.469965	0.567568	0.573076
52.765	5.1579	4.77465	4	4.9176	5.9889	4	4.439	9.1915	9.3511	8	7.61702	6.2234	7.87234	10.266		0.113755	0.0933789	0	0.0802428	0.140946	0	0.0324014	0.46344	0.461047	0.535612	0.607142	0.369257	0.517781	0.566352
53.081	5.0316	4.6338	4	4.8471	5.4111	4.0247	4.3902	8.3085	8.8617	7.48936	7.11702	5.56383	7.67021	10.1064		0.101347	0.0764004	0	0.0740776	0.0999993	0.00179758	0.0287996	0.384615	0.418881	0.467236	0.523214	0.259717	0.490754	0.551926
53.3969	4.8737	4.59155	4	4.6941	4.9556	4	4.1951	7.4149	8.0745	7.08511	6.55319	5.10638	7.59574	9.6915		0.0858344	0.0713074	0	0.060698	0.0677197	0	0.0143998	0.304845	0.351056	0.413106	0.428571	0.183745	0.480796	0.514425
53.7129	4.8632	4.56338	4	4.6353	4.5667	4	4.061	6.617	7.7447	6.8617	5.92553	4.65957	7.5	9.1383		0.0848029	0.0679117	0	0.055556	0.0401599	0	0.00450224	0.233617	0.322641	0.38319	0.323214	0.10954	0.467995	0.464425
54.0289	4.5158	4.1831	4	4.4824	4.3667	4	4.0244	5.8191	6.9787	6.39362	5.47872	4.60638	7.05319	8.383		0.0506735	0.0220715	0	0.0421852	0.0259866	0	0.0018009	0.162389	0.256643	0.320513	0.248214	0.100706	0.40825	0.396157
54.3448	4.3053	4	4	4.3647	4.1	4	4.0488	5.234	6.4574	6	5.20213	4.26596	6.79787	7.6064		0.0299934	0	0	0.0318925	0.00708662	0	0.00360179	0.110158	0.211728	0.267806	0.201786	0.04417	0.374111	0.325964
54.6608	4.0632	4	4	4.1765	4	4	4.0122	4.7979	5.8191	5.58511	4.95745	4.08511	6.58511	6.9043		0.00620892	0	0	0.0154347	0	0	0.000900449	0.0712277	0.156732	0.212251	0.160715	0.0141349	0.345662	0.262505
54.9767	4.0211	4	4	4.1412	4	4	4	4.5106	5.2234	5.17021	4.88298	4.02128	6.20213	6.2872		0.00207292	0	0	0.0123477	0	0	0	0.0455807	0.105407	0.156695	0.148214	0.00353413	0.294453	0.206728
55.2927	4	4	4	4.0941	4	4	4	4.3191	4.8085	4.71277	4.69149	4	6.08511	5.6809		0	0	0	0.00822891	0	0	0	0.0284857	0.0696598	0.0954421	0.116071	0	0.278806	0.151928
55.6087	4	4	4	4.0353	4	4	4	4.1383	4.5745	4.52128	4.57447	4	5.70213	5.3085		0	0	0	0.00308693	0	0	0	0.0123459	0.0494986	0.069801	0.0964288	0	0.227596	0.118269
55.9246	4	4	4	4	4	4	4	4	4.266	4.35106	4.39362	4	5.47872	4.9681		0	0	0	0	0	0	0	0	0.0229184	0.047008	0.0660719	0	0.197724	0.0875016
56.2406	4	4	4	4.0353	4	4	4	4	4.1277	4.05319	4.09574	4	5.35106	4.7766		0	0	0	0.00308693	0	0	0	0	0.0110026	0.0071223	0.0160706	0	0.180654	0.0701929
56.5565	4	4	4	4	4	4	4	4	4.0106	4	4.08511	4	4.94681	4.5638		0	0	0	0	0	0	0	0	0.000913289	0	0.0142863	0	0.126601	0.050959
56.8725	4	4	4	4	4	4	4	4	4	4	4.07447	4	4.79787	4.4574		0	0	0	0	0	0	0	0	0	0	0.0125003	0	0.106685	0.041342
57.1884	4	4	4	4	4	4	4	4	4	4	4	4	4.68085	4.2128		0	0	0	0	0	0	0	0	0	0	0	0	0.0910383	0.0192339
57.5044	4	4	4	4	4	4	4	4	4	4	4	4	4.40426	4.0745		0	0	0	0	0	0	0	0	0	0	0	0	0.0540547	0.00673367
57.8204	4	4	4	4	4	4	4	4	4	4	4	4	4.19149	4.0106		0	0	0	0	0	0	0	0	0	0	0	0	0.0256046	0.00095808
58.1363	4	4	4	4	4	4	4	4	4	4	4	4	4.05319	4.0213		0	0	0	0	0	0	0	0	0	0	0	0	0.00711218	0.0019252
58.4523	4	4	4	4	4	4	4	4	4	4	4	4	4.03191	4		0	0	0	0	0	0	0	0	0	0	0	0	0.00426677	0
58.7682	4	4	4	4	4	4	4	4	4	4	4	4	4.03191	4		0	0	0	0	0	0	0	0	0	0	0	0	0.00426677	0
59.0842	4	4	4	4	4	4	4	4	4	4	4	4	4	4		0	0	0	0	0	0	0	0	0	0	0	0	0	0
59.4002	4	4	4	4	4	4	4	4	4	4	4	4	4.02128	4		0	0	0	0	0	0	0	0	0	0	0	0	0.00284541	0
59.7161	4	4	4	4	4	4	4	4	4	4	4	4	4	4		0	0	0	0	0	0	0	0	0	0	0	0	0	0
60.0321	4	4	4	4		4	4	4	4	4	4	4	4.02128	4		0	0	0	0		0	0	0	0	0	0	0	0.00284541	0
60.348	4	4	4	4		4	4	4	4	4	4	4	4	4		0	0	0	0		0	0	0	0	0	0	0	0	0
60.664	4	4	4	4			4	4	4	4	4	4	4	4		0	0	0	0			0	0	0	0	0	0	0	0
60.9799	4	4	4	4			4	4	4	4	4	4	4	4		0	0	0	0			0	0	0	0	0	0	0	0
61.2959	4	4	4	4			4	4	4	4	4	4	4	4		0	0	0	0			0	0	0	0	0	0	0	0
61.6119	4	4	4	4			4	4	4	4	4	4	4	4		0	0	0	0			0	0	0	0	0	0	0	0
61.9278	4	4	4	4				4	4	4	4	4	4	4		0	0	0	0				0	0	0	0	0	0	0
62.2438	4	4	4	4				4	4	4	4	4	4	4		0	0	0	0				0	0	0	0	0	0	0
62.5597	4	4	4	4				4	4	4	4	4	4	4		0	0	0	0				0	0	0	0	0	0	0
62.8757	4	4	4	4				4	4		4	4	4	4		0	0	0	0				0	0		0	0	0	0
63.1917	4	4	4	4				4	4		4	4	4	4		0	0	0	0				0	0		0	0	0	0
63.5076	4	4	4	4				4	4		4	4	4	4		0	0	0	0				0	0		0	0	0	0
63.8236	4	4	4					4	4		4	4	4	4		0	0	0					0	0		0	0	0	0
64.1395	4	4	4					4	4		4	4	4	4		0	0	0					0	0		0	0	0	0
64.4555	4	4	4					4	4		4	4	4	4		0	0	0					0	0		0	0	0	0
64.7714	4	4														0	0
65.0874	4	4														0	0
65.4034	4	4														0	0
65.7193	4	4														0	0
66.0353	4	4														0	0
66.3512	4	4														0	0
66.6672	4	4														0	0
66.9832	4	4														0	0
67.2991	4															0
67.6151	4															0
67.931	4															0

## Sheet: Donor 14
	Raw				Normalized
Distance	GV	MII	MII		GV	MII	MII
0	7.84404	9.5	10.4796		0.655087	0.72069	0.576749
0.316	7.27523	9.40351	10.1531		0.578163	0.708046	0.547687
0.6319	7.12844	9.33333	9.9898		0.558312	0.69885	0.533152
0.9479	7.56881	8.73684	10.2551		0.617866	0.620689	0.556766
1.2638	7.58716	7.96491	10.1224		0.620348	0.51954	0.544954
1.5798	7.19266	8.42105	10.1633		0.566997	0.57931	0.548595
1.8958	7.10092	8.3421	9.898		0.554591	0.568965	0.524981
2.2117	6.68807	8.73684	9.8469		0.498759	0.620689	0.520432
2.5277	6.55963	8.95614	10.0714		0.481389	0.649425	0.540415
2.8436	6.43119	9.05263	10.3776		0.464019	0.662069	0.56767
3.1596	6.56881	9.17544	10.5204		0.48263	0.678161	0.58038
3.4756	6.72477	9.32456	10.5714		0.503722	0.697701	0.58492
3.7915	6.56881	9.97368	10.3265		0.48263	0.782758	0.563121
4.1075	6.55046	9.81579	10.2857		0.480149	0.762069	0.55949
4.4234	6.52294	9.50877	10.3061		0.476427	0.721839	0.561306
4.7394	6.87156	8.99123	10.2347		0.523573	0.654023	0.55495
5.0554	7.07339	8.86842	10.0816		0.550868	0.637931	0.541323
5.3713	7.06422	9.19298	10.3163		0.549627	0.680459	0.562213
5.6873	7.10092	9.0614	10.3776		0.554591	0.663218	0.56767
6.0032	7.22018	8.92982	10.3265		0.570719	0.645976	0.563121
6.3192	7.3578	9.07018	10.102		0.58933	0.664368	0.543139
6.6352	7.02752	9.11403	10.2449		0.544664	0.670114	0.555858
6.9511	6.97248	9.00877	10.2449		0.537221	0.656321	0.555858
7.2671	7.01835	9.37719	10.3163		0.543424	0.704597	0.562213
7.583	7.18349	9.37719	10.2551		0.565757	0.704597	0.556766
7.899	7.20183	9.42105	10.4592		0.568237	0.710344	0.574933
8.215	7.12844	9.2807	10.5306		0.558312	0.691954	0.581288
8.5309	7.07339	9.5	10.4286		0.550868	0.72069	0.572209
8.8469	7.13761	9.76316	10.5306		0.559552	0.755173	0.581288
9.1628	7.18349	9.78947	10.5204		0.565757	0.75862	0.58038
9.4788	7.07339	9.50877	10.5204		0.550868	0.721839	0.58038
9.7948	7.14679	9.21053	10.4592		0.560794	0.682759	0.574933
10.1107	7.17431	9.2807	10.3469		0.564516	0.691954	0.564937
10.4267	7	9.29825	10.4796		0.540943	0.694253	0.576749
10.7426	7.11009	9.1579	10.7959		0.555831	0.675863	0.604903
11.0586	7.10092	9.18421	10.6939		0.554591	0.67931	0.595824
11.3746	7.08257	9.26316	11.1735		0.552109	0.689655	0.638513
11.6905	7.05505	9.33333	10.8061		0.548387	0.69885	0.605811
12.0065	6.9633	9.50877	10.8776		0.535979	0.721839	0.612175
12.3224	7.07339	9.51754	10.9388		0.550868	0.722988	0.617622
12.6384	7.22018	9.5614	11.0306		0.570719	0.728735	0.625793
12.9544	7.22936	9.36842	10.5918		0.57196	0.703448	0.586736
13.2703	7.44954	9.04386	10.7143		0.601736	0.660919	0.597639
13.5863	7.36697	9.02632	10.8367		0.59057	0.658621	0.608534
13.9022	7.21101	9.19298	10.7959		0.569479	0.680459	0.604903
14.2182	7.18349	9.07895	10.949		0.565757	0.665517	0.61853
14.5342	7.29358	9.2193	11.0612		0.580645	0.683908	0.628517
14.8501	7.37615	9.41228	11.2143		0.591811	0.709195	0.642144
15.1661	7.44954	9.32456	11.3469		0.601736	0.697701	0.653947
15.482	7.31193	9.30702	11.398		0.583127	0.695403	0.658496
15.798	7.47706	9.30702	11.602		0.605458	0.695403	0.676654
16.114	7.43119	9.20175	11.449		0.599255	0.681609	0.663035
16.4299	7.40367	9.14912	11.5204		0.595533	0.674712	0.66939
16.7459	7.3945	9.10526	11.4694		0.594293	0.668965	0.664851
17.0618	7.41284	9.16667	11.6327		0.596773	0.677012	0.679386
17.3778	7.61468	9.42105	11.7143		0.624069	0.710344	0.686649
17.6938	7.44037	9.55263	11.7551		0.600496	0.727586	0.690281
18.0097	7.54128	9.42982	11.5918		0.614143	0.711494	0.675746
18.3257	7.53211	9.47368	11.7143		0.612903	0.717241	0.686649
18.6416	7.63303	9.52632	11.9592		0.626551	0.724138	0.708448
18.9576	7.41284	9.64035	11.7653		0.596773	0.73908	0.691189
19.2736	7.68807	9.35088	11.7245		0.633994	0.70115	0.687557
19.5895	7.75229	9.37719	11.6939		0.642679	0.704597	0.684834
19.9055	7.85321	9.35088	11.9694		0.656327	0.70115	0.709356
20.2214	7.79817	9.16667	12.1837		0.648884	0.677012	0.728431
20.5374	7.73394	9.28947	12.1327		0.640197	0.693103	0.723891
20.8534	7.78899	9.3421	12.2449		0.647642	0.699999	0.733878
21.1693	7.93578	9.20175	12.2143		0.667493	0.681609	0.731154
21.4853	7.98165	9.35965	12.4388		0.673697	0.702299	0.751137
21.8012	8.00917	9.48246	12.5612		0.677418	0.718391	0.762032
22.1172	8.11927	9.49123	12.6735		0.692308	0.71954	0.772028
22.4332	8.13761	9.41228	12.9184		0.694788	0.709195	0.793826
22.7491	8.10092	9.4386	12.602		0.689826	0.712644	0.765664
23.0651	7.99083	9.33333	12.6735		0.674938	0.69885	0.772028
23.381	7.9633	9.60526	12.7143		0.671215	0.734482	0.775659
23.697	8.11927	9.74561	12.4388		0.692308	0.752873	0.751137
24.013	7.93578	9.81579	12.6939		0.667493	0.762069	0.773844
24.3289	7.99083	9.91228	12.8776		0.674938	0.774712	0.790195
24.6449	7.85321	9.85965	12.8571		0.656327	0.767816	0.78837
24.9608	7.78899	9.92105	12.8469		0.647642	0.775862	0.787462
25.2768	7.79817	9.91228	12.8367		0.648884	0.774712	0.786554
25.5928	7.86239	10	12.8265		0.657568	0.786207	0.785646
25.9087	7.82569	10.2018	12.6837		0.652605	0.812643	0.772936
26.2247	7.80734	10.114	12.6735		0.650124	0.801149	0.772028
26.5406	7.94495	10.0351	12.6429		0.668734	0.790805	0.769304
26.8566	8.07339	10.0614	12.8367		0.686103	0.794252	0.786554
27.1726	8.0367	10.1579	13.1735		0.681141	0.806897	0.816533
27.4885	8.02752	10.3597	13.1837		0.6799	0.833333	0.817441
27.8045	8.00917	10.3597	13.2449		0.677418	0.833333	0.822888
28.1204	7.92661	10.4649	13.2653		0.666253	0.847126	0.824704
28.4364	8.05505	10.2105	13.3061		0.683623	0.813793	0.828335
28.7524	8.04587	10.1842	13.3571		0.682381	0.810345	0.832875
29.0683	8.0367	10.2368	13.1633		0.681141	0.817241	0.815625
29.3843	8.01835	10.193	13.1531		0.67866	0.811494	0.814717
29.7002	8.21101	10.386	13.1837		0.704714	0.836782	0.817441
30.0162	8.44954	10.7105	13.1531		0.736972	0.879311	0.814717
30.3322	8.45872	10.6053	13.4184		0.738214	0.865517	0.838331
30.6481	8.44037	10.5614	13.3673		0.735732	0.85977	0.833783
30.9641	8.47706	10.5351	13.102		0.740694	0.856322	0.810168
31.28	8.57798	10.5965	13.2959		0.754342	0.864368	0.827428
31.596	8.66055	10.5877	13.3571		0.765508	0.863218	0.832875
31.912	8.52294	10.5	13.4592		0.746898	0.851724	0.841963
32.2279	8.55963	10.6228	13.551		0.75186	0.867816	0.850134
32.5439	8.47706	10.5439	13.7551		0.740694	0.857471	0.868301
32.8598	8.58716	10.5702	13.551		0.755583	0.86092	0.850134
33.1758	8.66055	10.7632	13.7143		0.765508	0.886207	0.864669
33.4918	8.59633	10.9298	13.9592		0.756823	0.908045	0.886468
33.8077	8.51376	11.0088	14.051		0.745657	0.91839	0.894639
34.1237	8.59633	11.0088	14.0204		0.756823	0.91839	0.891915
34.4396	8.57798	11	14.1939		0.754342	0.917241	0.907358
34.7556	8.6789	10.7807	14.5		0.76799	0.888505	0.934604
35.0716	8.88073	10.9123	14.5306		0.795284	0.905747	0.937328
35.3875	8.83486	11.0175	14.3163		0.789081	0.91954	0.918253
35.7035	9.00917	10.9474	14.3776		0.812654	0.910345	0.92371
36.0194	9.10092	11.0614	14.3265		0.825062	0.925287	0.919161
36.3354	9.06422	11.2982	14.0612		0.820099	0.956322	0.895547
36.6514	9.0367	11.1491	14.2755		0.816377	0.936781	0.914622
36.9673	9	11.2018	14.2449		0.811414	0.943677	0.911898
37.2833	9.07339	11.2281	14.6633		0.821339	0.947126	0.94914
37.5992	9.13761	11.3421	14.8367		0.830024	0.962068	0.964574
37.9152	9.11009	11.4123	15.1735		0.826302	0.971264	0.994553
38.2312	9.3945	11.2982	15.051		0.864764	0.956322	0.983649
38.5471	9.34862	11.3158	15.1735		0.85856	0.958621	0.994553
38.8631	9.34862	11.3421	15.1429		0.85856	0.962068	0.991829
39.179	9.49541	11.5263	15.1224		0.878411	0.986207	0.990004
39.495	9.50459	11.6316	15.1327		0.879652	1	0.990921
39.811	9.54128	11.4561	15.2347		0.884614	0.977011	1
40.1269	9.57798	11.4298	15.1837		0.889577	0.973562	0.99546
40.4429	9.73394	11.2719	15.1633		0.910669	0.952873	0.993645
40.7588	9.90826	11.2632	14.8571		0.934243	0.951724	0.96639
41.0748	9.88073	11.1754	14.8571		0.93052	0.94023	0.96639
41.3908	9.7156	11.2719	14.7551		0.908189	0.952873	0.957311
41.7067	9.84404	11.4825	14.7143		0.925558	0.98046	0.953679
42.0227	9.9633	11.386	14.8367		0.941686	0.967817	0.964574
42.3386	10.0734	11.5702	14.8061		0.956574	0.991954	0.96185
42.6546	9.99083	11.579	14.7551		0.945409	0.993104	0.957311
42.9706	10.1193	11.5877	14.8776		0.962779	0.994253	0.968215
43.2865	10.1468	11.5088	14.8469		0.966501	0.983908	0.965482
43.6025	10.0183	11.1754	14.6429		0.949131	0.94023	0.947324
43.9184	10.211	11.0175	14.7041		0.975186	0.91954	0.952771
44.2344	10.3762	11.0439	14.7653		0.997518	0.922988	0.958219
44.5504	10.3853	11.0351	14.449		0.998759	0.921839	0.930065
44.8663	10.3853	11.0088	14.2959		0.998759	0.91839	0.916437
45.1823	10.3945	11.0175	14.2245		1	0.91954	0.910082
45.4982	10.3303	11.0614	13.9388		0.991315	0.925287	0.884652
45.8142	10.3394	11.0439	13.5102		0.992555	0.922988	0.846502
46.1302	10.3394	10.7632	13.7143		0.992555	0.886207	0.864669
46.4461	10.2844	10.5439	13.7959		0.985111	0.857471	0.871932
46.7621	10.1284	10.5088	13.3673		0.964019	0.852873	0.833783
47.078	10.1193	10.4474	13.1735		0.962779	0.844828	0.816533
47.394	10.1651	10.3421	12.6327		0.968982	0.831034	0.768396
47.71	10.2477	10.1667	12.602		0.980149	0.808046	0.765664
48.0259	10.0734	10.0877	12.5408		0.956574	0.797701	0.760216
48.3419	10.1927	10.079	12.3878		0.972704	0.796552	0.746598
48.6578	10.0275	10.0702	12.2857		0.950371	0.795403	0.73751
48.9738	9.81651	10.0351	12.4184		0.921835	0.790805	0.749321
49.2898	9.65138	10.1053	12.4184		0.899504	0.799999	0.749321
49.6057	9.6055	10.0702	11.9592		0.893299	0.795403	0.708448
49.9217	9.38532	9.82456	11.8673		0.863523	0.763218	0.700268
50.2376	9.54128	9.83333	11.5816		0.884614	0.764367	0.674838
50.5536	9.2844	9.58772	11.5612		0.849875	0.732184	0.673022
50.8696	9.15596	9.42105	11.4286		0.832505	0.710344	0.661219
51.1855	9.10092	9.19298	11.0714		0.825062	0.680459	0.629425
51.5015	8.81651	9.33333	10.7041		0.786599	0.69885	0.596732
51.8174	8.66972	9.1579	10.6939		0.766748	0.675863	0.595824
52.1334	8.22018	9.21053	10.4184		0.705954	0.682759	0.571301
52.4494	7.77982	9.09649	10.2959		0.646402	0.667816	0.560398
52.7653	7.53211	8.94737	10.1224		0.612903	0.648276	0.544954
53.0813	7.19266	8.94737	9.8367		0.566997	0.648276	0.519524
53.3972	6.94495	8.90351	9.4694		0.533498	0.642529	0.486831
53.7132	6.44037	8.73684	9.1327		0.465261	0.620689	0.456861
54.0292	6.17431	8.24561	8.7449		0.42928	0.556321	0.422343
54.3451	5.79817	7.97368	8.3776		0.378412	0.520689	0.38965
54.6611	5.50459	7.62281	7.8776		0.33871	0.474713	0.345145
54.977	5.18349	7.24561	7.5204		0.295286	0.425287	0.313351
55.293	4.89908	6.72807	7.1327		0.256823	0.357471	0.278841
55.609	4.57798	6.29825	6.8878		0.213399	0.30115	0.257043
55.9249	4.44037	5.75439	6.6939		0.194789	0.229886	0.239784
56.2409	4.20183	5.30702	6.4592		0.16253	0.171265	0.218893
56.5568	4.09174	4.9386	6.2653		0.147642	0.122989	0.201634
56.8728	4	4.5	6.0102		0.135236	0.0655172	0.178928
57.1888	4	4.35088	5.8061		0.135236	0.0459774	0.160761
57.5047	4	4.14035	5.7041		0.135236	0.0183907	0.151682
57.8207	4	4	5.5612		0.135236	0	0.138962
58.1366	4	4	5.2653		0.135236	0	0.112624
58.4526	4	4	4.8469		0.135236	0	0.0753825
58.7686	4	4	4.7551		0.135236	0	0.0672114
59.0845	4	4	4.602		0.135236	0	0.053584
59.4005	4	4	4.4796		0.135236	0	0.0426892
59.7164	3.94495	4	4.1633		0.127791	0	0.0145353
60.0324	4	4	4		0.135236	0	0
60.3484	4	4	4		0.135236	0	0
60.6643	3.98165	4	4		0.132754	0	0
60.9803	3.99083	4	4		0.133996	0	0
61.2962	4	4	4		0.135236	0	0
61.6122	3.97248	4	4		0.131514	0	0
61.9282	3.9633	4	4		0.130272	0	0
62.2441	3.97248	4	4		0.131514	0	0
62.5601	3.9633	4	4		0.130272	0	0
62.876	3.97248	4	4		0.131514	0	0
63.192	3.93578	4	4		0.126551	0	0
63.508	3.9633	4	4		0.130272	0	0
63.8239	3.88991	4	4		0.120348	0	0
64.1399	3.66972	4	4		0.09057	0	0
64.4558	3.47706				0.0645155
64.7718	3.11927				0.0161296
65.0878	3.0367				0.00496315
65.4037	3.06422				0.00868483
65.7197	3.06422				0.00868483
66.0356	3				0
66.3516	3				0
66.6675	3				0
66.9835	3				0
67.2995	3				0
67.6154	3				0
67.9314	3				0
68.2474	3				0

## Sheet: Donor 15
	Raw					Normalized
Distance	GV	MII	MII	MII		GV	MII	MII	MII
0	13.0619	24.5579	16.7576	8.0632		0.441011	1	0.835121	0.427119
0.316	12.5155	23.4211	16.6768	8.1368		0.420774	0.950978	0.830604	0.432216
0.6319	11.8969	21.6421	16.2929	8.0105		0.397863	0.874262	0.809144	0.42347
0.9479	12.6495	21.1684	15.6162	7.8842		0.425737	0.853835	0.771316	0.414725
1.2639	12.1134	20.5579	16.0606	8.1895		0.405881	0.827508	0.796159	0.435865
1.5798	12.6495	20.2211	15.9697	8.3474		0.425737	0.812984	0.791077	0.446798
1.8958	12.4536	20.8105	15.9394	8.6632		0.418481	0.838401	0.789383	0.468665
2.2118	12.2577	20.1158	15.9394	8.2211		0.411226	0.808443	0.789383	0.438053
2.5277	12.3608	19.0947	15.4848	8.0737		0.415044	0.764411	0.763971	0.427846
2.8437	12.7835	19.7368	15.4848	7.9895		0.4307	0.7921	0.763971	0.422016
3.1597	12.7732	20.4211	15.6061	8.6526		0.430319	0.821609	0.770752	0.467931
3.4756	13.2784	20.3579	15.6263	8.5263		0.44903	0.818884	0.771881	0.459185
3.7916	12.6598	20.3895	15.6263	8.4211		0.426119	0.820246	0.771881	0.451901
4.1076	12.6289	20.3789	15.7475	8.5579		0.424974	0.819789	0.778656	0.461373
4.4235	12.5979	20.5158	15.3737	8.7789		0.423826	0.825693	0.75776	0.476676
4.7395	12.7835	20.0632	15.3838	8.8421		0.4307	0.806175	0.758325	0.481052
5.0555	12.8041	19.5895	15.3636	9.0316		0.431463	0.785748	0.757196	0.494173
5.3714	13.3711	19.4	15.7879	8.8737		0.452463	0.777576	0.780914	0.48324
5.6874	13.3505	19.7053	15.7172	8.9474		0.4517	0.790741	0.776962	0.488343
6.0034	13.299	19.3895	15.5758	9.2105		0.449793	0.777123	0.769058	0.506561
6.3193	13.3505	19.4211	15.3535	9.4632		0.4517	0.778486	0.756631	0.524058
6.6353	13.1649	19.4211	15.0808	9.6211		0.444826	0.778486	0.741387	0.534991
6.9512	13.2165	19.1789	15.3131	9.5263		0.446737	0.768042	0.754373	0.528427
7.2672	13.1959	19.1263	15.6162	9.4947		0.445974	0.765773	0.771316	0.526239
7.5832	13.2577	19.2105	15.7475	9.3474		0.448263	0.769404	0.778656	0.51604
7.8991	13.5464	19.4947	15.7172	9.2105		0.458956	0.78166	0.776962	0.506561
8.2151	13.6082	19.6316	16.1212	9.4316		0.461244	0.787563	0.799546	0.52187
8.5311	13.8866	19.3579	16.0202	9.5579		0.471556	0.775761	0.7939	0.530615
8.847	13.8144	19.2	15.8283	9.3368		0.468881	0.768951	0.783173	0.515306
9.163	14.0309	18.8632	15.8081	9.4105		0.4769	0.754428	0.782044	0.520409
9.479	14.2474	19.2211	15.5556	9.5895		0.484919	0.769861	0.767929	0.532803
9.7949	14.2268	19.4	15.4949	9.9368		0.484156	0.777576	0.764536	0.556851
10.1109	14.3196	19.3263	16.0404	10.0211		0.487593	0.774398	0.795029	0.562688
10.4269	14.5464	19.2211	15.9899	10.1895		0.495993	0.769861	0.792206	0.574349
10.7428	14.3402	19.3263	16.0808	10.2421		0.488356	0.774398	0.797288	0.577991
11.0588	14.299	19.6105	16.1111	10.1789		0.48683	0.786653	0.798981	0.573615
11.3748	14.4433	19.0421	16.0909	10.1789		0.492174	0.762142	0.797852	0.573615
11.6907	14.7216	18.9684	15.8889	10.2526		0.502481	0.758964	0.78656	0.578718
12.0067	14.9691	19.3263	16.1515	10.3263		0.511648	0.774398	0.80124	0.583821
12.3227	14.8969	19.2211	16.3232	10.5474		0.508974	0.769861	0.810838	0.59913
12.6386	14.9175	19.1053	16.1717	10.4842		0.509737	0.764868	0.802369	0.594754
12.9546	15	19.0526	16.0404	10.5789		0.512793	0.762595	0.795029	0.601311
13.2706	15.2887	18.7895	16.2323	10.7474		0.523485	0.751249	0.805757	0.612979
13.5865	15.4948	18.6105	16.4343	10.7053		0.531119	0.74353	0.817049	0.610064
13.9025	15.6598	18.6	16.3434	10.5895		0.53723	0.743078	0.811967	0.602045
14.2185	15.7938	18.4526	16.5455	10.5789		0.542193	0.736721	0.823265	0.601311
14.5344	15.9485	18.5263	16.4141	10.8526		0.547922	0.7399	0.815919	0.620263
14.8504	15.9381	18.7684	16.1919	10.9579		0.547537	0.75034	0.803498	0.627554
15.1664	15.9691	19.3158	16.1515	10.9263		0.548685	0.773945	0.80124	0.625366
15.4823	16.1856	19.2842	15.9091	11		0.556704	0.772582	0.78769	0.630469
15.7983	16.3402	19.2737	16.0909	11.1053		0.56243	0.77213	0.797852	0.63776
16.1143	16.6804	19.0947	16.3636	11.0737		0.57503	0.764411	0.813096	0.635572
16.4302	16.9278	18.9895	16.2929	11.4737		0.584193	0.759874	0.809144	0.663269
16.7462	17.0103	19.1789	16.6162	11.8		0.587248	0.768042	0.827217	0.685863
17.0622	16.9691	18.8842	17	11.7263		0.585722	0.755333	0.848672	0.68076
17.3781	17.0309	18.5158	17.0808	11.8316		0.588011	0.739447	0.853188	0.688051
17.6941	16.9897	18.6947	17.0707	11.8526		0.586485	0.747161	0.852624	0.689505
18.0101	17.0722	18.8316	16.8687	11.9053		0.589541	0.753065	0.841332	0.693154
18.326	17.1856	18.6947	16.7677	11.8632		0.593741	0.747161	0.835686	0.690239
18.642	17.0412	18.6842	16.9495	11.8316		0.588393	0.746709	0.845849	0.688051
18.958	17.2371	18.7684	17.0606	12.1579		0.595648	0.75034	0.852059	0.710645
19.2739	17.8041	18.6105	17.0303	12.3053		0.616648	0.74353	0.850365	0.720851
19.5899	17.9278	18.5579	16.9899	12.4316		0.62123	0.741262	0.848107	0.729596
19.9058	18.0103	18.4632	17.3636	12.6421		0.624285	0.737178	0.868997	0.744172
20.2218	17.8041	18.7053	17.2828	12.9053		0.616648	0.747619	0.86448	0.762396
20.5378	17.4845	18.6211	17.4343	12.9789		0.604811	0.743988	0.872949	0.767492
20.8537	17.4021	18.4842	17.4545	13.1053		0.601759	0.738084	0.874078	0.776244
21.1697	17.6186	18.6211	17.5455	13.2526		0.609778	0.743988	0.879165	0.786444
21.4857	17.7938	18.7684	17.3232	13.2421		0.616267	0.75034	0.866739	0.785717
21.8016	18.0309	18.9263	17.3434	13.0316		0.625048	0.757149	0.867868	0.771141
22.1176	18.2784	18.5263	17.3939	13.1789		0.634215	0.7399	0.870691	0.781341
22.4336	18.4845	18.5474	17.5152	13.5789		0.641848	0.740809	0.877472	0.809037
22.7495	18.6186	18.7053	17.7374	13.5368		0.646815	0.747619	0.889893	0.806122
23.0655	19	18.9053	17.899	13.4947		0.660941	0.756243	0.898926	0.803207
23.3815	19.1546	18.8316	18.101	13.7368		0.666667	0.753065	0.910218	0.819971
23.6974	19.1134	18.8737	17.9394	13.8211		0.665141	0.75488	0.901185	0.825808
24.0134	19.299	18.8947	17.9293	13.8632		0.672015	0.755786	0.90062	0.828723
24.3294	19.4124	18.6211	18	13.8211		0.676215	0.743988	0.904572	0.825808
24.6453	19.3608	18.6421	18.0707	13.6842		0.674304	0.744893	0.908524	0.816329
24.9613	19.8351	18.7368	18.1515	14.0737		0.69187	0.748977	0.913041	0.843298
25.2773	19.8866	18.9579	18.3535	14.2632		0.693778	0.758511	0.924333	0.85642
25.5932	20.0309	19.2211	18.1515	14.4737		0.699122	0.769861	0.913041	0.870995
25.9092	20.2887	19.3158	18.1818	14.3368		0.70867	0.773945	0.914735	0.861516
26.2252	20.4742	19.3053	18.1212	14.4526		0.715541	0.773492	0.911347	0.869534
26.5411	20.6289	19.4316	18.3535	14.8842		0.72127	0.778939	0.924333	0.899419
26.8571	20.5567	19.6526	18.2121	14.8842		0.718596	0.788469	0.916429	0.899419
27.1731	20.2474	19.6842	18.0303	15.0947		0.707141	0.789832	0.906266	0.913995
27.489	20.268	19.6	18.2929	15.0526		0.707904	0.786201	0.920945	0.911079
27.805	20.3608	19.5158	18.5859	14.8842		0.711341	0.78257	0.937324	0.899419
28.121	20.6289	19.3053	18.6364	14.9579		0.72127	0.773492	0.940147	0.904522
28.4369	20.9278	19.4	18.7273	15.0526		0.732341	0.777576	0.945229	0.911079
28.7529	21.2062	19.8105	18.8081	15.2421		0.742652	0.795278	0.949745	0.924201
29.0689	21.4742	19.9053	18.9091	15.5895		0.752578	0.799366	0.955391	0.948255
29.3848	21.7732	19.8	19.0202	15.7579		0.763652	0.794825	0.961602	0.959916
29.7008	21.5567	19.8632	18.8283	15.7684		0.755633	0.797551	0.950875	0.960643
30.0168	21.5052	19.8105	18.8485	15.8421		0.753726	0.795278	0.952004	0.965746
30.3327	21.6289	19.9789	18.9394	15.9053		0.758307	0.80254	0.957085	0.970122
30.6487	21.9485	20.1053	18.9091	15.7368		0.770144	0.807991	0.955391	0.958455
30.9647	22.4536	20.1158	18.9596	15.7684		0.788852	0.808443	0.958214	0.960643
31.2806	22.5464	19.8632	18.798	15.7789		0.792289	0.797551	0.949181	0.96137
31.5966	22.9588	19.8	18.9394	15.8421		0.807563	0.794825	0.957085	0.965746
31.9125	23.2784	19.8211	19.1919	16.2		0.8194	0.795735	0.9712	0.990528
32.2285	23.299	19.9158	19.3535	16.1263		0.820163	0.799819	0.980234	0.985425
32.5445	23.5567	19.9158	19.303	16.0842		0.829707	0.799819	0.977411	0.982509
32.8604	23.6701	20.1368	19.4343	15.9895		0.833907	0.809349	0.98475	0.975952
33.1764	23.9072	20.2842	19.2828	16.0316		0.842689	0.815705	0.976281	0.978867
33.4924	24.1753	20.3579	19.3232	15.8737		0.852619	0.818884	0.97854	0.967934
33.8083	24.3196	20.3684	19.3434	15.9474		0.857963	0.819336	0.979669	0.973037
34.1243	24.6082	20.3684	19.3232	15.9053		0.868652	0.819336	0.97854	0.970122
34.4403	24.8763	20.2842	19.3232	15.9263		0.878581	0.815705	0.97854	0.971576
34.7562	24.6186	20.3579	19.2929	16.1474		0.869037	0.818884	0.976846	0.986886
35.0722	24.7938	20.2947	19.1717	16.3368		0.875526	0.816158	0.970071	1
35.3882	25.1031	20.2842	19.1818	16.1053		0.886981	0.815705	0.970635	0.98397
35.7041	25.2887	20.3474	19.4242	15.9263		0.893856	0.818431	0.984186	0.971576
36.0201	25.6082	20.3158	19.4848	15.8842		0.905689	0.817068	0.987573	0.968661
36.3361	25.8557	20.4211	19.7071	15.9579		0.914856	0.821609	1	0.973764
36.652	26	20.3053	19.5657	16.1474		0.9202	0.816615	0.992096	0.986886
36.968	26.3299	20.1579	19.5758	16.1579		0.932419	0.810259	0.99266	0.987613
37.284	26.567	20.0421	19.596	16.2632		0.9412	0.805265	0.993789	0.994904
37.5999	27.0515	20.4	19.4141	16.2947		0.959144	0.820699	0.983621	0.997085
37.9159	27.4742	20.5579	19.4949	16.1895		0.9748	0.827508	0.988138	0.989801
38.2319	27.4536	20.4842	19.5253	16.1684		0.974037	0.82433	0.989837	0.98834
38.5478	27.6598	20.4	19.404	15.8947		0.981674	0.820699	0.983057	0.969388
38.8638	27.8144	20.3158	19.2727	15.5684		0.9874	0.817068	0.975717	0.946794
39.1798	27.9381	20.3684	19.3131	15.5158		0.991981	0.819336	0.977975	0.943152
39.4957	28.1546	20.5474	19.1717	15.4105		1	0.827055	0.970071	0.935861
39.8117	27.8866	20.6316	19.3535	15.5368		0.990074	0.830686	0.980234	0.944606
40.1277	27.4948	20.7684	19.3232	15.4526		0.975563	0.836586	0.97854	0.938776
40.4436	27.268	20.9474	19.0707	15.1895		0.967163	0.844305	0.964425	0.920559
40.7596	27.3196	20.8	19.3333	15		0.969074	0.837948	0.979104	0.907437
41.0756	27.4845	20.4632	19.3636	14.9895		0.975181	0.823424	0.980798	0.90671
41.3915	27.6082	20.3789	18.9697	14.8737		0.979763	0.819789	0.958779	0.898692
41.7075	27.701	20.3263	19.1919	14.6421		0.9832	0.817521	0.9712	0.882656
42.0235	27.5567	20.3684	19.5253	14.5579		0.977856	0.819336	0.989837	0.876825
42.3394	27.2165	20.3579	19.3737	14.2842		0.965256	0.818884	0.981363	0.857874
42.6554	27.1031	20.4421	19.202	14.0842		0.961056	0.822515	0.971765	0.844025
42.9714	26.7835	20.5789	19.1313	14.0526		0.949219	0.828414	0.967812	0.841837
43.2873	26.7938	20.4947	19.1414	14.0105		0.9496	0.824783	0.968377	0.838922
43.6033	26.732	20.4947	19.2222	13.8		0.947311	0.824783	0.972894	0.824347
43.9193	26.5567	20.3158	19.2323	13.6526		0.940819	0.817068	0.973458	0.814141
44.2352	26.5361	20.1895	19.0707	13.3474		0.940056	0.811622	0.964425	0.793008
44.5512	26.5258	20.0526	19.202	13.1368		0.939674	0.805718	0.971765	0.778426
44.8671	26.6392	19.8211	18.9192	13.1684		0.943874	0.795735	0.955956	0.780614
45.1831	26.5361	19.6	18.5657	13.0526		0.940056	0.786201	0.936195	0.772595
45.4991	26.2268	19.6632	18.3636	13.0526		0.9286	0.788926	0.924898	0.772595
45.815	26.1134	19.6	18.1414	13.0421		0.9244	0.786201	0.912476	0.771868
46.131	25.8763	19.4526	18.1616	12.9053		0.915619	0.779844	0.913606	0.762396
46.447	25.3711	19.3053	18.2121	12.9053		0.896907	0.773492	0.916429	0.762396
46.7629	25.2268	19.2526	18.1414	12.6737		0.891563	0.77122	0.912476	0.74636
47.0789	25.1546	19.1263	18.1313	12.3895		0.888889	0.765773	0.911912	0.726681
47.3949	25	18.9684	18.0404	12.1684		0.883163	0.758964	0.90683	0.711372
47.7108	24.8041	18.8316	17.7677	11.9684		0.875907	0.753065	0.891586	0.697523
48.0268	24.0309	18.5053	17.7273	11.8737		0.84727	0.738994	0.889328	0.690966
48.3428	23.4433	18.2	17.6162	11.8211		0.825507	0.725828	0.883117	0.687324
48.6587	22.6701	18.0842	17.4343	11.7053		0.79687	0.720835	0.872949	0.679306
48.9747	22.1134	18.0211	17.5455	11.6		0.776252	0.718114	0.879165	0.672014
49.2907	21.3711	18.0947	17.5657	11.4211		0.748759	0.721288	0.880294	0.659627
49.6066	20.7835	18.1158	17.5051	11.5053		0.726996	0.722198	0.876907	0.665457
49.9226	20.4227	18.1684	17.5758	11.6211		0.713633	0.724466	0.880859	0.673475
50.2386	19.9175	18.1895	17.5253	11.7684		0.694922	0.725376	0.878036	0.683675
50.5545	19.0722	18.3579	17.5051	12.0737		0.663615	0.732638	0.876907	0.704814
50.8705	18.1649	18.4842	17.4646	12.3368		0.630011	0.738084	0.874643	0.723032
51.1865	17.0928	18.5158	17.5758	12.4632		0.590304	0.739447	0.880859	0.731784
51.5024	15.8557	18.3789	17.4646	12.5895		0.544485	0.733543	0.874643	0.740529
51.8184	14.5155	18.4737	17.1818	12.6632		0.494848	0.737631	0.858834	0.745633
52.1344	13.268	18.5474	16.9192	12.6		0.448644	0.740809	0.844155	0.741256
52.4503	12.1237	18.2737	16.3333	12.3579		0.406263	0.729007	0.811403	0.724493
52.7663	10.9897	17.8316	15.6061	11.9263		0.364263	0.709942	0.770752	0.694608
53.0823	10.0103	17.0947	14.4848	11.3684		0.327989	0.678165	0.70807	0.655978
53.3982	9.0619	15.9684	13.3131	10.4737		0.292863	0.629595	0.642572	0.594027
53.7142	8.2062	14.2105	12.0101	9.4842		0.26117	0.553789	0.569733	0.525512
54.0302	7.4021	12.3158	10.5657	8.5789		0.231389	0.472084	0.48899	0.462827
54.3461	6.5773	10.0842	9.3838	7.6947		0.200841	0.375851	0.422921	0.401604
54.6621	5.6186	7.8737	8.4545	6.8526		0.165333	0.280528	0.370973	0.343295
54.9781	4.7629	5.9474	7.6061	6.1789		0.133641	0.19746	0.323547	0.296647
55.294	3.9072	4.5053	6.798	5.6		0.101948	0.135272	0.278374	0.256562
55.61	3.2577	3.4737	5.798	4.9789		0.0778926	0.0907868	0.222473	0.213556
55.926	2.6598	2.8105	4.899	4.4947		0.0557481	0.0621876	0.172219	0.180029
56.2419	2.3608	2.4211	4.1313	3.9474		0.0446741	0.0453955	0.129304	0.142133
56.5579	2	2.1158	3.4141	3.4421		0.0313111	0.0322301	0.0892117	0.107145
56.8739	1.9691	2	2.9798	3.0421		0.0301667	0.0272365	0.0649341	0.0794483
57.1898	1.9588	2	2.4646	2.6316		0.0297852	0.0272365	0.0361341	0.0510244
57.5058	1.8866	2	2.303	2.4		0.0271111	0.0272365	0.0271006	0.034988
57.8218	1.7423	2	2	2		0.0217667	0.0272365	0.0101627	0.00729118
58.1377	1.7216	2	2	2		0.021	0.0272365	0.0101627	0.00729118
58.4537	1.5155	1.9368	2	2		0.0133667	0.0245111	0.0101627	0.00729118
58.7696	1.3402	1.9684	2	2		0.00687407	0.0258738	0.0101627	0.00729118
59.0856	1.3402	1.9053	2	2		0.00687407	0.0231527	0.0101627	0.00729118
59.4016	1.1856	1.9263	2	2		0.00114815	0.0240583	0.0101627	0.00729118
59.7175	1.2268	1.9263	2	1.9368		0.00267407	0.0240583	0.0101627	0.00291509
60.0335	1.1856	1.9368	1.9697	1.9789		0.00114815	0.0245111	0.00846894	0.00583018
60.3495	1.1546	1.8526	1.9697	1.9579		0	0.0208801	0.00846894	0.00437609
60.6654	1.1546	1.5895	1.9495	2		0	0.00953449	0.00733975	0.00729118
60.9814	1.2165	1.6526	1.9899	1.8947		0.00229259	0.0122555	0.00959813	0
61.2974	1.3711	1.6421	1.9192	1.9579		0.00801852	0.0118028	0.00564596	0.00437609
61.6134		1.6947	1.9596	1.9368			0.014071	0.00790434	0.00291509
61.9294		1.7684	1.8283	2			0.0172492	0.000564596	0.00729118
62.2454		1.7579	1.8788	2			0.0167964	0.00338758	0.00729118
62.5614		1.6211	1.9394	2			0.0108972	0.00677515	0.00729118
62.8774		1.4947	1.8586	2			0.00544643	0.00225838	0.00729118
63.1934		1.4	1.8586	1.9895			0.00136269	0.00225838	0.00656414
63.5094		1.3684	1.8182	2			0	0	0.00729118
63.8254			1.8485	2				0.00169379	0.00729118
64.1414			1.8586	1.9895				0.00225838	0.00656414
64.4574			1.8182	2				0	0.00729118
64.7734			1.9798	2				0.00903353	0.00729118
65.0894				2					0.00729118
65.4054				2					0.00729118
65.7214				2					0.00729118
66.0374				2					0.00729118
66.3534				2.0421					0.0102063
66.6694				2.0737					0.0123943
66.9854				2.0737					0.0123943
67.3014				2.2					0.0211396
67.6174				2.4947					0.0415452
67.9334				2.5579					0.0459213
68.2494				2.6947					0.0553936
68.5654				2.9579					0.0736181
68.8814				3.2316					0.0925696
69.1974				3.5158					0.112248

## Sheet: Donor 16
	Raw					Normalized
Distance	GV	GV	GV	GV		GV	GV	GV	GV
0	12.2444	25.241	30.4359	37.7912		0.308066	0.691411	0.532715	0.729889
0.316	15.4889	23.2289	29.5385	40.8571		0.396956	0.634021	0.516474	0.790712
0.6319	17.3778	21.6627	30.5641	43.4176		0.448707	0.589349	0.535035	0.841509
0.9479	21.5333	21.747	30.6538	43.0769		0.562556	0.591754	0.536658	0.83475
1.2638	23.3	21.9277	29.4872	40.5934		0.610959	0.596908	0.515546	0.78548
1.5798	24.4889	22.3855	29.0128	38.2198		0.643532	0.609965	0.50696	0.738391
1.8957	25.3889	21.253	30.1538	37.4835		0.668189	0.577664	0.527609	0.723784
2.2117	26.0778	18.7831	30.2051	36.3846		0.687063	0.507216	0.528538	0.701983
2.5276	28.3889	18.253	30.1795	36.7802		0.750381	0.492096	0.528075	0.709832
2.8436	27.3889	18.3735	31.6538	36.8571		0.722984	0.495533	0.554756	0.711357
3.1595	28.5111	18.1205	32.5128	36.8681		0.753729	0.488317	0.570301	0.711575
3.4755	28.2667	19.1446	34.7179	39.2088		0.747033	0.517527	0.610208	0.758012
3.7915	27.5556	19	36.2179	39.9451		0.727551	0.513403	0.637354	0.772619
4.1074	27.0556	19.6386	36.4231	40.5714		0.713852	0.531617	0.641068	0.785044
4.4234	26.5889	20.6747	38.3718	39.9121		0.701066	0.561169	0.676334	0.771964
4.7393	26.4	22.0843	40.1923	38.4506		0.69589	0.601374	0.709281	0.74297
5.0553	25.9444	22.6024	41.2051	37.3297		0.683408	0.616152	0.72761	0.720733
5.3712	26.3889	23.5904	41.9615	36.9011		0.695586	0.644332	0.741299	0.71223
5.6872	27.1556	23.9277	42.2308	37.6044		0.716592	0.653952	0.746172	0.726183
6.0031	28.4222	24.1928	43.8077	38.4835		0.751293	0.661514	0.77471	0.743623
6.3191	27.5889	24.5301	45.2821	39.3407		0.728463	0.671134	0.801393	0.760629
6.635	28.5667	24.0964	45.1795	40.2527		0.755252	0.658764	0.799536	0.778721
6.951	28.6889	24.1446	44.6923	40.3187		0.7586	0.660139	0.790719	0.780031
7.2669	28.6444	24.253	45.5513	39.1648		0.757381	0.663231	0.806265	0.757139
7.5829	28.2	24.7349	45.0128	39.8132		0.745205	0.676976	0.796519	0.770002
7.8989	27.4556	25.0482	44.3718	41.011		0.724811	0.685912	0.784919	0.793765
8.2148	27.4778	23.8916	43.9872	41.4945		0.725419	0.652923	0.777959	0.803357
8.5308	28.0556	23.5663	43.9231	40.3736		0.741249	0.643644	0.776799	0.78112
8.8467	27.6667	22.7952	43.1795	41.4396		0.730595	0.621651	0.763341	0.802268
9.1627	27.6333	22.7711	41.8333	41.7802		0.729679	0.620963	0.738979	0.809025
9.4786	27.3	22.0602	41.5	41.1319		0.720548	0.600687	0.732947	0.796164
9.7946	27.2667	21.6506	41.5128	40.7912		0.719636	0.589004	0.733178	0.789405
10.1105	27.2444	21.9759	40.9615	40.4835		0.719025	0.598282	0.723201	0.7833
10.4265	27	22.5181	42.2692	40.9451		0.712329	0.613747	0.746867	0.792458
10.7424	26.8667	23.1325	42.7949	41.1209		0.708677	0.631271	0.756381	0.795945
11.0584	26.2111	23.241	43.5513	42.0769		0.690715	0.634366	0.77007	0.814911
11.3744	26.7111	23.4578	44.2436	42.1099		0.704414	0.64055	0.782599	0.815566
11.6903	26.5333	23.4699	45.4487	42.3297		0.699542	0.640895	0.804408	0.819926
12.0063	26	23.0241	46.6795	41.2967		0.684932	0.62818	0.826683	0.799433
12.3222	25.9556	23.1446	47.9744	40.7363		0.683715	0.631616	0.850117	0.788315
12.6382	25.8889	23.4337	48.3205	40.7582		0.681888	0.639862	0.85638	0.78875
12.9541	26.3111	23.3494	49.359	40.8352		0.693455	0.637458	0.875175	0.790277
13.2701	26.2111	22.9759	50.4872	40.2308		0.690715	0.626805	0.895592	0.778287
13.586	26.7667	23.0482	51.6154	40.1978		0.705937	0.628867	0.91601	0.777632
13.902	26.7889	23.1566	52.3718	39.9121		0.706545	0.631959	0.929699	0.771964
14.2179	26.5444	23.3976	52.9744	40.8901		0.699847	0.638833	0.940604	0.791367
14.5339	26.8333	23.4699	53.7051	41.8681		0.707762	0.640895	0.953828	0.810769
14.8498	27.2333	23.506	53.7949	41.1209		0.718721	0.641924	0.955453	0.795945
15.1658	26.9	23.2048	54.3846	41.9011		0.709589	0.633334	0.966125	0.811424
15.4818	26.7	22.9036	55.3205	42.2308		0.70411	0.624743	0.983063	0.817964
15.7977	26.7778	22.7952	55.4872	42.5604		0.706241	0.621651	0.986079	0.824503
16.1137	27.4111	22.8916	55.7949	42.2857		0.723592	0.6244	0.991648	0.819053
16.4296	27.5889	23.3012	56.1154	41.989		0.728463	0.636083	0.997448	0.813167
16.7456	27.9222	23.1446	56.2564	42.011		0.737595	0.631616	1	0.813604
17.0615	27.9111	23.3976	55.9359	42.1319		0.73729	0.638833	0.9942	0.816002
17.3775	27.9333	23.253	55.9103	42.5055		0.737899	0.634708	0.993736	0.823414
17.6934	28.2333	23.1084	56.141	42.1978		0.746118	0.630584	0.997912	0.81731
18.0094	28.4889	23.0964	55.9615	42.5275		0.753121	0.630242	0.994663	0.82385
18.3253	28.9333	22.8554	55.6026	42.0989		0.765296	0.623368	0.988168	0.815348
18.6413	29.4222	22.5663	55.5385	42.5714		0.77869	0.615122	0.987008	0.824721
18.9573	29.7	22.2771	54.6538	42.6044		0.786301	0.606873	0.970997	0.825376
19.2732	29.6111	21.8675	54.1795	42.7912		0.783866	0.595191	0.962413	0.829082
19.5892	29.3	21.6024	54.3462	42.6264		0.775342	0.587629	0.96543	0.825812
19.9051	29.7222	21.5542	53.8718	42.3077		0.78691	0.586254	0.956845	0.81949
20.2211	30.3333	22.0482	54.141	42.3626		0.803652	0.600345	0.961717	0.820579
20.537	30.8	22.5783	53.4487	42.5165		0.816438	0.615464	0.949188	0.823632
20.853	31.2333	22.7108	53.1795	42.5824		0.82831	0.619243	0.944316	0.82494
21.1689	31.9	22.7952	53.3718	42.4506		0.846575	0.621651	0.947796	0.822325
21.4849	32.7111	22.9277	53.1795	42.5494		0.868797	0.62543	0.944316	0.824285
21.8008	32.8444	22.8193	53.1667	42.7582		0.872449	0.622338	0.944084	0.828427
22.1168	32.5556	23.2892	53.5513	42.6703		0.864537	0.635741	0.951045	0.826683
22.4327	32.1222	22.8193	53.1923	42.7912		0.852663	0.622338	0.944548	0.829082
22.7487	32.3889	22.9518	53.4359	42.7692		0.85997	0.626117	0.948956	0.828645
23.0647	32.7	22.747	52.7051	42.989		0.868493	0.620276	0.935731	0.833006
23.3806	33.1556	22.4578	52.4744	42.8681		0.880975	0.612027	0.931555	0.830607
23.6966	33.6333	22.1446	53.1154	42.8791		0.894063	0.603094	0.943156	0.830826
24.0125	33.6222	22.2169	53.1795	42.7033		0.893759	0.605156	0.944316	0.827338
24.3285	33.8667	22.1084	53.141	42.7912		0.900458	0.602062	0.943619	0.829082
24.6444	34.6778	22.253	53.3974	42.6813		0.922679	0.606186	0.948259	0.826902
24.9604	34.8	22.6386	53.6538	42.1758		0.926027	0.617184	0.9529	0.816873
25.2763	34.4667	23.0241	53.9231	41.978		0.916896	0.62818	0.957773	0.812949
25.5923	34.6556	23.0602	53.3077	42.022		0.922071	0.629209	0.946636	0.813822
25.9082	35.3667	23.4337	53.2436	41.978		0.941553	0.639862	0.945476	0.812949
26.2242	35.5667	23.6867	52.8974	42.4396		0.947033	0.647078	0.939211	0.822107
26.5401	36.0111	24.0843	52.5513	42.2088		0.959208	0.658419	0.932947	0.817528
26.8561	35.9556	24.3253	52.2436	42.1868		0.957688	0.665293	0.927379	0.817091
27.1721	35.7667	24.7831	52.7179	42.4945		0.952512	0.67835	0.935962	0.823196
27.488	35.6333	25.0602	52.4615	42.2857		0.948858	0.686254	0.931322	0.819053
27.804	35.8	25.241	52.4744	42.7363		0.953425	0.691411	0.931555	0.827993
28.1199	36.1222	25.6386	52.1923	42.967		0.962252	0.702751	0.92645	0.83257
28.4359	36.3444	25.4217	52.141	43.1868		0.96834	0.696565	0.925522	0.83693
28.7518	36.6	25.3133	51.5769	43.4615		0.975342	0.693473	0.915313	0.84238
29.0678	36.6	25.0361	50.9744	43.3187		0.975342	0.685567	0.904409	0.839547
29.3837	36.9333	25.5904	51.0128	43.3517		0.984474	0.701376	0.905104	0.840201
29.6997	37.0444	26.3976	50.6154	43.5934		0.987518	0.7244	0.897912	0.844996
30.0156	37.1889	26.4337	50.5	44.2857		0.991477	0.725429	0.895824	0.858731
30.3316	37.2778	26.4458	50.359	43.978		0.993912	0.725775	0.893272	0.852626
30.6476	37.4	26.6386	49.9744	44.011		0.99726	0.731274	0.886312	0.853281
30.9635	37.5	26.3373	49.9872	44.7253		1	0.72268	0.886543	0.867452
31.2795	37.1222	26.7229	49.7949	44.6813		0.989649	0.733678	0.883063	0.866579
31.5954	36.8111	26.9157	49.6154	44.2747		0.981126	0.739177	0.879815	0.858513
31.9114	36.9778	26.988	49.1282	44.978		0.985693	0.741239	0.870998	0.872465
32.2273	36.9444	27.6627	49.1923	45.6154		0.984778	0.760483	0.872158	0.88511
32.5433	37.0556	28.0361	48.9359	45.6923		0.987825	0.771134	0.867518	0.886636
32.8592	36.3556	28.3735	48.8974	45.6154		0.968647	0.780757	0.866821	0.88511
33.1752	36.0889	29.0482	48.5769	46.044		0.96134	0.800001	0.861021	0.893613
33.4911	36.0556	29.5663	47.9359	46.3297		0.960427	0.814779	0.84942	0.899281
33.8071	35.9333	29.9759	47.1154	46.8681		0.957077	0.826461	0.834571	0.909962
34.1231	35.6556	30.1807	46.1923	46.967		0.949468	0.832303	0.817865	0.911924
34.439	35.4889	30.2048	45.5897	47		0.944901	0.83299	0.80696	0.912579
34.755	35.2556	30.2892	44.9231	46.4725		0.93851	0.835397	0.794896	0.902114
35.0709	35.1444	30.7108	44.0513	46.3187		0.935463	0.847422	0.779119	0.899063
35.3869	34.7556	31.3976	42.7821	46.1758		0.924811	0.867012	0.75615	0.896228
35.7028	34.7	32.0964	41.4359	45.7692		0.923288	0.886943	0.731787	0.888161
36.0188	34.7111	32.3373	40.141	46.1648		0.923592	0.893814	0.708352	0.89601
36.3347	34.8444	32.5904	38.9359	46.7912		0.927244	0.901033	0.686543	0.908437
36.6507	34.6111	33.0361	37.859	46.7912		0.920852	0.913746	0.667054	0.908437
36.9666	34.3889	33.506	36.8846	46.7033		0.914764	0.927148	0.64942	0.906693
37.2826	34.2	33.8072	36.3205	46.978		0.909589	0.935739	0.639211	0.912142
37.5985	33.7222	34.0602	35.2179	47.5494		0.896499	0.942955	0.619257	0.923478
37.9145	33.0667	33.6386	34.9615	48.0879		0.87854	0.93093	0.614617	0.934161
38.2305	32.5222	33.7229	34.3462	48.3517		0.863622	0.933335	0.603481	0.939395
38.5464	32.0333	33.6024	33.1795	48.3846		0.850227	0.929898	0.582367	0.940048
38.8624	31.4	33.9157	32.2436	48.2418		0.832877	0.938834	0.56543	0.937215
39.1783	31.0778	33.8916	31.3077	48.9451		0.824049	0.938146	0.548492	0.951167
39.4943	30.1778	34.4217	30.7436	49.956		0.799392	0.953266	0.538283	0.971222
39.8102	29.4778	34.6747	29.359	50.8352		0.780214	0.960482	0.513226	0.988664
40.1262	29	34.8554	28.2308	51.3846		0.767123	0.965636	0.492808	0.999564
40.4421	28.7667	34.9759	27.3974	51.4066		0.760732	0.969073	0.477726	1
40.7581	28.2333	35.2771	26.141	51.4066		0.746118	0.977664	0.454988	1
41.074	27.4778	35.7711	25.1026	51.1319		0.725419	0.991754	0.436196	0.99455
41.39	26.6222	35.5783	24.5513	50.5714		0.701978	0.986255	0.426219	0.983431
41.706	26.2333	35.8554	23.9615	49.5165		0.691323	0.994159	0.415545	0.962503
42.0219	25.6667	35.9277	23.1667	48.1648		0.6758	0.996221	0.401161	0.935687
42.3379	25.7444	36.0602	22.4615	46.978		0.677929	1	0.388398	0.912142
42.6538	25.2222	35.9398	21.9487	46.1978		0.663622	0.996566	0.379118	0.896664
42.9698	24.7111	35.5663	21.6282	45.6593		0.649619	0.985913	0.373318	0.885981
43.2857	24.4	35.1566	21.5897	44.8022		0.641096	0.974227	0.372621	0.868977
43.6017	24.1778	34.6747	21.5	43.5385		0.635008	0.960482	0.370998	0.843907
43.9176	23.8778	34.3253	21.8077	42.6374		0.626789	0.950517	0.376566	0.826031
44.2336	23.8	34.5542	21.9487	42.033		0.624658	0.957045	0.379118	0.81404
44.5495	23.8444	34.0602	21.6923	41.1429		0.625874	0.942955	0.374478	0.796382
44.8655	23.6667	34.3494	21.4872	40.1758		0.621005	0.951204	0.370766	0.777196
45.1814	23.2111	34.4819	21.4231	39.4615		0.608523	0.954983	0.369606	0.763025
45.4974	22.4111	34	20.9872	38.956		0.586605	0.941238	0.361717	0.752997
45.8134	21.7111	33.6386	20.4872	38.0879		0.567427	0.93093	0.352669	0.735775
46.1293	21.2333	33.0482	20.4744	37.1648		0.554337	0.914091	0.352437	0.717462
46.4453	20.5778	33.0723	20.0513	35.8681		0.536378	0.914778	0.34478	0.691737
46.7612	19.7444	32.5542	19.9231	35.2637		0.513545	0.900001	0.34246	0.679746
47.0772	19.1	31.9398	19.4615	34.8681		0.49589	0.882476	0.334106	0.671898
47.3931	18.4556	32	19.0128	33.9341		0.478236	0.884193	0.325986	0.653369
47.7091	18.0111	31.5301	18.0897	32.5275		0.466058	0.870791	0.30928	0.625464
48.025	17.4667	31.2169	17.2308	31.1868		0.451142	0.861858	0.293736	0.598866
48.341	16.9667	31.4217	16.7308	29.4725		0.437444	0.867699	0.284687	0.564857
48.6569	16.5889	31	15.9359	28.4396		0.427093	0.855671	0.270302	0.544365
48.9729	16.3333	31.0723	15.1154	27.3846		0.42009	0.857733	0.255453	0.523435
49.2888	15.7333	30.9398	13.9231	26.3626		0.403652	0.853954	0.233875	0.50316
49.6048	15.8222	30.8072	13.1538	25.5824		0.406088	0.850172	0.219953	0.487682
49.9208	15.4444	30.1446	12.1154	24.4835		0.395737	0.831273	0.20116	0.465881
50.2367	15.2333	29.4819	11.1667	22.7802		0.389953	0.812371	0.183991	0.43209
50.5527	15.0333	29.4337	9.8333	20.9451		0.384474	0.810997	0.15986	0.395684
50.8686	14.5889	29.5542	8.4744	18.6813		0.372299	0.814433	0.135268	0.350774
51.1846	14.2556	30.0602	7.5128	16.3297		0.363167	0.828866	0.117865	0.304121
51.5005	13.7889	30.012	6.3718	13.9231		0.350381	0.827491	0.0972159	0.256377
51.8165	13.0556	30.1566	5.3077	11.7802		0.33029	0.831615	0.0779584	0.213865
52.1324	12.6222	29.8795	4.3205	10.7253		0.318416	0.823712	0.0600926	0.192937
52.4484	12.0556	28.8072	3.7436	9.4176		0.302893	0.793127	0.0496522	0.166994
52.7643	11.7778	27.6145	3.1923	8.5495		0.295282	0.759109	0.039675	0.149772
53.0803	11.3	26.2289	2.8333	7.3077		0.282192	0.719588	0.0331781	0.125136
53.3963	10.8667	24.1928	2.3077	6.1538		0.270321	0.661514	0.023666	0.102245
53.7122	10.5667	22.2651	2.1538	5.033		0.262101	0.606531	0.0208808	0.0800094
54.0282	9.9889	19.5783	2.0256	4.1319		0.246271	0.529897	0.0185607	0.0621327
54.3441	9.3778	17.0723	1.9615	3.3626		0.229529	0.45842	0.0174007	0.0468708
54.6601	8.6222	14.6145	1.9359	2.7473		0.208827	0.388318	0.0169374	0.0346641
54.976	8.0333	12	1.8846	2.3516		0.192693	0.313746	0.016009	0.0268139
55.292	7.2556	9.5422	1.7436	2.022		0.171386	0.243644	0.0134573	0.0202751
55.6079	6.4444	7.3855	1.4359	2.011		0.149162	0.18213	0.00788868	0.0200569
55.9239	5.7222	5.6627	1.3205	1.9451		0.129375	0.132991	0.00580023	0.0187495
56.2398	5.0333	4.4217	1.4359	1.8901		0.110501	0.097595	0.00788868	0.0176584
56.5558	4.2667	3.5542	1.2436	1.5275		0.0894986	0.0728518	0.00440854	0.0104649
56.8717	3.6667	2.9157	1.0641	1.4505		0.0730603	0.0546403	0.00116005	0.00893732
57.1877	3	2.506	1.1026	1.1429		0.0547945	0.0429547	0.0018568	0.00283495
57.5037	2.6111	2.1687	1.0769	1.0659		0.0441397	0.0333341	0.00139169	0.00130737
57.8196	2.2889	1.9277	1.1026	1		0.0353123	0.0264602	0.0018568	0
58.1356	1.9889	1.8554	1.0385	1		0.0270932	0.024398	0.000696752	0
58.4515	1.8889	1.8313	1.0385	1		0.0243534	0.0237106	0.000696752	0
58.7675	1.7556	1.7349	1	1		0.0207014	0.0209611	0	0
59.0834	1.6111	1.6265	1	1		0.0167425	0.0178693	0	0
59.3994	1.6667	1.3373	1.0128	1		0.0182658	0.0096206	0.000231647	0
59.7153	1.3333	1.1566	1	1		0.00913151	0.0044666	0	0
60.0313	1.2222	1.0723	1	1.022		0.00608767	0.00206217	0	0.000436451
60.3472	1.1556	1.012	1	1		0.00426301	0.000342268	0	0
60.6632	1.1444	1.0964	1	1		0.00395616	0.00274956	0	0
60.9792	1.0222	1.0241	1.0128	1		0.000608219	0.000687389	0.000231647	0
61.2951	1	1.0482	1	1		0	0.00137478	0	0
61.6111	1	1	1	1		0	0	0	0
61.927	1	1.012	1	1		0	0.000342268	0	0
62.243	1	1	1	1		0	0	0	0
62.5589	1.0111	1	1	1		0.00030411	0	0	0
62.8749	1	1	1.0513	1		0	0	0.000928399	0
63.1908	1	1	1.0513	1		0	0	0.000928399	0
63.5068	1	1	1.0513	1		0	0	0.000928399	0
63.8227	1	1	1.0641	1		0	0	0.00116005	0
64.1387	1	1	1.0385	1		0	0	0.000696752	0
64.4547	1	1	1	1.022		0	0	0	0.000436451
64.7706	1	1		1.033		0	0		0.000654676
65.0866	1	1		1		0	0		0
65.4025	1			1		0			0
65.7185	1			1		0			0
66.0344	1			1		0			0
66.3504	1					0
66.6663	1					0
66.9823	1					0
67.2982	1					0
67.6142	1					0
67.9301	1					0
68.2461	1					0
68.5621	1					0
68.878	1					0

## Sheet: Readme
Quantification of radial distribution of TMRE intensity in GV and MII oocytes.
Quantification was performed as described in the methods.
Data were normalized to the maximum and the minimum of each curve as 1 and 0, respectively.
Each tab represents a donor. To generate the graph in Fig. 4C all curves were pooled per oocyte type and averaged.
