# Supplementary material for: The proteostatic landscape of healthy human oocytes
Source: EMBO J. 2025 Jul 16;44(16):4611–30. doi: 10.1038/s44318-025-00493-2 (PMC12361380; doi:10.1038/s44318-025-00493-2)
Supplement: Supplementary file 6 — Source data Fig. 4 [file 44318_2025_493_MOESM6_ESM.zip › Figure 4/C/LysoTracker.xlsx]

## Sheet: Donor 1
	Raw			Normalized
Distance	GV	MII		GV	MII
0	41.7079	33.837		1	0.74219
0.316	38.1573	37.9891		0.912706	0.836161
0.6319	36.427	40.5978		0.870166	0.895202
0.9479	34.3371	40.0652		0.818784	0.883148
1.2638	33.7978	40.0326		0.805525	0.88241
1.5798	34.0787	43.3152		0.812431	0.956702
1.8957	33.5393	45.2283		0.79917	1
2.2117	31.2472	44.5543		0.742817	0.984746
2.5276	29.6629	41.6957		0.703866	0.920049
2.8436	29.5955	40.7391		0.702209	0.898399
3.1595	29.0112	40.1413		0.687844	0.88487
3.4755	28.4157	40.2609		0.673203	0.887577
3.7914	27.8652	40.3913		0.659669	0.890528
4.1074	26.3258	41.4022		0.621822	0.913407
4.4233	25.8764	40.663		0.610773	0.896677
4.7393	25.9551	39.6957		0.612708	0.874785
5.0552	25.8989	39.6087		0.611326	0.872816
5.3712	25.6854	39.4348		0.606077	0.86888
5.6871	26.573	39.413		0.627899	0.868387
6.0031	27	40.4239		0.638397	0.891266
6.319	26.0225	42.1848		0.614365	0.931119
6.635	25.4944	43.587		0.601381	0.962854
6.9509	25.6629	44.8696		0.605524	0.991882
7.2669	25.7753	44.8261		0.608287	0.990897
7.5829	25.9888	44.0652		0.613536	0.973676
7.8988	26.5506	43.0326		0.627349	0.950306
8.2148	26.4607	42.5761		0.625138	0.939975
8.5307	26.4719	41.8696		0.625414	0.923985
8.8467	26.2921	40.9565		0.620993	0.90332
9.1626	26.2135	40.1522		0.619061	0.885117
9.4786	26.3708	40.9565		0.622928	0.90332
9.7945	27.1236	41		0.641436	0.904304
10.1105	27.2247	40.7826		0.643922	0.899384
10.4264	26.6629	40.5652		0.63011	0.894464
10.7424	25.8876	39.8913		0.611048	0.879212
11.0583	25.5169	39.7717		0.601934	0.876505
11.3743	25.2921	39.4022		0.596408	0.868142
11.6902	25.4494	38.8043		0.600275	0.854611
12.0062	26.4719	38.6087		0.625414	0.850184
12.3221	27.1236	38.0217		0.641436	0.836899
12.6381	27.7416	37.6522		0.65663	0.828536
12.954	27.8764	36.663		0.659944	0.806148
13.27	28.0449	36.25		0.664087	0.796801
13.5859	27.8652	35.4891		0.659669	0.77958
13.9019	27.6292	35.75		0.653867	0.785485
14.2178	27.7528	36.2283		0.656905	0.79631
14.5338	27.6292	35.5978		0.653867	0.78204
14.8498	27.5618	35.837		0.65221	0.787454
15.1657	27.764	36.2935		0.657181	0.797786
15.4817	27.9775	36.8043		0.66243	0.809346
15.7976	28.2697	36.6739		0.669614	0.806395
16.1136	28.2921	37.1304		0.670164	0.816727
16.4295	28.1461	37.413		0.666575	0.823122
16.7455	28.191	37		0.667679	0.813775
17.0614	28.6067	37.3587		0.677899	0.821894
17.3774	29.1461	37.8152		0.69116	0.832225
17.6933	28.7753	38.1196		0.682044	0.839114
18.0093	28.2809	37.4348		0.669889	0.823616
18.3252	28.5056	36.4457		0.675413	0.80123
18.6412	28.7079	36.2391		0.680387	0.796554
18.9571	28.9551	35.9891		0.686465	0.790896
19.2731	29.5169	35.8261		0.700277	0.787207
19.589	30.3146	35.4674		0.719889	0.779089
19.905	30.4494	34.6196		0.723203	0.759902
20.2209	30.2472	33.6413		0.718232	0.73776
20.5369	29.8202	33.5217		0.707734	0.735054
20.8528	29.573	33.4891		0.701656	0.734316
21.1688	29.6067	33.1957		0.702485	0.727676
21.4847	29.5281	32.7826		0.700552	0.718326
21.8007	29.4494	32.913		0.698617	0.721277
22.1167	29.1573	33.0978		0.691436	0.72546
22.4326	28.4607	33.0217		0.67431	0.723738
22.7486	28.3258	32.7065		0.670993	0.716604
23.0645	28.7191	32.8587		0.680662	0.720049
23.3805	28.5955	32.5761		0.677624	0.713653
23.6964	28.618	31.9891		0.678177	0.700368
24.0124	29.0337	30.8261		0.688397	0.674046
24.3283	29.0337	30.8696		0.688397	0.675031
24.6443	28.5506	30.4239		0.67652	0.664944
24.9602	28.618	28.9891		0.678177	0.632471
25.2762	28.9663	28.3152		0.68674	0.617219
25.5921	29.4719	27.7065		0.69917	0.603443
25.9081	29.9326	27.4783		0.710497	0.598278
26.224	30.382	27.7717		0.721546	0.604918
26.54	30.382	28.1848		0.721546	0.614268
26.8559	30.4831	28.3261		0.724031	0.617466
27.1719	30.1236	27.6848		0.715193	0.602952
27.4878	29.7303	27.0109		0.705523	0.5877
27.8038	29.2135	26.5652		0.692818	0.577613
28.1197	29.1124	26.1413		0.690332	0.568019
28.4357	29.3146	26.0326		0.695303	0.565559
28.7516	28.573	26.087		0.67707	0.56679
29.0676	27.809	25.8261		0.658287	0.560885
29.3836	27.3933	25.6739		0.648067	0.557441
29.6995	26.9213	25.6522		0.636462	0.556949
30.0155	27.0562	25.5761		0.639779	0.555227
30.3314	27.3596	24.7717		0.647238	0.537022
30.6474	27.5506	23.9348		0.651934	0.518081
30.9633	27.3371	23.6413		0.646685	0.511438
31.2793	27.0674	23.4565		0.640054	0.507256
31.5952	26.2472	23.3043		0.619889	0.503811
31.9112	25.5618	22.9022		0.603038	0.494711
32.2271	25.5056	22.2391		0.601657	0.479703
32.5431	25.764	22.087		0.608009	0.476261
32.859	25.2697	21.6413		0.595857	0.466174
33.175	24.6517	21.4457		0.580663	0.461747
33.4909	24.2472	20.8587		0.570718	0.448462
33.8069	24.1348	20.3043		0.567955	0.435915
34.1228	23.4831	19.8152		0.551932	0.424845
34.4388	22.6742	19.8261		0.532045	0.425092
34.7547	22.5506	19.4565		0.529006	0.416727
35.0707	22.4157	19.1196		0.52569	0.409102
35.3866	22.3596	18.3587		0.52431	0.391881
35.7026	22.4382	17.8261		0.526243	0.379827
36.0185	22.5843	17.413		0.529835	0.370478
36.3345	22.4944	17.0109		0.527624	0.361378
36.6505	22.2022	16.8152		0.52044	0.356949
36.9664	21.8202	16.337		0.511049	0.346126
37.2824	21.4382	15.9891		0.501657	0.338252
37.5983	21.3258	15.8913		0.498894	0.336039
37.9143	21.427	15.7717		0.501382	0.333332
38.2302	21.1685	15.8043		0.495026	0.33407
38.5462	20.9326	15.4348		0.489227	0.325707
38.8621	20.4719	15.1304		0.4779	0.318818
39.1781	20	14.913		0.466298	0.313898
39.494	19.4607	14.663		0.453039	0.308239
39.81	18.5169	14.5435		0.429835	0.305535
40.1259	17.809	14.2391		0.412431	0.298646
40.4419	17.1798	13.837		0.396962	0.289545
40.7578	16.8876	13.3804		0.389778	0.279211
41.0738	16.7191	13.3587		0.385635	0.27872
41.3897	16.1685	13.0761		0.372098	0.272324
41.7057	15.618	12.6848		0.358564	0.263468
42.0216	15.1236	12.2717		0.346409	0.254119
42.3376	14.8315	12.0978		0.339227	0.250183
42.6535	14.7416	12.0543		0.337017	0.249199
42.9695	14.4157	12.2174		0.329005	0.25289
43.2854	13.9326	12.2065		0.317127	0.252643
43.6014	13.6629	11.4783		0.310497	0.236163
43.9174	13.382	11.4348		0.30359	0.235178
44.2333	13.2135	11.1848		0.299448	0.22952
44.5493	13.0787	10.9239		0.296134	0.223615
44.8652	12.9775	11.1522		0.293646	0.228782
45.1812	12.5393	10.9348		0.282872	0.223862
45.4971	12.0562	10.8043		0.270995	0.220909
45.8131	11.8315	10.5652		0.26547	0.215497
46.129	11.4944	10.4891		0.257183	0.213775
46.445	11.2921	10.4239		0.252209	0.212299
46.7609	11.0337	10.25		0.245856	0.208364
47.0769	10.6067	10.1957		0.235358	0.207135
47.3928	10.2472	9.9674		0.22652	0.201968
47.7088	10.1461	9.9348		0.224034	0.20123
48.0247	9.809	9.8261		0.215746	0.19877
48.3407	9.7079	9.8261		0.21326	0.19877
48.6566	9.2247	9.6087		0.201381	0.193849
48.9726	9	9.3804		0.195856	0.188683
49.2885	8.7753	9.2826		0.190332	0.186469
49.6045	8.6966	9.1522		0.188397	0.183518
49.9204	8.4831	9.163		0.183148	0.183762
50.2364	8.1124	9.1196		0.174034	0.18278
50.5523	7.8876	8.9348		0.168507	0.178598
50.8683	7.3933	8.8804		0.156355	0.177366
51.1843	7.1236	8.8478		0.149724	0.176629
51.5002	6.8427	8.9565		0.142818	0.179089
51.8162	6.5281	8.8696		0.135083	0.177122
52.1321	6.3933	8.8043		0.131769	0.175644
52.4481	6.1685	8.6957		0.126242	0.173186
52.764	5.9775	8.5652		0.121546	0.170233
53.08	5.7416	8.5435		0.115747	0.169742
53.3959	5.6742	8.5978		0.11409	0.170971
53.7119	5.5281	8.5109		0.110498	0.169004
54.0278	5.4382	8.6522		0.108287	0.172202
54.3438	5.4382	8.5978		0.108287	0.170971
54.6597	5.3034	8.3587		0.104973	0.165559
54.9757	5.2135	8.3478		0.102763	0.165313
55.2916	5.0337	8.1957		0.0983424	0.16187
55.6076	4.9101	7.837		0.0953037	0.153752
55.9235	4.7303	7.3043		0.0908832	0.141696
56.2395	4.5843	6.9348		0.0872937	0.133333
56.5554	4.382	6.3261		0.08232	0.119557
56.8714	4.0337	5.8913		0.0737568	0.109716
57.1873	3.7079	5.2391		0.0657468	0.0949557
57.5033	3.3146	4.9565		0.0560773	0.0885599
57.8192	2.9213	4.5326		0.0464078	0.0789661
58.1352	2.6067	4		0.0386732	0.0669122
58.4512	2.4157	3.9457		0.0339773	0.0656832
58.7671	2.1461	3.8261		0.027349	0.0629764
59.0831	2	3.4674		0.0237571	0.0548582
59.399	1.9213	3.087		0.0218222	0.0462489
59.715	1.7416	2.913		0.0174042	0.0423109
60.0309	1.5506	2.9022		0.0127083	0.0420665
60.3469	1.3034	2.7174		0.00663074	0.0378841
60.6628	1.1461	2.5543		0.00276342	0.0341928
60.9788	1.2022	2.2283		0.00414268	0.0268147
61.2947	1.1573	2.0761		0.00303878	0.02337
61.6107	1.0562	1.9565		0.000553176	0.0206632
61.9266	1.0899	1.9022		0.00138171	0.0194343
62.2426	1.0674	1.8913		0.000828535	0.0191876
62.5585	1.0674	1.8261		0.000828535	0.017712
62.8745	1.0337	1.7283		0	0.0154985
63.1904	1.0337	1.5435		0	0.0113161
63.5064	1.0449	1.5326		0.000275359	0.0110694
63.8223	1.0337	1.2283		0	0.00418243
64.1383	1.0562	1.3913		0.000553176	0.00787149
64.4542	1.0674	1.1739		0.000828535	0.00295124
64.7702	1.0674	1.1739		0.000828535	0.00295124
65.0862	1.0674	1.1848		0.000828535	0.00319793
65.4021	1.1124	1.163		0.00193489	0.00270455
65.718	1.1236	1.0978		0.00221025	0.00122893
66.034	1.2921	1.0435		0.00635292	0
66.35	1.427	1.0978		0.00966952	0.00122893
66.6659	1.4719	1.1304		0.0107734	0.00196674
66.9819	1.6292	1.2065		0.0146407	0.00368905
67.2979		1.1848			0.00319793
67.6139		1.3043			0.00590248
67.9299		1.413			0.0083626
68.2459		1.337			0.00664256

## Sheet: Donor 2
	Raw				Normalized
Distance	MII	MII	MII		MII	MII	MII
0	21	14.5579	30.2165		0.824829	0.655471	0.929744
0.316	19.5455	17.4211	27.8763		0.763902	0.793896	0.85522
0.6319	21.2364	17.4947	26.6907		0.834732	0.797454	0.817464
0.9479	22.0545	17.9895	26.8351		0.869001	0.821376	0.822063
1.2638	21.1818	18.2105	27.0722		0.832445	0.83206	0.829613
1.5798	21.2727	17.8421	28.4021		0.836252	0.81425	0.871964
1.8957	21.7727	16.5684	29.3093		0.857197	0.752671	0.900854
2.2117	22.9636	17.3474	29.1959		0.907082	0.790333	0.897243
2.5276	24.6455	18.0842	28.9072		0.977535	0.825954	0.888049
2.8436	25.1818	17.8105	27.7216		1	0.812722	0.850293
3.1595	24.3727	18.5474	27.1031		0.966108	0.848348	0.830597
3.4755	24.4091	19.0211	27.9072		0.967632	0.87125	0.856204
3.7914	24.0091	19.6105	29.0722		0.950877	0.899745	0.893303
4.1074	23.2636	20.1474	30.1237		0.919649	0.925702	0.926788
4.4233	22.8182	21.6842	31.299		0.900992	1	0.964216
4.7393	22.6636	21.4421	32.1237		0.894515	0.988295	0.990478
5.0552	22.4636	20.9789	31.9175		0.886138	0.965902	0.983912
5.3712	22.5818	20.5789	31.9381		0.891089	0.946563	0.984568
5.6871	22.5818	20.7053	32.1856		0.891089	0.952674	0.99245
6.0031	22.2909	20.3263	32.4227		0.878904	0.934351	1
6.319	21.7182	19.2105	31.2165		0.854914	0.880406	0.961589
6.635	22.4455	19.4316	29.3505		0.88538	0.891096	0.902166
6.9509	22.8818	18.9684	29.3299		0.903656	0.868702	0.90151
7.2669	22.7909	18.7053	28.3608		0.899848	0.855982	0.870649
7.5829	22.1909	18.8842	27.2784		0.874715	0.864631	0.83618
7.8988	22.5182	18.9684	26.8557		0.888425	0.868702	0.822719
8.2148	22.1182	19.3474	26.7629		0.871669	0.887025	0.819764
8.5307	21.6727	19.7263	26.433		0.853008	0.905343	0.809258
8.8467	21.6727	19.6	27.0825		0.853008	0.899237	0.829941
9.1626	21.8636	19.4842	27.4742		0.861004	0.893639	0.842415
9.4786	22.3	19.4421	27.8763		0.879285	0.891603	0.85522
9.7945	22.1636	19.5263	28.0928		0.873571	0.895674	0.862114
10.1105	21.8636	19.7474	27.8041		0.861004	0.906363	0.852921
10.4264	21.8818	19.9474	27.567		0.861767	0.916033	0.84537
10.7424	21.7909	20.5053	27.8557		0.857959	0.943005	0.854564
11.0583	21.9636	20.7474	27.7938		0.865193	0.954709	0.852593
11.3743	21.9273	20.7684	27.6082		0.863673	0.955725	0.846682
11.6902	21.6364	20.7263	27.8144		0.851487	0.953689	0.853249
12.0062	21.4455	20.9684	27.8557		0.843491	0.965394	0.854564
12.3221	20.7818	20.5053	27.7835		0.815689	0.943005	0.852265
12.6381	20.8818	20.1158	27.1959		0.819878	0.924174	0.833553
12.954	21.2636	19.9158	26.8969		0.835871	0.914505	0.824031
13.27	21.3909	19.6947	27.2268		0.841204	0.903815	0.834537
13.5859	21.1727	19.8632	27.0722		0.832063	0.911962	0.829613
13.9019	20.8909	19.7053	27.134		0.820259	0.904328	0.831581
14.2178	20.9545	19.6105	27.0515		0.822923	0.899745	0.828954
14.5338	20.8	19.0105	26.6804		0.816451	0.870737	0.817136
14.8498	20.6455	18.9895	26.4742		0.80998	0.869722	0.81057
15.1657	20.4273	19.2526	26		0.800839	0.882442	0.795469
15.4817	20.8091	19.3789	25.9175		0.816833	0.888548	0.792842
15.7976	21.1364	19.3263	25.7732		0.830543	0.886005	0.788247
16.1136	21.0545	19.4632	26.0825		0.827112	0.892623	0.798096
16.4295	20.8727	19.4	26.2268		0.819497	0.889568	0.802692
16.7455	20.6909	19.2211	25.567		0.811881	0.880919	0.78168
17.0614	20.8636	18.7053	25.0928		0.819116	0.855982	0.766579
17.3774	20.8	18.4421	25.0722		0.816451	0.843257	0.765923
17.6933	20.9727	18.4316	25.1959		0.823686	0.84275	0.769863
18.0093	21.4545	18.3579	25.3402		0.843868	0.839186	0.774458
18.3252	21.1364	18.3474	25.4433		0.830543	0.838679	0.777741
18.6412	20.8182	18.2316	25.7423		0.817214	0.83308	0.787263
18.9571	20.8727	18.3158	26.1649		0.819497	0.837151	0.80072
19.2731	20.8636	18.3263	26.3608		0.819116	0.837659	0.806959
19.589	20.5727	17.8947	26.5464		0.80693	0.816793	0.812869
19.905	20.2182	17.7158	26.6495		0.79208	0.808143	0.816152
20.2209	20.1	17.9789	26.732		0.787129	0.820863	0.81878
20.5369	19.9273	18.0105	26.7629		0.779895	0.822391	0.819764
20.8528	19.6909	18.1789	26.299		0.769993	0.830532	0.804991
21.1688	19.3091	17.9895	25.5258		0.753999	0.821376	0.780368
21.4847	19.3545	17.7895	24.4948		0.755901	0.811707	0.747536
21.8007	19.1636	17.6105	24.1546		0.747905	0.803053	0.736702
22.1167	19.3545	17.4421	23.9794		0.755901	0.794911	0.731123
22.4326	19.5364	17.4526	23.9691		0.763521	0.795419	0.730795
22.7486	19.6091	17.3579	23.7216		0.766566	0.79084	0.722913
23.0645	19.3	17.2421	23.2784		0.753618	0.785242	0.7088
23.3805	19.3364	17.2947	22.9072		0.755143	0.787785	0.696979
23.6964	19.5091	17.3474	22.5258		0.762377	0.790333	0.684833
24.0124	19.2909	17.1263	22.0619		0.753237	0.779643	0.67006
24.3283	19.3091	16.7368	21.3196		0.753999	0.760813	0.646422
24.6443	19.3545	16.3053	21.2474		0.755901	0.739951	0.644123
24.9602	19.3091	16.3158	21.299		0.753999	0.740459	0.645766
25.2762	19.1545	16.0526	21.1031		0.747523	0.727734	0.639527
25.5921	19.0727	15.9579	21.2165		0.744097	0.723156	0.643139
25.9081	19.2545	15.9895	21.2062		0.751712	0.724684	0.642811
26.224	19.0182	16.2105	21.0619		0.741814	0.735368	0.638215
26.54	18.6455	16.1053	20.9072		0.726202	0.730282	0.633289
26.8559	18.3545	15.8737	20.4433		0.714012	0.719085	0.618516
27.1719	18.1636	15.6	20		0.706016	0.705853	0.604399
27.4878	18.0273	15.4632	19.9691		0.700306	0.699239	0.603415
27.8038	18.0364	15.3474	20.0619		0.700687	0.693641	0.60637
28.1197	17.8091	15.0105	19.9794		0.691166	0.677353	0.603743
28.4357	17.5636	14.7368	19.6186		0.680882	0.66412	0.592253
28.7516	17.5455	14.5053	19.433		0.680124	0.652928	0.586343
29.0676	17.5091	14.3368	19.3505		0.678599	0.644782	0.583716
29.3836	17.4818	14.4632	19.3711		0.677456	0.650893	0.584372
29.6995	17.3273	14.3684	19.5773		0.670984	0.64631	0.590938
30.0155	16.9091	14.4737	19.3093		0.653466	0.651401	0.582404
30.3314	16.7364	14.4632	18.4742		0.646232	0.650893	0.55581
30.6474	16.3636	14.2211	17.6392		0.630616	0.639188	0.529219
30.9633	15.9909	14.0526	16.9588		0.615004	0.631042	0.507552
31.2793	15.9364	13.9474	16.9691		0.612721	0.625956	0.50788
31.5952	16.0455	13.9789	17.1856		0.617291	0.627479	0.514774
31.9112	15.8636	13.6632	16.9381		0.609671	0.612216	0.506893
32.2271	15.8091	13.3158	16.3402		0.607388	0.595421	0.487853
32.5431	15.8	13.1474	15.7113		0.607007	0.587279	0.467825
32.859	15.5273	13.0211	15.4227		0.595584	0.581173	0.458635
33.175	15.6727	13.1579	14.8454		0.601675	0.587787	0.440251
33.4909	15.6	13.2211	14.3608		0.598629	0.590842	0.424819
33.8069	15.5364	12.9684	13.8557		0.595965	0.578625	0.408734
34.1228	15.4182	12.8632	13.4845		0.591014	0.573539	0.396913
34.4388	15.3	12.8632	13.1546		0.586063	0.573539	0.386407
34.7547	15.0273	12.6421	13.0206		0.57464	0.56285	0.38214
35.0707	14.6364	12.6632	12.732		0.558265	0.56387	0.37295
35.3866	14.6	12.5158	12.1753		0.556741	0.556744	0.355221
35.7026	14.5273	12.5158	11.9278		0.553695	0.556744	0.34734
36.0185	14.3455	12.2211	11.7629		0.54608	0.542496	0.342089
36.3345	14.2636	12.2842	11.5052		0.542649	0.545547	0.333882
36.6505	13.7545	12.0842	11.0103		0.521324	0.535878	0.318122
36.9664	13.6364	11.9684	10.9897		0.516376	0.530279	0.317466
37.2824	13.4455	11.7368	10.8557		0.50838	0.519082	0.313199
37.5983	13.3818	11.7368	10.4845		0.505712	0.519082	0.301378
37.9143	13.4545	11.5263	10.3402		0.508757	0.508905	0.296783
38.2302	13.4182	11.0737	9.9588		0.507236	0.487024	0.284637
38.5462	13.4	11.0316	9.567		0.506474	0.484989	0.27216
38.8621	12.9364	10.9789	9.1856		0.487054	0.482441	0.260014
39.1781	12.7364	10.7368	9.0619		0.478676	0.470736	0.256075
39.494	12.4545	10.6105	8.8866		0.466868	0.46463	0.250493
39.81	12.4273	10.5263	8.7732		0.465729	0.460559	0.246882
40.1259	12.2455	10.4421	8.5876		0.458113	0.456489	0.240971
40.4419	11.8909	10.1158	8.3505		0.443259	0.440713	0.233421
40.7578	11.7182	9.8632	8.0619		0.436025	0.428501	0.22423
41.0738	11.7545	9.8421	7.8454		0.437546	0.427481	0.217336
41.3897	11.6727	9.5684	7.5464		0.434119	0.414249	0.207814
41.7057	11.3909	9.6	7.1031		0.422315	0.415776	0.193697
42.0216	11.2545	9.4632	7		0.416601	0.409163	0.190414
42.3376	11.1455	9.3789	6.8144		0.412036	0.405087	0.184504
42.6535	11.0636	9.1579	6.6082		0.408605	0.394402	0.177937
42.9695	10.7545	9.0421	6.299		0.395657	0.388804	0.168091
43.2854	10.5636	9.0316	6.0825		0.38766	0.388296	0.161196
43.6014	10.6	9.1579	5.9794		0.389185	0.394402	0.157913
43.9174	10.5091	9.3474	5.7423		0.385377	0.403564	0.150363
44.2333	10.1455	9.1684	5.701		0.370147	0.39491	0.149047
44.5493	10.1	8.8947	5.567		0.368241	0.381678	0.14478
44.8652	9.9091	8.7579	5.4433		0.360244	0.375064	0.140841
45.1812	9.6909	8.8	5.4124		0.351104	0.377099	0.139857
45.4971	9.4364	8.9368	5.3402		0.340443	0.383713	0.137558
45.8131	9.4273	9.0947	5.1959		0.340062	0.391347	0.132962
46.129	9.2091	8.9263	5.0103		0.330922	0.383206	0.127052
46.445	9.1182	8.8105	4.9175		0.327114	0.377607	0.124097
46.7609	9.0182	8.8	4.8763		0.322925	0.377099	0.122785
47.0769	8.9091	8.6842	4.8041		0.318355	0.371501	0.120486
47.3928	8.8455	8.4526	4.8247		0.315691	0.360304	0.121142
47.7088	8.8909	8.3684	4.7113		0.317593	0.356233	0.11753
48.0247	8.6727	8.4421	4.5876		0.308453	0.359796	0.113591
48.3407	8.5182	8.2947	4.701		0.301981	0.35267	0.117202
48.6566	8.4	8.1053	4.6082		0.29703	0.343513	0.114247
48.9726	8.3909	7.9895	4.4742		0.296648	0.337915	0.10998
49.2885	8.2545	8.1053	4.3918		0.290935	0.343513	0.107356
49.6045	8.1455	7.7263	4.3196		0.286369	0.32519	0.105057
49.9204	8.2	7.6105	4.2062		0.288652	0.319592	0.101445
50.2364	7.9818	7.3053	4.0619		0.279512	0.304837	0.0968502
50.5523	7.7727	6.9579	3.9485		0.270753	0.288041	0.093239
50.8683	7.6	6.7263	3.8144		0.263519	0.276844	0.0889686
51.1843	7.3727	6.4632	3.7216		0.253997	0.264124	0.0860134
51.5002	7	6.2105	3.5052		0.238385	0.251907	0.0791221
51.8162	6.5364	5.8316	3.4227		0.218966	0.233589	0.0764949
52.1321	6.1636	5.5053	3.3711		0.203349	0.217814	0.0748517
52.4481	5.9	5.3053	3.2474		0.192308	0.208144	0.0709125
52.764	5.5545	5	3.1856		0.177835	0.193384	0.0689444
53.08	5.2091	4.6421	3.1031		0.163367	0.176081	0.0663172
53.3959	4.8091	4.5158	3.0515		0.146611	0.169975	0.064674
53.7119	4.4364	4.2842	2.9794		0.130999	0.158778	0.062378
54.0278	4.0455	3.8737	2.8866		0.114625	0.138932	0.0594228
54.3438	3.8455	3.8632	2.8763		0.106247	0.138424	0.0590948
54.6597	3.3182	3.5474	2.7938		0.0841589	0.123157	0.0564676
54.9757	3.0273	3.3368	2.5773		0.0719734	0.112975	0.0495731
55.2916	2.8909	3.1368	2.4124		0.0662598	0.103306	0.0443219
55.6076	2.5364	2.7158	2.3093		0.0514102	0.0829522	0.0410387
55.9235	2.2909	2.6105	2.2062		0.0411265	0.0778614	0.0377554
56.2395	2.1909	2.5158	2.134		0.0369376	0.073283	0.0354562
56.5554	2.1364	2.2737	2.0515		0.0346546	0.0615784	0.032829
56.8714	2.1182	2.1895	1.9794		0.0338923	0.0575077	0.030533
57.1873	2.1	2.0421	1.9175		0.0331299	0.0503815	0.0285618
57.5033	2.0091	1.9158	1.8866		0.0293222	0.0442753	0.0275778
57.8192	2.0091	1.8842	1.8247		0.0293222	0.0427476	0.0256066
58.1352	2	1.8526	1.7423		0.028941	0.0412199	0.0229825
58.4512	1.9727	1.7789	1.5979		0.0277974	0.0376568	0.0183841
58.7671	1.8909	1.7368	1.5361		0.0243709	0.0356214	0.0164161
59.0831	1.8818	1.7158	1.4433		0.0239897	0.0346061	0.0134609
59.399	1.9	1.7368	1.3711		0.0247521	0.0356214	0.0111617
59.715	1.8909	1.6105	1.3505		0.0243709	0.0295153	0.0105057
60.0309	1.8	1.5579	1.3299		0.0205632	0.0269723	0.00984966
60.3469	1.7909	1.5474	1.2784		0.020182	0.0264646	0.00820964
60.6628	1.7545	1.4526	1.299		0.0186573	0.0218814	0.00886565
60.9788	1.7818	1.4105	1.2371		0.0198009	0.0198461	0.00689444
61.2947	1.7818	1.3789	1.2577		0.0198009	0.0183183	0.00755045
61.6107	1.7364	1.3474	1.2062		0.0178991	0.0167954	0.00591043
61.9266	1.7545	1.2421	1.2062		0.0186573	0.0117046	0.00591043
62.2426	1.7455	1.2737	1.134		0.0182803	0.0132323	0.00361122
62.5585	1.6818	1.3053	1.1134		0.015612	0.0147601	0.00295522
62.8745	1.7091	1.2737	1.134		0.0167555	0.0132323	0.00361122
63.1904	1.6455	1.2211	1.1031		0.0140914	0.0106893	0.00262721
63.5064	1.6182	1.2842	1.1134		0.0129478	0.01374	0.00295522
63.8223	1.5727	1.1789	1.1134		0.0110419	0.00864911	0.00295522
64.1383	1.6	1.1579	1.1031		0.0121855	0.00763385	0.00262721
64.4542	1.5455	1.0737	1.1134		0.00990252	0.00356311	0.00295522
64.7702	1.5727	1.0632	1.0722		0.0110419	0.00305547	0.0016432
65.0862	1.4909	1.0632	1.0825		0.00761539	0.00305547	0.00197121
65.4021	1.4636	1.0316	1.0619		0.00647183	0.00152774	0.0013152
65.718	1.4909	1.0316	1.0515		0.00761539	0.00152774	0.000984011
66.034	1.4182	1.0211	1.0515		0.00457007	0.0010201	0.000984011
66.35	1.4091	1.0842	1.0515		0.00418889	0.00407074	0.000984011
66.6659	1.4455	1.0316	1.0515		0.00571364	0.00152774	0.000984011
66.9819	1.3818	1.0105	1.0412		0.00304532	0.000507634	0.000656007
67.2978	1.3182	1	1.0309		0.000381189	0	0.000328004
67.6138	1.3182	1	1.0206		0.000381189	0	0
67.9297	1.3091	1	1.0206		0	0	0
68.2457	1.3455	1	1.0206		0.00152475	0	0

## Sheet: Donor 3
	Raw			Normalized
Distance	MII	GV		MII	GV
0	6.54839	6.46535		1	0.950311
0.316	4.7957	5.70297		0.731023	0.830745
0.6319	4.60215	5.53465		0.70132	0.804347
0.9479	4.75269	5.9703		0.724422	0.872671
1.2638	4.8172	5.68317		0.734322	0.82764
1.5798	5.01075	5.75248		0.764026	0.83851
1.8957	4.96774	5.88119		0.757425	0.858696
2.2117	5.26882	5.9604		0.80363	0.871118
2.5276	5.44086	6.0297		0.830033	0.881987
2.8436	5.70968	5.72277		0.871287	0.83385
3.1595	5.58065	5.69307		0.851485	0.829192
3.4755	5.72043	5.66337		0.872937	0.824535
3.7915	5.88172	5.67327		0.897689	0.826087
4.1074	5.7957	5.63366		0.884488	0.819875
4.4234	5.92473	5.62376		0.90429	0.818322
4.7393	5.88172	5.83168		0.897689	0.850931
5.0553	5.97849	5.9604		0.91254	0.871118
5.3712	5.77419	5.94059		0.881187	0.868012
5.6872	5.68817	5.9802		0.867986	0.874224
6.0031	5.77419	6.13861		0.881187	0.899067
6.3191	5.74194	6.0495		0.876238	0.885092
6.6351	5.53763	5.9505		0.844883	0.869566
6.951	5.63441	6.06931		0.859736	0.888199
7.267	5.44086	6.24752		0.830033	0.916148
7.5829	5.39785	6.35644		0.823432	0.93323
7.8989	5.26882	6.53465		0.80363	0.961179
8.2148	5.3871	6.25743		0.821782	0.917702
8.5308	5.35484	6.26733		0.816831	0.919255
8.8467	5.32258	6.22772		0.811881	0.913043
9.1627	5.53763	6.23762		0.844883	0.914595
9.4786	5.56989	6.17822		0.849834	0.90528
9.7946	5.52688	6		0.843234	0.877329
10.1106	5.50538	5.9703		0.839934	0.872671
10.4265	5.23656	6.07921		0.79868	0.889752
10.7425	5.27957	6.15842		0.80528	0.902174
11.0584	5.19355	6.15842		0.792079	0.902174
11.3744	5.27957	6.0099		0.80528	0.878882
11.6903	5.22581	6.09901		0.79703	0.892857
12.0063	5.17204	6.14851		0.788778	0.90062
12.3222	5.09677	6.19802		0.777227	0.908385
12.6382	5.13978	6.35644		0.783827	0.93323
12.9541	5.26882	6.47525		0.80363	0.951863
13.2701	5.29032	6.49505		0.80693	0.954969
13.5861	5.2043	6.54455		0.793729	0.962732
13.902	5.30108	6.52475		0.808581	0.959627
14.218	5.35484	6.56436		0.816831	0.965839
14.5339	5.31183	6.56436		0.810231	0.965839
14.8499	5.37634	6.45545		0.820131	0.948758
15.1658	5.26882	6.63366		0.80363	0.976707
15.4818	5.09677	6.66337		0.777227	0.981367
15.7977	5	6.56436		0.762376	0.965839
16.1137	4.98925	6.47525		0.760726	0.951863
16.4297	5.06452	6.35644		0.772277	0.93323
16.7456	5.12903	6.37624		0.782177	0.936336
17.0616	5.2043	6.32673		0.793729	0.928571
17.3775	5.07527	6.30693		0.773927	0.925465
17.6935	5.29032	6.15842		0.80693	0.902174
18.0094	5.2043	6.12871		0.793729	0.897515
18.3254	5.32258	6.07921		0.811881	0.889752
18.6413	5.34409	6.0495		0.815182	0.885092
18.9573	5.24731	6.09901		0.800329	0.892857
19.2732	5.05376	6.20792		0.770626	0.909938
19.5892	4.90323	6.24752		0.747525	0.916148
19.9052	4.80645	6.18812		0.732673	0.906832
20.2211	4.83871	6.13861		0.737623	0.899067
20.5371	4.80645	6.22772		0.732673	0.913043
20.853	4.70968	6.29703		0.717822	0.923913
21.169	4.74194	6.46535		0.722773	0.950311
21.4849	4.77419	6.46535		0.727722	0.950311
21.8009	4.83871	6.58416		0.737623	0.968944
22.1168	4.68817	6.33663		0.714521	0.930123
22.4328	4.62366	6.42574		0.704621	0.944099
22.7488	4.68817	6.32673		0.714521	0.928571
23.0647	4.58065	6.27723		0.69802	0.920808
23.3807	4.50538	6.33663		0.686469	0.930123
23.6966	4.39785	6.45545		0.669967	0.948758
24.0126	4.35484	6.67327		0.663366	0.982919
24.3285	4.36559	6.78218		0.665016	1
24.6445	4.3871	6.73267		0.668317	0.992235
24.9604	4.44086	6.55446		0.676567	0.964286
25.2764	4.43011	6.43564		0.674917	0.945651
25.5923	4.47312	6.25743		0.681518	0.917702
25.9083	4.3871	6.11881		0.668317	0.895962
26.2243	4.1828	6.15842		0.636964	0.902174
26.5402	4.09677	6.16832		0.623761	0.903727
26.8562	4.12903	6.0198		0.628712	0.880434
27.1721	4.21505	6.0495		0.641913	0.885092
27.4881	4.25806	5.9901		0.648514	0.875776
27.804	4.07527	5.89109		0.620462	0.860248
28.12	3.97849	6.0198		0.605609	0.880434
28.4359	4.02151	6.24752		0.612212	0.916148
28.7519	3.87097	6		0.589109	0.877329
29.0678	3.78495	5.92079		0.575908	0.864906
29.3838	3.82796	5.9505		0.582508	0.869566
29.6998	3.89247	5.9901		0.592408	0.875776
30.0157	3.89247	5.9703		0.592408	0.872671
30.3317	3.88172	5.9505		0.590759	0.869566
30.6476	3.84946	5.83168		0.585808	0.850931
30.9636	3.88172	5.73267		0.590759	0.835403
31.2795	3.80645	5.64356		0.579207	0.821428
31.5955	3.73118	5.61386		0.567656	0.81677
31.9114	3.66667	5.57426		0.557756	0.810559
32.2274	3.53763	5.61386		0.537953	0.81677
32.5434	3.55914	5.48515		0.541254	0.796584
32.8593	3.60215	5.24752		0.547854	0.759316
33.1753	3.58065	5.16832		0.544555	0.746895
33.4912	3.62366	5.13861		0.551155	0.742235
33.8072	3.5914	5.14851		0.546205	0.743788
34.1231	3.5914	4.9901		0.546205	0.718944
34.4391	3.5914	4.9505		0.546205	0.712734
34.755	3.6129	4.85149		0.549504	0.697206
35.071	3.46237	4.88119		0.526403	0.701863
35.3869	3.47312	4.86139		0.528053	0.698758
35.7029	3.32258	4.71287		0.50495	0.675465
36.0189	3.33333	4.67327		0.5066	0.669255
36.3348	3.37634	4.63366		0.5132	0.663043
36.6508	3.37634	4.53465		0.5132	0.647515
36.9667	3.35484	4.51485		0.509901	0.64441
37.2827	3.3871	4.44554		0.514852	0.63354
37.5986	3.22581	4.50495		0.490099	0.642857
37.9146	3.11828	4.47525		0.473597	0.638199
38.2305	2.92473	4.32673		0.443894	0.614906
38.5465	2.92473	4.44554		0.443894	0.63354
38.8624	2.92473	4.61386		0.443894	0.659938
39.1784	3.01075	4.64356		0.457095	0.664595
39.4944	3.01075	4.65347		0.457095	0.66615
39.8103	2.96774	4.51485		0.450494	0.64441
40.1263	2.89247	4.43564		0.438943	0.631987
40.4422	3	4.33663		0.455445	0.616459
40.7582	2.92473	4.19802		0.443894	0.59472
41.0741	2.7957	4.11881		0.424092	0.582298
41.3901	2.72043	4.12871		0.412541	0.58385
41.706	2.69892	4.27723		0.40924	0.607143
42.022	2.80645	4.31683		0.425742	0.613354
42.338	2.77419	4.40594		0.420791	0.627329
42.6539	2.76344	4.24752		0.419141	0.602484
42.9699	2.73118	4.13861		0.414191	0.585403
43.2858	2.66667	4.10891		0.404291	0.580745
43.6018	2.66667	4.17822		0.404291	0.591615
43.9177	2.63441	4.31683		0.39934	0.613354
44.2337	2.55914	4.40594		0.387788	0.627329
44.5496	2.46237	4.45545		0.372938	0.635094
44.8656	2.46237	4.55446		0.372938	0.650622
45.1815	2.43011	4.67327		0.367987	0.669255
45.4975	2.49462	4.80198		0.377887	0.689441
45.8135	2.4086	4.86139		0.364686	0.698758
46.1294	2.31183	4.9703		0.349835	0.715839
46.4454	2.32258	5.0495		0.351485	0.72826
46.7613	2.52688	5.11881		0.382838	0.73913
47.0773	2.35484	5.07921		0.356435	0.732919
47.3932	2.25806	5.07921		0.341583	0.732919
47.7092	2.30108	5.23762		0.348185	0.757763
48.0251	2.25806	5.23762		0.341583	0.757763
48.3411	2.27957	5.30693		0.344884	0.768633
48.6571	2.32258	5.50495		0.351485	0.799689
48.973	2.17204	5.58416		0.328382	0.812112
49.289	2.16129	5.67327		0.326732	0.826087
49.6049	2.17204	5.62376		0.328382	0.818322
49.9209	2.25806	5.68317		0.341583	0.82764
50.2368	2.12903	5.60396		0.321781	0.815217
50.5528	2.10753	5.64356		0.318482	0.821428
50.8687	2.16129	5.43564		0.326732	0.788819
51.1847	2.1828	5.41584		0.330033	0.785714
51.5006	2.13979	5.21782		0.323433	0.754658
51.8166	2.07527	4.9604		0.313531	0.714286
52.1326	2.04301	4.90099		0.30858	0.704969
52.4485	2.04301	4.70297		0.30858	0.673913
52.7645	2	4.38614		0.30198	0.624224
53.0804	2	4.0198		0.30198	0.56677
53.3964	2	3.67327		0.30198	0.512423
53.7123	2	3.42574		0.30198	0.473602
54.0283	2	2.77228		0.30198	0.371118
54.3442	2	2.57426		0.30198	0.340062
54.6602	2	2.32673		0.30198	0.301242
54.9761	2	1.87129		0.30198	0.229814
55.2921	2	1.80198		0.30198	0.218944
55.6081	2	1.62376		0.30198	0.190993
55.924	2	1.51485		0.30198	0.173913
56.24	2	1.30693		0.30198	0.141304
56.5559	1.95699	1.0297		0.295379	0.0978257
56.8719	1.78495	1		0.268977	0.0931678
57.1878	1.66667	1		0.250825	0.0931678
57.5038	1.46237	1		0.219472	0.0931678
57.8197	1.09677	1		0.163365	0.0931678
58.1357	1	1		0.148515	0.0931678
58.4516	1	1		0.148515	0.0931678
58.7676	1	1		0.148515	0.0931678
59.0836	1	1		0.148515	0.0931678
59.3995	1	1		0.148515	0.0931678
59.7155	0.98925	1		0.146865	0.0931678
60.0314	1	0.88119		0.148515	0.0745345
60.3474	1	0.9505		0.148515	0.0854046
60.6633	0.96774	0.79208		0.143564	0.0605592
60.9793	1	0.71287		0.148515	0.0481365
61.2952	0.96774	0.70297		0.143564	0.0465839
61.6112	1	0.64356		0.148515	0.0372665
61.9272	1	0.57426		0.148515	0.026398
62.2431	0.84946	0.59406		0.125412	0.0295033
62.5591	0.63441	0.54455		0.0924091	0.0217385
62.875	0.64516	0.51485		0.0940589	0.0170806
63.191	0.73118	0.55446		0.10726	0.0232927
63.5069	0.63441	0.53465		0.0924091	0.0201859
63.8229	0.48387	0.56436		0.0693065	0.0248454
64.1388	0.66667	0.51485		0.0973599	0.0170806
64.4548	0.48387	0.57426		0.0693065	0.026398
64.7707	0.34409	0.50495		0.0478551	0.015528
65.0867	0.45161	0.40594		0.0643557	0
65.4027	0.33333	0.46535		0.0462038	0.0093174
65.7186	0.39785	0.57426		0.0561054	0.026398
66.0346	0.50538	0.52475		0.0726075	0.0186332
66.3505	0.43011	0.53465		0.0610562	0.0201859
66.6665	0.29032	0.46535		0.0396033	0.0093174
66.9824	0.2043	0.41584		0.0264022	0.00155264
67.2984	0.33333	0.42574		0.0462038	0.00310528
67.6143	0.08602	0.47525		0.0082503	0.01087
67.9303	0.10753	0.53465		0.0115513	0.0201859
68.2463	0.03226	0.53465		0	0.0201859
68.5622	0.15054	0.49505		0.0181519	0.0139753
68.8782	0.11828	0.51485		0.0132011	0.0170806
69.1941	0.09677	0.40594		0.00990005	0
69.5101	0.22581	0.47525		0.0297032	0.01087

## Sheet: Donor 4
	Raw						Normalized
Distance	MII	MII	MII	MII	MII		MII	MII	MII	MII	MII
0	24.6777	18.3814	18.5345	25.7034	42.7712		0.844912	0.932105	0.824071	0.975546	0.962433
0.3159	26.0579	19.2034	19.6466	26.3305	41.5339		0.893054	0.973788	0.873516	0.999355	0.934591
0.6319	27.843	16.6356	19.8276	24.5254	43.3051		0.955318	0.843577	0.881564	0.930821	0.974447
0.9478	29.0909	18.8898	20.6034	25.8898	44.4407		0.998845	0.957886	0.916057	0.982623	1
1.2638	26.8099	18.6271	21.2759	26.3475	43.0424		0.919284	0.944565	0.945957	1	0.968536
1.5797	26.5537	17.8983	20.9483	25.322	43.4237		0.910347	0.907608	0.931392	0.961065	0.977116
1.8957	27.1818	17.8305	22.4914	25.9068	42.9068		0.932256	0.90417	1	0.983268	0.965484
2.2116	28.0909	18.7712	20.8103	23.7712	43.6102		0.963965	0.951872	0.925256	0.902187	0.981312
2.5276	27.843	19.7203	19.3276	23.5932	42.1949		0.955318	1	0.859333	0.895429	0.949465
2.8435	26.5124	19.6102	19.1293	24.8305	41.1102		0.908907	0.994417	0.850516	0.942405	0.925057
3.1595	26.7851	18.9322	17.4397	24.6102	39.9153		0.918419	0.960036	0.775394	0.934041	0.89817
3.4754	27.4711	18.3729	18.1379	26.3475	40.2373		0.942346	0.931674	0.806437	1	0.905416
3.7914	28.2231	19.0678	18.431	25.7288	38.7034		0.968576	0.966912	0.819469	0.97651	0.8709
4.1073	28.7603	17.1356	17.9569	24.7712	39.7458		0.987314	0.868932	0.79839	0.940153	0.894356
4.4233	29.124	17.5169	17.7759	24.7373	39.6695		1	0.888267	0.790342	0.938866	0.892639
4.7392	28.8099	17.5763	17.6897	24.8136	40.1271		0.989044	0.89128	0.78651	0.941763	0.902936
5.0552	27.4959	16.8136	18.4224	25.0847	40.8136		0.943211	0.852604	0.819086	0.952056	0.918383
5.3711	27.4959	16.4068	18.5259	24.9576	40.3644		0.943211	0.831975	0.823688	0.94723	0.908276
5.6871	28.0992	15.7034	18.3276	23.839	39.7966		0.964255	0.796306	0.814871	0.904761	0.895499
6.003	27.2893	15.6186	18.3362	23.5678	40.7881		0.936005	0.792006	0.815254	0.894464	0.91781
6.319	28.6281	17.0339	18.8448	24.1441	41.3051		0.982703	0.863775	0.837867	0.916345	0.929443
6.6349	28.2562	16.178	19.8103	24.4068	41.0508		0.969731	0.820373	0.880794	0.926318	0.923721
6.9509	27.9256	16.7542	18.681	24.9322	41.3644		0.958199	0.849592	0.830584	0.946266	0.930777
7.2668	28.1653	17.3475	19.0517	25.6695	39.7627		0.96656	0.879677	0.847066	0.974259	0.894736
7.5828	28.1983	18.1102	18.8793	24.3475	40.0085		0.967711	0.918353	0.839401	0.924067	0.900267
7.8987	27.8347	17.4322	18.3534	25.1695	40.3644		0.955029	0.883972	0.816019	0.955275	0.908276
8.2147	28.0992	17.4492	18.6121	25.2966	39.0678		0.964255	0.884834	0.827521	0.960101	0.8791
8.5306	27.2562	18.5339	17.8621	25.1864	39.4068		0.934851	0.939839	0.794175	0.955917	0.886728
8.8466	26.0992	17.0593	18.0603	25.0254	38.5763		0.894494	0.865063	0.802987	0.949804	0.86804
9.1625	26.4545	17.5	18.181	24.2712	38.5085		0.906887	0.88741	0.808353	0.92117	0.866514
9.4784	26.7603	16.3814	18.3534	24.5339	39.1864		0.917553	0.830687	0.816019	0.931144	0.881768
9.7944	26.8595	15.8136	18.7586	25.0254	38.5847		0.921014	0.801894	0.834034	0.949804	0.868229
10.1103	27.1983	16.7966	18.2414	24.7542	38.8814		0.932831	0.851742	0.811039	0.939508	0.874905
10.4263	27.7273	17.4746	19.2241	24.2034	39.0424		0.951283	0.886122	0.854731	0.918596	0.878528
10.7422	27.6281	18.4407	18.6724	24.1102	38.4322		0.947823	0.935113	0.830202	0.915058	0.864797
11.0582	26.8512	17.9661	18.8793	24.6102	38.9322		0.920724	0.911046	0.839401	0.934041	0.876048
11.3741	26.9835	17.8644	18.431	24.1949	37.7797		0.925339	0.905889	0.819469	0.918273	0.850115
11.6901	26.4711	17.3898	18.7328	24.8983	37.0254		0.907466	0.881822	0.832887	0.944979	0.833142
12.006	26.9917	17.4237	18.3017	24.3898	36.5932		0.925625	0.883541	0.81372	0.925673	0.823416
12.322	26.4545	17.4576	18.9483	24.0678	36.0085		0.906887	0.88526	0.842469	0.913448	0.81026
12.6379	26.6612	17.4322	18.8621	23.6949	36.8983		0.914097	0.883972	0.838636	0.89929	0.830282
12.9539	27.3884	17.5508	19.069	23.8644	36.9831		0.939462	0.889986	0.847835	0.905725	0.83219
13.2698	26.8182	17.0763	18.4569	24.0763	37.822		0.919573	0.865925	0.82062	0.91377	0.851067
13.5858	26.3554	17.3305	18.1293	24.1695	37.6356		0.90343	0.878815	0.806055	0.917309	0.846872
13.9017	27.0496	16.8136	18.2759	24.8983	37.6017		0.927644	0.852604	0.812573	0.944979	0.84611
14.2177	27.7851	16.5254	17.8362	24.6525	37.2797		0.953299	0.837989	0.793023	0.935647	0.838864
14.5336	27.405	16.3729	17.5259	24.339	37.4492		0.940041	0.830256	0.779227	0.923744	0.842678
14.8496	26.9091	16.4068	17.0431	23.9322	37.4746		0.922744	0.831975	0.757761	0.908299	0.84325
15.1655	27.4793	16.6186	16.8793	23.322	36.8644		0.942632	0.842715	0.750478	0.885132	0.829519
15.4815	27.2066	17.3729	17.25	23.4492	36.5339		0.933121	0.880965	0.76696	0.889962	0.822082
15.7974	27.3306	17.8305	16.7586	24.0169	36.6017		0.937446	0.90417	0.745111	0.911515	0.823608
16.1134	26.7603	17.6271	17.0776	22.8814	35.3814		0.917553	0.893856	0.759295	0.868404	0.796149
16.4293	26.7273	17.9661	16.5776	22.4576	35.0424		0.916402	0.911046	0.737064	0.852314	0.78852
16.7453	26.7603	17.7712	16.7155	22.9492	35.3814		0.917553	0.901163	0.743195	0.870978	0.796149
17.0612	26.6612	17.6356	17.4052	22.8051	34.3898		0.914097	0.894287	0.77386	0.865507	0.773836
17.3772	26.438	17.8814	17.4655	23.2034	33.1695		0.906312	0.906751	0.776541	0.880629	0.746377
17.6931	26.5702	17.5593	17.0431	22.6441	33.3475		0.910923	0.890417	0.757761	0.859395	0.750382
18.0091	25.9174	18.0678	17.0517	23.178	33.5169		0.888153	0.916203	0.758143	0.879665	0.754194
18.325	25.4793	17.8136	16.7414	22.7203	33.2203		0.872872	0.903313	0.744347	0.862288	0.74752
18.6409	25.4545	17.7881	16.8707	23.0678	32.0424		0.872007	0.90202	0.750096	0.875481	0.721015
18.9569	25.4463	17.9153	16.4397	23.2881	32.5678		0.871721	0.90847	0.730933	0.883845	0.732837
19.2728	25.1157	17.7542	16.2759	22.8559	32.2119		0.860189	0.900301	0.72365	0.867436	0.724829
19.5888	25.2479	17.3475	16.6034	22.2797	31.8983		0.864801	0.879677	0.738211	0.84556	0.717772
19.9047	24.6281	17.2119	16.1897	22.2119	31.4915		0.843182	0.872801	0.719817	0.842986	0.708618
20.2207	24.3884	17.2119	16.2931	22.4153	31.7797		0.834821	0.872801	0.724415	0.850708	0.715103
20.5366	24.0992	16.7203	15.7759	22.5254	32.3475		0.824734	0.847872	0.701419	0.854888	0.72788
20.8526	24.0661	16.0678	15.7672	21.7288	31.9831		0.823579	0.814785	0.701032	0.824644	0.71968
21.1685	24.1736	15.8814	15.6897	21.8475	31.4237		0.827329	0.805333	0.697587	0.829151	0.707093
21.4845	24.2727	16.5169	15.6724	21.839	30.7119		0.830785	0.837558	0.696817	0.828828	0.691076
21.8004	24.4132	16.5678	15.7672	22.0593	31.3814		0.835686	0.840139	0.701032	0.837192	0.706141
22.1164	24.5372	16.6102	15.6121	21.6271	30.6186		0.840011	0.842289	0.694136	0.820783	0.688977
22.4323	23.843	16.8136	14.6638	21.6102	30.5424		0.815797	0.852604	0.651974	0.820141	0.687262
22.7483	23.2066	16.7881	14.7759	21.8559	30.9831		0.793599	0.851311	0.656958	0.82947	0.697178
23.0642	23.124	16.4322	14.5345	21.9661	30.2373		0.790718	0.833263	0.646225	0.833654	0.680397
23.3802	22.9256	16.3729	14.7845	21.7627	29.661		0.783798	0.830256	0.65734	0.825931	0.667429
23.6961	22.5124	15.9492	15.1207	22.0847	29.5339		0.769386	0.808771	0.672288	0.838156	0.664569
24.0121	22.2314	15.7966	14.6379	22.661	29.2881		0.759584	0.801032	0.650822	0.860036	0.659038
24.328	22.124	15.3983	14.1983	22.3559	28.9237		0.755838	0.780835	0.631277	0.848453	0.650838
24.644	21.6198	14.9576	14.5517	21.9831	28.7288		0.738251	0.758487	0.64699	0.834299	0.646452
24.9599	21.405	14.822	14.3621	21.2288	28.678		0.730759	0.751611	0.63856	0.805661	0.645309
25.2759	21.405	14.0169	14.2845	21.8983	28.3644		0.730759	0.710785	0.635109	0.831079	0.638253
25.5918	21.6612	13.7119	14.2759	21.3475	28.9068		0.739695	0.695319	0.634727	0.810167	0.650458
25.9078	21.4545	14.3729	14.3276	21.339	27.9576		0.732486	0.728838	0.637026	0.809845	0.629099
26.2237	20.2975	14.3644	13.4741	20.9831	27.8814		0.692129	0.728407	0.599078	0.796332	0.627384
26.5397	19.5455	14.3898	13.6724	20.4322	27.322		0.665899	0.729695	0.607895	0.775417	0.614797
26.8556	19.7273	14.4661	13.819	20.5678	26.9661		0.672241	0.733564	0.614413	0.780565	0.606788
27.1716	19.4545	14.3814	13.2328	20.7797	26.3983		0.662725	0.729269	0.588349	0.78861	0.594012
27.4875	19.686	14.3898	13.1121	20.4068	26.0254		0.6708	0.729695	0.582983	0.774452	0.585621
27.8034	19.6612	14.0763	13.1897	20.6441	26.0085		0.669935	0.713797	0.586433	0.783462	0.585241
28.1194	18.9174	14.1186	13.5517	20.5763	25.8051		0.643991	0.715942	0.602528	0.780888	0.580664
28.4353	18.562	14.1695	13.8448	20.6017	25.1525		0.631595	0.718524	0.61556	0.781852	0.565979
28.7513	18.0413	13.9322	13.6638	20.4153	24.7881		0.613432	0.70649	0.607512	0.774775	0.557779
29.0672	17.4545	13.8644	13.3534	20.4831	24.9068		0.592965	0.703052	0.593711	0.777349	0.56045
29.3832	17.1405	13.6695	13.5172	20.2203	24.7627		0.582012	0.693169	0.600994	0.767372	0.557208
29.6991	16.9008	13.6271	13.181	19.8898	24.178		0.573651	0.691019	0.586046	0.754824	0.544051
30.0151	16.6694	13.2119	12.7414	20.0085	24.0508		0.56558	0.669964	0.566501	0.75933	0.541189
30.331	16.3802	13.3814	12.6638	19.2966	23.8814		0.555493	0.67856	0.563051	0.732302	0.537377
30.647	16.3802	12.9068	12.7672	19.5763	24.3305		0.555493	0.654493	0.567648	0.742921	0.547482
30.9629	16.6446	13.0085	12.4138	20.1271	23.5593		0.564715	0.65965	0.551935	0.763833	0.530129
31.2789	16.3471	12.8814	12.3276	19.4153	23.6271		0.554338	0.653205	0.548103	0.736809	0.531655
31.5948	16.2231	13.0339	11.9569	19.178	23.1271		0.550013	0.660938	0.531621	0.727799	0.520404
31.9108	15.8678	12.7203	12.1466	19.6186	23.2203		0.53762	0.645036	0.540055	0.744527	0.522501
32.2267	15.5041	12.9746	12.1379	19.5169	23.2373		0.524934	0.657931	0.539668	0.740666	0.522883
32.5427	15.2975	12.7966	12.181	19.3305	22.5508		0.517728	0.648905	0.541585	0.733589	0.507436
32.8586	15.157	12.4322	12.0259	19.2712	22.4407		0.512827	0.630427	0.534689	0.731338	0.504958
33.1746	14.6612	12.0932	11.6638	18.7881	22.3983		0.495534	0.613236	0.518589	0.712996	0.504004
33.4905	14.2562	11.4407	11.6724	18.5339	21.9237		0.481407	0.580148	0.518972	0.703345	0.493325
33.8065	13.843	11.2373	11.3966	18.4492	21.4661		0.466995	0.569834	0.506709	0.700129	0.483028
34.1224	13.686	11.6864	11.4741	17.9322	21.2712		0.461518	0.592608	0.510155	0.6805	0.478642
34.4384	13.6364	11.7881	11.3103	17.9237	20.9661		0.459788	0.597765	0.502872	0.680178	0.471777
34.7543	13.5868	11.4661	11.2241	17.9237	20.3136		0.458058	0.581436	0.49904	0.680178	0.457095
35.0703	13.5207	11.2373	11.0948	17.7797	20.322		0.455753	0.569834	0.493291	0.674711	0.457284
35.3862	13.2975	11.0847	11.25	17.322	20.6186		0.447967	0.562096	0.500191	0.657333	0.463958
35.7022	13.1074	10.8051	10.9914	17.2288	19.7373		0.441337	0.547918	0.488693	0.653795	0.444127
36.0181	12.9752	10.6949	10.8448	17.4237	19.5593		0.436725	0.542329	0.482175	0.661194	0.440121
36.3341	12.6777	10.5085	10.7845	17.1695	19.6949		0.426349	0.532877	0.479494	0.651543	0.443173
36.65	12.5868	10.1695	10.4224	16.8559	19.3305		0.423178	0.515687	0.463395	0.639637	0.434973
36.966	12.3967	9.9661	10.1983	16.3051	18.661		0.416547	0.505373	0.453431	0.618725	0.419908
37.2819	12.1157	9.9068	10.2328	15.4322	18.5593		0.406746	0.502366	0.454965	0.585584	0.417619
37.5978	11.8347	9.7458	10.1207	15.3051	18.1949		0.396944	0.494201	0.449981	0.580759	0.40942
37.9138	11.8347	9.9068	9.9741	15.1441	18.3983		0.396944	0.502366	0.443463	0.574646	0.413997
38.2297	11.2975	9.7119	10.1207	14.8898	17.6356		0.378207	0.492482	0.449981	0.564991	0.396834
38.5457	11.438	9.5339	9.8276	14.4153	17.3814		0.383107	0.483456	0.436949	0.546976	0.391114
38.8616	11.3554	9.3814	9.7328	14.2881	17.1525		0.380226	0.475723	0.432734	0.542147	0.385964
39.1776	11.1818	9.3475	9.5776	14.0085	16.8475		0.374171	0.474004	0.425834	0.531531	0.379101
39.4935	10.843	9.4831	9.6121	13.4492	16.6271		0.362354	0.48088	0.427368	0.510297	0.374141
39.8095	10.686	9.1356	9.6552	13.2373	16.3305		0.356878	0.463259	0.429284	0.502251	0.367467
40.1254	10.3388	9.0847	9.4397	13.3051	16.0169		0.344767	0.460678	0.419703	0.504826	0.360411
40.4414	10.2479	8.7712	9.3103	13.1695	15.9068		0.341596	0.44478	0.413949	0.499677	0.357933
40.7573	10.1901	8.8898	9.3534	12.9407	15.9915		0.33958	0.450794	0.415866	0.490991	0.359839
41.0733	9.843	8.7119	8.8707	12.6102	15.5593		0.327473	0.441773	0.394404	0.478443	0.350114
41.3892	9.5702	8.3305	8.931	12.3644	15.5085		0.317958	0.422433	0.397085	0.46911	0.348971
41.7052	9.7438	8.322	8.8707	11.9576	15.0678		0.324013	0.422002	0.394404	0.453666	0.339054
42.0211	9.9091	8.5593	8.9828	11.7797	14.9068		0.329779	0.434035	0.399388	0.446911	0.335431
42.3371	9.2397	8.2373	8.8534	11.4576	14.8644		0.30643	0.417707	0.393635	0.434682	0.334477
42.653	9.0579	8.3475	8.6207	11.3983	14.7458		0.300089	0.423295	0.383289	0.432431	0.331808
42.969	9.0083	7.9492	8.6207	10.8898	14.5593		0.298359	0.403097	0.383289	0.413125	0.327612
43.2849	9.0083	7.9237	8.3879	10.7542	14.3305		0.298359	0.401804	0.372938	0.407977	0.322463
43.6009	9.1074	7.8983	8.2845	10.7712	14.5593		0.301816	0.400516	0.368341	0.408622	0.327612
43.9168	8.9256	7.5847	8.4914	10.6186	14.3983		0.295474	0.384614	0.37754	0.402829	0.323989
44.2328	8.686	7.8475	8.3966	10.7797	14.0254		0.287117	0.39794	0.373325	0.408945	0.315598
44.5487	8.7686	7.6017	8.3621	10.5932	13.4661		0.289998	0.385476	0.371791	0.401864	0.303013
44.8647	8.2397	7.3644	8.3707	10.5763	13.6356		0.27155	0.373443	0.372173	0.401223	0.306827
45.1806	8.1983	7.339	8.2845	10.4322	13.5932		0.270106	0.372155	0.368341	0.395752	0.305873
45.4966	7.9174	7.1441	7.8103	10.4661	13.2797		0.260308	0.362271	0.347257	0.397039	0.298818
45.8125	8.0083	7.0254	7.8966	10.4746	13.0763		0.263479	0.356252	0.351094	0.397361	0.294242
46.1284	7.7769	6.9237	7.8966	10.2797	13		0.255407	0.351095	0.351094	0.389962	0.292525
46.4444	7.5455	6.9068	7.6552	10	13.2373		0.247336	0.350238	0.340361	0.379342	0.297864
46.7603	7.3719	7.0254	7.5431	10.0763	12.7288		0.241281	0.356252	0.335377	0.382239	0.286422
47.0763	7.5041	6.7881	7.9397	10.0169	12.6356		0.245892	0.344219	0.35301	0.379984	0.284325
47.3922	7.3306	6.6017	7.7672	10.0169	12.5508		0.23984	0.334767	0.345341	0.379984	0.282417
47.7082	7.2314	6.6949	7.6983	10.0593	12.7203		0.23638	0.339493	0.342277	0.381594	0.286231
48.0241	7.0165	6.6864	7.8362	9.8475	12.8136		0.228884	0.339062	0.348409	0.373553	0.28833
48.3401	7.0661	6.5339	7.5345	9.5254	12.9492		0.230614	0.331329	0.334995	0.361324	0.291382
48.656	6.9339	6.2712	7.5776	9.7119	13.0678		0.226003	0.318007	0.336911	0.368404	0.29405
48.972	6.8017	6.0085	7.5	9.5847	12.6864		0.221392	0.304686	0.333461	0.363575	0.285468
49.2879	6.6198	6.4492	7.3793	9.4576	12.5763		0.215047	0.327034	0.328094	0.358749	0.282991
49.6039	6.3058	6.0593	7.4828	9.5254	12.2797		0.204095	0.307262	0.332696	0.361324	0.276317
49.9198	6.157	6.0508	7.2414	9.3983	11.9831		0.198905	0.306831	0.321963	0.356498	0.269642
50.2358	6.0165	6.1525	7.3103	9.3983	11.7373		0.194004	0.311988	0.325026	0.356498	0.264112
50.5517	5.7355	5.9576	6.9224	9.2881	11.6356		0.184203	0.302105	0.30778	0.352314	0.261823
50.8677	5.3471	6.0085	6.9224	9.3305	11.0932		0.170655	0.304686	0.30778	0.353924	0.249618
51.1836	5.1405	5.7712	7.0776	9.1525	10.661		0.163449	0.292653	0.31468	0.347166	0.239893
51.4996	4.9835	5.7542	6.8362	9.1864	10.161		0.157973	0.291791	0.303947	0.348453	0.228642
51.8155	4.4876	5.5339	6.6466	9.2119	9.8305		0.140676	0.280619	0.295517	0.349421	0.221205
52.1315	4.0248	5.0593	6.5517	9.1441	9.4492		0.124533	0.256553	0.291298	0.346847	0.212625
52.4474	3.6942	5.178	6.1724	8.8983	8.7373		0.113002	0.262572	0.274434	0.337515	0.196606
52.7634	3.2149	4.9068	6.0345	8.8898	8.5254		0.0962835	0.24882	0.268303	0.337192	0.191838
53.0793	3.0083	4.9831	5.9224	9.2458	8.322		0.0890772	0.252689	0.263318	0.350708	0.187261
53.3953	2.4876	4.6102	5.3966	8.9492	7.8814		0.0709151	0.233779	0.239941	0.339447	0.177346
53.7112	2.3802	4.4153	5.2672	9.0085	7.3729		0.0671689	0.223896	0.234187	0.341699	0.165904
54.0272	2.1157	4.0932	4.7845	9	7.0508		0.0579431	0.207563	0.212726	0.341376	0.158656
54.3431	1.8182	4.1271	4.5776	8.5	7.0508		0.0475662	0.209282	0.203527	0.322393	0.158656
54.6591	1.6116	3.7203	4.1638	8.1695	6.4831		0.04036	0.188653	0.185129	0.309845	0.145882
54.975	1.3388	3.5424	4.1207	8.2458	6.2966		0.0308446	0.179632	0.183212	0.312742	0.141685
55.291	1.2727	3.2966	3.7931	7.9915	6		0.028539	0.167168	0.168647	0.303087	0.135011
55.6069	1	2.9322	3.75	7.7458	5.6525		0.0190272	0.148689	0.16673	0.293758	0.127192
55.9228	1	2.822	3.3362	7.4831	5.1525		0.0190272	0.143101	0.148332	0.283785	0.115941
56.2388	1.0331	2.5508	3.25	7.3814	4.9322		0.0201817	0.129349	0.1445	0.279923	0.110984
56.5547	1	2.4576	2.7759	6.8729	4.3644		0.0190272	0.124623	0.123421	0.260617	0.0982073
56.8707	1	2.2203	2.6293	6.5169	4.1186		0.0190272	0.11259	0.116902	0.247101	0.0926763
57.1866	0.9256	1.9746	2.3966	6.2288	3.5847		0.0164321	0.10013	0.106556	0.236163	0.0806625
57.5026	0.9339	1.8051	2.2328	5.5847	3.1186		0.0167216	0.0915351	0.0992735	0.211709	0.0701744
57.8185	0.9835	1.6525	2.0259	5.2881	2.6017		0.0184517	0.0837969	0.0900744	0.200448	0.0585432
58.1345	0.8678	1.339	1.6121	4.9237	2.2712		0.014416	0.0678996	0.0716763	0.186613	0.0511063
58.4504	0.7851	1.1864	1.5345	4.4915	1.8136		0.0115314	0.0601614	0.0682261	0.170204	0.0408094
58.7664	0.7355	1.0847	1.1724	4.0932	1.5254		0.00980136	0.0550042	0.0521266	0.155082	0.0343244
59.0823	0.6529	1.0169	0.9914	3.6695	1.2966		0.00692025	0.0515662	0.0440791	0.138995	0.029176
59.3983	0.5868	0.9831	0.9397	3.3559	1.0169		0.00461466	0.0498522	0.0417804	0.127089	0.0228822
59.7142	0.7355	0.8729	0.8621	3.178	1		0.00980136	0.044264	0.0383302	0.120335	0.0225019
60.0302	0.7025	0.7458	0.7328	2.8729	0.9492		0.00865031	0.0378189	0.0325813	0.108751	0.0213588
60.3461	0.5372	0.6102	0.8103	2.8051	0.8475		0.0028846	0.0309427	0.0360271	0.106177	0.0190704
60.6621	0.5868	0.5169	0.8448	2.661	0.8729		0.00461466	0.0262116	0.037561	0.100706	0.0196419
60.978	0.6281	0.3898	0.5517	2.1949	0.8475		0.00605522	0.0197664	0.0245294	0.08301	0.0190704
61.294	0.5702	0.3729	0.569	2.3559	0.7542		0.00403565	0.0189094	0.0252986	0.0891226	0.0169709
61.6099	0.686	0.2458	0.5862	2.0339	0.9153		0.00807478	0.0124643	0.0260633	0.0768974	0.020596
61.9259	0.7025	0.0763	0.3276	1.9322	0.6525		0.00865031	0.00386911	0.0145656	0.0730362	0.0146825
62.2418	0.4545	0.1441	0.4052	1.7458	0.6949		0	0.00730719	0.0180158	0.0659592	0.0156366
62.5578		0.2288	0.2414	1.7288	0.6864			0.0116023	0.010733	0.0653138	0.0154453
62.8737		0.0085	0.319	1.4661	0.6695			0.000431028	0.0141832	0.05534	0.015065
63.1897		0.0169	0.1034	1.4746	0.6271			0.000856985	0.00459731	0.0556627	0.0141109
63.5056		0.2119	0.1293	1.2797	0.6356			0.0107453	0.00574886	0.048263	0.0143022
63.8216		0.0339	0.1293	1.0339	0.6695			0.00171904	0.00574886	0.0389309	0.015065
64.1375		0.0424	0.0345	0.9831	0.5847			0.00215007	0.00153392	0.0370022	0.0131569
64.4535		0.0678	0.0776	0.9237	0.5			0.00343808	0.00345021	0.034747	0.0112509
64.7694		0.0678	0.0345	0.8559	0.4407			0.00343808	0.00153392	0.0321728	0.00991659
65.0854		0.0424	0	0.8559	0.5593			0.00215007	0	0.0321728	0.0125853
65.4013		0.0085	0	0.6186	0.3051			0.000431028	0	0.0231634	0.00686533
65.7173		0	0	0.4915	0.3475			0	0	0.0183378	0.00781941
66.0332		0	0.0086	0.3305	0.4407			0	0.000382368	0.0122252	0.00991659
66.3492		0.0678	0	0.339	0.0169			0.00343808	0	0.0125479	0.000380282
66.6651		0.0763	0	0.161	0.0847			0.00386911	0	0.00578989	0.00190591
66.9811		0	0	0.2881	0.0847			0	0	0.0106154	0.00190591
67.297		0	0.0345	0.2712	0.0593			0	0.00153392	0.0099738	0.00133436
67.613		0.0085	0	0.1356	0			0.000431028	0	0.00482554	0
67.9289		0.1356	0	0.1356	0			0.00687616	0	0.00482554	0
68.2449		0	0.0259	0.0508	0.0508			0	0.00115155	0.00160598	0.0011431
68.5608		0	0.069	0.1017	0.0085			0	0.00306784	0.00353848	0.000191266
68.8768		0	0.0172	0.2119	0			0	0.000764737	0.00772239	0
69.1927		0.0085	0	0.0932	0.0254			0.000431028	0	0.00321576	0.000571548
69.5087			0.0603	0.0169	0				0.00268102	0.000318919	0
69.8246			0	0.0508					0	0.00160598
70.1406			0	0.0085					0	0
70.4565				0.1864						0.00675424
70.7725				0.1102						0.00386119
71.0884				0.0339						0.000964349

## Sheet: Donor 9
	Raw					Normalized
Distance	GV	MII	MII	MII		GV	MII	MII	MII
0	8.2336	6.686	19.5326	6.98936		0.482334	0.400807	0.575692	0.526766
0.3159	10.5794	9.5	32.5109	11.2447		0.663301	0.646997	1	0.955032
0.6319	10.8411	9.8488	29.2609	11.5213		0.683489	0.677512	0.893746	0.98287
0.9478	10.7009	10.6163	22.6304	10.117		0.672674	0.744659	0.676971	0.841542
1.2638	10.5794	10.9186	20.6196	10.2872		0.663301	0.771106	0.61123	0.858672
1.5797	11.0561	10.3837	22.0652	10.3192		0.700076	0.724309	0.658492	0.861884
1.8957	10.9626	10.5233	21.4348	9.7766		0.692863	0.736523	0.637882	0.807281
2.2116	11.6729	11.4302	24.2283	10.6064		0.747659	0.815865	0.729212	0.890792
2.5276	12.0748	12.6977	24.587	11.3404		0.778663	0.926755	0.740939	0.964668
2.8435	11.785	13.5349	25.5326	11.6915		0.756307	1	0.771854	1
3.1595	12.6449	13.4419	25.1413	11.0213		0.822644	0.991864	0.759061	0.932548
3.4754	12.2897	13.3256	26.0652	10.3085		0.795242	0.981689	0.789267	0.860814
3.7914	12.1028	12.6279	26.913	10.5532		0.780823	0.920649	0.816984	0.885439
4.1073	12.5234	11.4419	26.7065	10.6064		0.81327	0.816889	0.810233	0.890792
4.4233	11.9439	11.5698	27.9348	10.6064		0.768565	0.828078	0.850391	0.890792
4.7392	12.4393	10.4884	29.2935	10.1277		0.806783	0.733469	0.894812	0.842612
5.0552	12.0935	10.8721	28.7283	11.2021		0.780106	0.767038	0.876333	0.95075
5.3711	11.4486	10.0698	26.2283	11.6489		0.730355	0.696847	0.794599	0.995718
5.6871	11.2523	9.8023	25.2174	10.7979		0.715211	0.673444	0.761549	0.910064
6.003	11.9533	10.2791	25.3913	10.4468		0.76929	0.715158	0.767234	0.874732
6.319	12	10.6744	25.9348	10.2447		0.772893	0.749742	0.785003	0.85439
6.6349	11.7944	10.1279	25.8261	10.1277		0.757032	0.70193	0.78145	0.842612
6.9509	11.3832	9.7558	26.7065	10.266		0.72531	0.669376	0.810233	0.856531
7.2668	11.4206	9.9651	26.5978	10.0426		0.728195	0.687687	0.806679	0.834047
7.5828	11.8692	9.7093	27.5326	11.2234		0.762802	0.665308	0.837241	0.95289
7.8987	12.4953	9.7093	28.7935	10.2872		0.811103	0.665308	0.878465	0.858672
8.2147	12.7103	10.2442	30.3696	10.3404		0.827689	0.712105	0.929993	0.864026
8.5306	12.2804	10.2558	30.9022	10.4574		0.794524	0.71312	0.947406	0.875803
8.8466	12.6542	10.4302	30.413	10.4787		0.823361	0.728377	0.931412	0.877944
9.1625	12.5327	10.593	29.2174	10.5638		0.813988	0.74262	0.892324	0.88651
9.4784	11.9907	10.1163	27.3804	10.2447		0.772175	0.700915	0.832265	0.85439
9.7944	12.6075	10.2791	27.6304	10.3617		0.819758	0.715158	0.840439	0.866167
10.1103	12.7009	10.3372	27.9674	10.266		0.826964	0.720241	0.851457	0.856531
10.4263	13.215	10.1744	28.9783	10.9894		0.866624	0.705998	0.884506	0.929336
10.7422	13.2991	9.8023	27.8913	10.4574		0.873112	0.673444	0.848969	0.875803
11.0582	12.785	10.6163	28.5435	10.617		0.833452	0.744659	0.870291	0.891863
11.3741	13.2991	11	27.3804	11.0426		0.873112	0.778228	0.832265	0.934689
11.6901	13.3738	10.7209	27.6522	11.3085		0.878875	0.75381	0.841151	0.961456
12.006	13.6916	10.9767	26.6196	10.9362		0.903391	0.776189	0.807392	0.923983
12.322	13.9159	10.8837	24.7174	11.1808		0.920695	0.768053	0.745202	0.948608
12.6379	13.5514	10.2674	24.7717	10.9255		0.892576	0.714134	0.746977	0.922912
12.9539	13.6636	9.9302	24.0652	10.8617		0.901231	0.684634	0.723879	0.916488
13.2698	13.8785	9.593	23.5761	10.9574		0.91781	0.655133	0.707889	0.926124
13.5858	13.8037	9.9651	23.5217	10.7766		0.912039	0.687687	0.70611	0.907923
13.9017	14.1776	9.7674	24.2065	10.4894		0.940884	0.670391	0.728499	0.879015
14.2177	14.5421	10.1628	24.75	11.0426		0.969003	0.704983	0.746268	0.934689
14.5336	14.271	10.0233	25.087	10.9468		0.948089	0.692779	0.757286	0.925054
14.8496	14.3738	10.4302	26.663	10.4894		0.95602	0.728377	0.808811	0.879015
15.1655	14.6729	10.7442	27.8152	10.234		0.979094	0.755849	0.846481	0.853319
15.4815	14.4486	10.4884	28.087	10.5958		0.96179	0.733469	0.855367	0.889722
15.7974	14.2804	10.7791	27.3478	10.6596		0.948814	0.758902	0.8312	0.896145
16.1134	14.4299	10.9767	27.2065	11.0958		0.960347	0.776189	0.82658	0.940043
16.4293	14.3551	11.3372	26.163	11.2766		0.954577	0.807729	0.792464	0.958244
16.7453	14.1869	11.4186	25.9022	11.3723		0.941601	0.81485	0.783938	0.96788
17.0612	14.0561	11.593	25.9022	10.9894		0.931511	0.830108	0.783938	0.929336
17.3772	14.1869	11.1163	26.3261	10.5958		0.941601	0.788403	0.797796	0.889722
17.6931	14.4766	10.7326	26.1196	10.8192		0.96395	0.754834	0.791045	0.912206
18.0091	14.7103	10.5814	25.2283	10.9362		0.981979	0.741606	0.761905	0.923983
18.325	14.3084	10.7093	25.3804	10.8404		0.950974	0.752795	0.766878	0.914347
18.6409	14.7944	10.3488	25.7174	10.5851		0.988467	0.721256	0.777896	0.888651
18.9569	14.9439	10.186	25.7717	10.5426		1	0.707013	0.779671	0.884368
19.2728	14.785	10.2907	23.6522	10.4468		0.987742	0.716173	0.710377	0.874732
19.5888	14.7383	10.6512	22.4239	10.2128		0.984139	0.747712	0.670219	0.851178
19.9047	14.5327	10.7326	21.337	10.5532		0.968278	0.754834	0.634685	0.885439
20.2207	14.8037	10.4884	20.6196	10.7021		0.989184	0.733469	0.61123	0.900428
20.5366	14.8505	10.7209	19.6087	10.8085		0.992795	0.75381	0.57818	0.911135
20.8526	14.8785	10.593	19.413	10.4574		0.994955	0.74262	0.571782	0.875803
21.1685	14.3925	10.3488	19.0978	10.3085		0.957462	0.721256	0.561477	0.860814
21.4845	14.514	10.5233	19.1957	10.4042		0.966835	0.736523	0.564678	0.870449
21.8004	14.7477	10.2674	19.1087	10.2872		0.984864	0.714134	0.561833	0.858672
22.1164	14.8879	10.2791	19.8696	10.5213		0.99568	0.715158	0.58671	0.882227
22.4323	14.6916	10.4419	19.5217	10.3511		0.980536	0.729401	0.575336	0.865096
22.7483	14.5607	10.314	20.0109	10.3085		0.970438	0.718211	0.59133	0.860814
23.0642	14.8037	10.4302	19.4783	10.3511		0.989184	0.728377	0.573917	0.865096
23.3802	14.514	11.0581	19.4891	10.5745		0.966835	0.783311	0.57427	0.88758
23.6961	14.1776	11.4767	20.4239	10.6489		0.940884	0.819933	0.604832	0.895075
24.0121	14.2336	11.3953	20.4457	10.6808		0.945204	0.812812	0.605545	0.898287
24.328	14.0748	11.5581	20.4022	10.3404		0.932953	0.827055	0.604123	0.864026
24.644	13.5514	11.1628	20.5978	10.2447		0.892576	0.792471	0.610518	0.85439
24.9599	13.3925	11.1977	20.837	10.117		0.880317	0.795524	0.618338	0.841542
25.2759	13.4673	10.8256	20.9783	9.88298		0.886088	0.76297	0.622957	0.817987
25.5918	13.972	10.6395	20.2717	9.96809		0.925023	0.746689	0.599856	0.826553
25.9078	14.0748	10.4535	20.0652	10.117		0.932953	0.730416	0.593105	0.841542
26.2237	13.7944	10.8837	19.0761	10.3404		0.911322	0.768053	0.560768	0.864026
26.5397	13.9252	11.0465	18.2826	10.3936		0.921412	0.782296	0.534825	0.869379
26.8556	13.9346	10.7442	17.7283	10.1702		0.922138	0.755849	0.516703	0.846895
27.1716	14.1776	10.5349	16.5543	10.2021		0.940884	0.737537	0.478321	0.850107
27.4875	14.2804	10.6163	15.9783	10.5106		0.948814	0.744659	0.459489	0.881156
27.8034	14.0654	11.1744	16	10.766		0.932228	0.793486	0.460199	0.906852
28.1194	13.6822	10.9884	15.9565	10.5851		0.902666	0.777213	0.458777	0.888651
28.4353	13.486	11.0581	16.1522	10.234		0.88753	0.783311	0.465175	0.853319
28.7513	13.4206	10.7907	16.6522	10.117		0.882485	0.759917	0.481522	0.841542
29.0672	13.2991	10.9535	16.7283	9.91489		0.873112	0.77416	0.48401	0.821199
29.3832	13.243	11.2209	16.6304	9.87234		0.868784	0.797554	0.480809	0.816916
29.6991	13.3832	11.2674	15.7717	9.64894		0.8796	0.801622	0.452735	0.794433
30.0151	13.3645	11.3721	15.5326	9.82979		0.878157	0.810782	0.444918	0.812634
30.331	13.3458	11.4535	14.7174	10.1596		0.876715	0.817903	0.418266	0.845824
30.647	13.4953	10.9302	15.2826	10.1277		0.888248	0.772121	0.436744	0.842612
30.9629	12.8318	11.5349	15.0435	10.0106		0.837062	0.825025	0.428927	0.830835
31.2789	12.6729	11.5	14.7174	10.3085		0.824804	0.821972	0.418266	0.860814
31.5948	12.4486	11.2326	14.8804	10.5		0.8075	0.798577	0.423595	0.880086
31.9108	12.1308	11.5349	14.7935	10.2553		0.782983	0.825025	0.420754	0.85546
32.2267	12.3084	11.4302	15.0435	10.1277		0.796684	0.815865	0.428927	0.842612
32.5427	12.2897	11.3488	14.9891	9.82979		0.795242	0.808744	0.427149	0.812634
32.8586	12.1869	11.1628	14.6304	9.65957		0.787311	0.792471	0.415422	0.795503
33.1746	11.6636	11.3372	13.9022	9.75532		0.746941	0.807729	0.391614	0.805139
33.4905	11.6542	10.814	13.8696	9.75532		0.746216	0.761955	0.390548	0.805139
33.8065	11.2336	10.5814	13.7717	9.85106		0.713769	0.741606	0.387348	0.814775
34.1224	11.0467	10.7558	13.3043	9.58511		0.69935	0.756863	0.372067	0.788009
34.4384	11.0093	11.0233	12.4783	9.71277		0.696465	0.780266	0.345062	0.800857
34.7543	10.9065	10.7326	12.1087	9.61702		0.688535	0.754834	0.332978	0.79122
35.0703	10.7477	11.0116	12	9.56383		0.676284	0.779243	0.329424	0.785867
35.3862	10.3645	11.0698	11.8804	9.64894		0.646722	0.784334	0.325514	0.794433
35.7022	10.0374	10.7674	11.7935	9.26596		0.621488	0.757878	0.322673	0.755889
36.0181	10.1963	10.6047	11.5761	9.32979		0.633746	0.743644	0.315565	0.762313
36.3341	10	10.3953	11.163	9.31915		0.618603	0.725324	0.30206	0.761242
36.65	9.5514	10.6628	10.8261	9.62766		0.583995	0.748727	0.291045	0.792291
36.966	9.215	10.5698	11.087	9.40425		0.558044	0.740591	0.299575	0.769807
37.2819	8.7196	10.4535	10.5978	9.28723		0.519826	0.730416	0.283581	0.75803
37.5978	8.6822	10.6744	10.5543	9.23404		0.516941	0.749742	0.282159	0.752676
37.9138	8.5327	10.9186	10.663	9.05319		0.505408	0.771106	0.285713	0.734475
38.2297	8.5421	10.9884	10.8696	9.41489		0.506133	0.777213	0.292467	0.770878
38.5457	8.4019	10.8372	10.8913	9.25532		0.495317	0.763985	0.293177	0.754818
38.8616	8.2617	10.8256	10.8804	9.14894		0.484502	0.76297	0.29282	0.744112
39.1776	7.8505	10.8023	10.4565	9.15957		0.45278	0.760932	0.278962	0.745181
39.4935	7.4299	10.4767	10.4022	8.8617		0.420332	0.732446	0.277186	0.715203
39.8095	7.2991	10.3605	10.0109	8.93617		0.410242	0.72228	0.264393	0.722698
40.1254	7.2523	10.4302	9.7391	9.17021		0.406631	0.728377	0.255507	0.746252
40.4414	6.7009	10.6395	9.7717	9.40425		0.364094	0.746689	0.256573	0.769807
40.7573	6.5514	10.3837	9.3913	9.32979		0.35256	0.724309	0.244136	0.762313
41.0733	6.3458	10.4884	9.1957	9.18085		0.336699	0.733469	0.237742	0.747323
41.3892	6.1682	10.5465	9.2283	8.90425		0.322998	0.738552	0.238807	0.719485
41.7052	6.1963	10.5349	9.1087	8.54255		0.325166	0.737537	0.234897	0.683083
42.0211	5.9439	10.3953	9.163	8.68085		0.305695	0.725324	0.236672	0.697002
42.3371	5.785	10.4535	9.2283	8.46809		0.293437	0.730416	0.238807	0.675589
42.653	5.729	10.5	8.9457	8.84043		0.289116	0.734484	0.229568	0.713062
42.969	5.486	10.1977	8.663	8.79787		0.27037	0.708037	0.220326	0.708779
43.2849	5.0654	10.0349	8.5217	8.39362		0.237923	0.693794	0.215706	0.668094
43.6009	4.8879	9.8837	8.7283	8.28723		0.22423	0.680566	0.222461	0.657387
43.9168	4.8972	10.0233	8.5	8.32979		0.224947	0.692779	0.214997	0.66167
44.2328	4.4953	10	8.3152	8.57447		0.193943	0.69074	0.208955	0.686296
44.5487	4.5514	10.1512	8.3696	8.61702		0.19827	0.703968	0.210733	0.690578
44.8647	4.5794	10.1744	8.2826	8.59575		0.20043	0.705998	0.207889	0.688437
45.1806	4.4019	10.0349	8.1304	8.53191		0.186737	0.693794	0.202913	0.682012
45.4966	4.3084	10	8.3043	8.40425		0.179524	0.69074	0.208598	0.669164
45.8125	4.3178	10.0581	8.2717	8.20213		0.180249	0.695823	0.207533	0.648822
46.1284	4.1963	10.2093	8.2065	8.02128		0.170876	0.709051	0.205401	0.630621
46.4444	4.1963	10.186	8.3043	8.12766		0.170876	0.707013	0.208598	0.641328
46.7603	4.2617	10.2442	8.2609	8.05319		0.175921	0.712105	0.20718	0.633833
47.0763	4.2056	10.4302	7.9674	8.04255		0.171594	0.728377	0.197584	0.632762
47.3922	4.1495	10.0698	8.0761	7.92553		0.167266	0.696847	0.201138	0.620985
47.7082	4	10.3837	7.8152	7.97872		0.155733	0.724309	0.192608	0.626338
48.0241	3.9533	10.2907	7.7174	8.17021		0.15213	0.716173	0.189411	0.64561
48.3401	3.8318	10.407	7.4783	8.10638		0.142757	0.726348	0.181593	0.639186
48.656	3.7477	10.5116	7.5326	7.78723		0.136269	0.735499	0.183369	0.607066
48.972	3.7477	10.5581	7.6848	7.79787		0.136269	0.739567	0.188345	0.608137
49.2879	3.6542	10.4419	7.8152	7.94681		0.129056	0.729401	0.192608	0.623126
49.6039	3.6822	10.3605	7.6848	7.62766		0.131216	0.72228	0.188345	0.591006
49.9198	3.6168	10.3372	7.5	7.55319		0.126171	0.720241	0.182303	0.583512
50.2358	3.7103	10.0233	7.5326	7.5		0.133384	0.692779	0.183369	0.578158
50.5517	3.7944	10.0233	7.413	7.41489		0.139872	0.692779	0.179459	0.569593
50.8677	3.6542	9.7791	7.4674	7.40426		0.129056	0.671414	0.181237	0.568523
51.1836	3.6916	9.8605	7.2391	7.3617		0.131941	0.678536	0.173773	0.56424
51.4996	3.5514	9.8372	7.2717	7.5		0.121125	0.676497	0.174839	0.578158
51.8155	3.486	9.7209	7.413	7.23404		0.11608	0.666323	0.179459	0.551392
52.1315	3.5234	9.6047	7.5435	7.11702		0.118965	0.656156	0.183725	0.539614
52.4474	3.1589	9.4651	7.5	6.98936		0.090846	0.643943	0.182303	0.526766
52.7634	3.2056	8.8605	7.337	6.92553		0.0944486	0.591048	0.176974	0.520342
53.0793	3.1121	8.4767	6.9891	7.12766		0.0872356	0.557471	0.1656	0.540685
53.3953	3.0187	8.0349	6.8043	6.78723		0.0800302	0.518819	0.159558	0.506424
53.7112	3.0374	7.5233	6.5652	6.92553		0.0814729	0.47406	0.151741	0.520342
54.0272	3	6.9302	6.4565	6.76596		0.0785876	0.422171	0.148187	0.504283
54.3431	2.9626	6.4186	6.2609	6.56383		0.0757024	0.377412	0.141792	0.48394
54.6591	2.9159	5.6744	6.0326	6.24468		0.0720997	0.312304	0.134328	0.45182
54.975	2.9065	5.1163	5.9022	6.06383		0.0713746	0.263477	0.130065	0.433619
55.291	2.8505	4.5	5.8043	5.90426		0.0670544	0.209559	0.126864	0.417559
55.6069	2.8411	4.1163	5.4348	5.62766		0.0663293	0.17599	0.114784	0.389722
55.9228	2.8411	3.8023	5.2174	5.26596		0.0663293	0.148519	0.107676	0.353319
56.2388	2.4953	3.6163	5.0109	4.88298		0.0396525	0.132246	0.100925	0.314775
56.5547	2.4673	3.4651	4.8696	4.52128		0.0374925	0.119018	0.0963056	0.278373
56.8707	2.3645	3.3023	4.9239	4.25532		0.029562	0.104775	0.0980809	0.251606
57.1866	2.3738	3.1628	4.5761	3.79787		0.0302794	0.0925706	0.08671	0.205567
57.5026	2.2243	3.0233	4.5326	3.69149		0.0187462	0.080366	0.0852879	0.194861
57.8185	2.2523	2.9884	4.3913	3.31915		0.0209063	0.0773127	0.0806683	0.157388
58.1345	2.243	2.9767	4.3913	3.19149		0.0201889	0.0762891	0.0806683	0.14454
58.4504	2.2243	3	4.163	3.03191		0.0187462	0.0783276	0.0732043	0.128479
58.7664	2.1402	3.1977	4.0978	2.89362		0.0122583	0.0956239	0.0710727	0.114561
59.0823	2.1682	3.1047	4.0978	2.81915		0.0144184	0.0874875	0.0710727	0.107066
59.3983	2.028	2.9419	3.8804	2.71277		0.00360267	0.0732446	0.0639651	0.0963601
59.7142	2.1308	2.9535	3.6304	2.51064		0.0115332	0.0742594	0.0557917	0.0760172
60.0302	2.028	2.8372	3.413	2.64894		0.00360267	0.0640846	0.0486841	0.0899361
60.3461	2	2.8837	3.2717	2.52128		0.00144261	0.0681528	0.0440645	0.0770881
60.6621	2.0187	2.8605	3.1196	2.47872		0.00288522	0.0661231	0.0390918	0.0728047
60.978	2	2.8953	3.1087	2.44681		0.00144261	0.0691676	0.0387354	0.0695932
61.294	2	2.8721	3	2.38298		0.00144261	0.0671379	0.0351816	0.0631692
61.6099	2	2.7791	2.9457	2.12766		0.00144261	0.0590016	0.0334063	0.0374732
61.9259	2	2.7209	2.7391	2.09574		0.00144261	0.0539098	0.0266518	0.0342607
62.2418	2	2.8488	2.5109	2.02128		0.00144261	0.0650995	0.0191912	0.0267669
62.5578	2	2.7442	2.3804	2.03191		0.00144261	0.0559483	0.0149246	0.0278367
62.8737	2	2.6744	2.2609	2.03191		0.00144261	0.0498416	0.0110178	0.0278367
63.1897	2	2.7209	2.1522	2		0.00144261	0.0539098	0.00746396	0.0246252
63.5056	2	2.7209	2.0761	2		0.00144261	0.0539098	0.00497597	0.0246252
63.8216	2	2.7093	2	2		0.00144261	0.052895	0.00248799	0.0246252
64.1375	2	2.6744	2	2		0.00144261	0.0498416	0.00248799	0.0246252
64.4534	1.9813	2.686	2.0435	2		0	0.0508565	0.00391016	0.0246252
64.7693		2.6744	2.0326	1.96809			0.0498416	0.0035538	0.0214137
65.0852		2.6512	2.0326	1.95745			0.0478119	0.0035538	0.0203428
65.4011		2.7442	2.0217	2			0.0559483	0.00319744	0.0246252
65.717		2.686	2	2			0.0508565	0.00248799	0.0246252
66.0329		2.6744	2.0326	1.93617			0.0498416	0.0035538	0.0182012
66.3488		2.5814	2	1.97872			0.0417053	0.00248799	0.0224835
66.6647		2.4186	2	1.96809			0.0274623	0.00248799	0.0214137
66.9806		2.3953	2	1.93617			0.0254239	0.00248799	0.0182012
67.2965		2.4419	2	1.93617			0.0295008	0.00248799	0.0182012
67.6124		2.5	2	1.8617			0.0345838	0.00248799	0.0107063
67.9283		2.3837	2	1.84043			0.024409	0.00248799	0.00856567
68.2442		2.3837	1.9783	1.87234			0.024409	0.00177853	0.0117772
68.5601		2.2442	1.9239	1.81915			0.0122045	0	0.006424
68.876		2.1977		1.88298			0.00813634		0.012848
69.1919		2.186		1.81915			0.00711274		0.006424
69.5078		2.1628		1.82979			0.00508303		0.00749484
69.8237		2.186		1.81915			0.00711274		0.006424
70.1396		2.1047		1.80851			0		0.00535317
70.4555		2.1395		1.75532			0.00304457		0

## Sheet: Donor 10
	Raw					Normalized
Distance	MII	MII	MII	MII		MII	MII	MII	MII
0	10.1724	6.51899	17.0118	20.0227		0.687619	0.514057	0.686163	1
0.3159	11.8621	11.0127	19.2	15.5682		0.827623	0.989291	0.783289	0.75315
0.6319	10	9.21519	21.6235	15.8068		0.673334	0.799197	0.890859	0.766373
0.9478	9.1839	9.49367	18.6824	13.4205		0.605714	0.828648	0.760314	0.634134
1.2638	10.9425	11.1139	18.7412	13.6591		0.751427	1	0.762924	0.647356
1.5797	11.3103	10.7975	17.8941	14.375		0.781902	0.966533	0.725325	0.687028
1.8957	11.1379	10.3291	20.8471	14.2386		0.767618	0.917001	0.856397	0.67947
2.2116	12.4598	10.519	21.8824	14.3182		0.877147	0.937082	0.90235	0.683881
2.5276	12.5747	10.6582	24.0824	14.3068		0.886667	0.951808	1	0.683249
2.8435	12.2759	10.2532	22.1412	14.0227		0.86191	0.908969	0.913837	0.667505
3.1595	11.5517	10.2279	20.0235	13.5682		0.801904	0.906292	0.819841	0.642319
3.4754	11.5517	11.0127	21.0706	13.9318		0.801904	0.989291	0.866317	0.662468
3.7914	11.3448	10.3165	20.9412	14.2045		0.784761	0.915663	0.860574	0.67758
4.1073	11.2989	10.2279	20.3529	13.8977		0.780958	0.906292	0.834461	0.660578
4.4233	11.023	10.6962	19.2471	14.4318		0.758097	0.955823	0.785379	0.690176
4.7392	11.5862	10.8987	19.9294	13.7841		0.804763	0.977242	0.815664	0.654283
5.0552	12.1494	10.9367	20.0824	13.5341		0.851428	0.981259	0.822455	0.640429
5.3711	12.5402	10.519	21.5647	13.8068		0.883809	0.937082	0.888249	0.655541
5.6871	13.023	10.7975	22.0941	13.3295		0.923812	0.966533	0.911747	0.629091
6.003	12.7241	11.0253	21.6824	13.6364		0.899046	0.99063	0.893473	0.646098
6.319	13.5287	10.6709	22.4471	13.4659		0.965714	0.953147	0.927415	0.63665
6.6349	13.9425	10.7721	22.4235	13.7273		1	0.963856	0.926368	0.651135
6.9509	13.7816	10.8608	21.3176	13.3409		0.986668	0.973227	0.877281	0.629723
7.2668	13.9195	10.2911	20.9647	13.3409		0.998094	0.912986	0.861617	0.629723
7.5828	13.5057	10.5063	20.8353	14.2386		0.963808	0.935743	0.855873	0.67947
7.8987	12.7586	10.7721	21.8941	15.0682		0.901905	0.963856	0.90287	0.725442
8.2147	12.2989	10.6962	21.5059	15.4432		0.863815	0.955823	0.885639	0.746223
8.5306	12.6667	10.6835	21.8941	14.7955		0.89429	0.954485	0.90287	0.710331
8.8466	12.8736	10.1013	21.6588	14.6477		0.911434	0.892906	0.892425	0.70214
9.1625	12.7701	10.2785	21.1412	14.2841		0.902858	0.911647	0.869451	0.681991
9.4784	12.5862	10.7089	20.4353	13.875		0.88762	0.957162	0.838119	0.65932
9.7944	12.0345	10.4051	19.3294	13.6477		0.841908	0.925033	0.789032	0.646724
10.1103	11.7586	9.92405	19.5647	14.125		0.819047	0.874164	0.799476	0.673174
10.4263	11.6897	10.4051	19.5647	14.3864		0.813338	0.925033	0.799476	0.68766
10.7422	11.7471	10.1772	19.4353	14.25		0.818094	0.900938	0.793733	0.680101
11.0582	12.046	10.3671	19.8588	14.6591		0.842861	0.921018	0.81253	0.702772
11.3741	11.8276	10.4937	19.2471	14.6477		0.824764	0.934405	0.785379	0.70214
11.6901	11.7011	10.4683	19.2118	14.7159		0.814283	0.931727	0.783812	0.70592
12.006	11.5287	10.7089	19.7294	14.875		0.799998	0.957162	0.806787	0.714736
12.322	11.2989	10.7342	20.4118	14.5795		0.780958	0.95984	0.837076	0.698361
12.6379	11.4253	11.0253	20.3412	14.1705		0.791431	0.99063	0.833942	0.675696
12.9539	10.908	10.519	20.3176	14.1136		0.748569	0.937082	0.832895	0.672543
13.2698	11.1379	10.3671	20.0588	13.8068		0.767618	0.921018	0.821407	0.655541
13.5858	11.3218	10.2658	20.4941	13.9205		0.782855	0.910308	0.840729	0.661842
13.9017	11.5862	10.1646	20.4118	14.2273		0.804763	0.899599	0.837076	0.678843
14.2177	11.5402	10.1772	21.1059	14.2841		0.800951	0.900938	0.867884	0.681991
14.5336	11.954	10.038	21.2235	14.2614		0.835238	0.886211	0.873104	0.680733
14.8496	11.3678	10.2911	21.8235	14.0568		0.786667	0.912986	0.899736	0.669395
15.1655	11.6207	10.0253	21.6706	13.9659		0.807621	0.884874	0.892949	0.664358
15.4815	11.4368	10.4557	21.7412	14.9886		0.792384	0.930389	0.896083	0.721031
15.7974	11.4713	9.93671	21.0235	14.4432		0.795242	0.875502	0.864227	0.690808
16.1134	12.0345	9.83544	20.3412	14.4205		0.841908	0.864793	0.833942	0.68955
16.4293	11.908	10.1646	20.4	14.1932		0.831426	0.899599	0.836552	0.676954
16.7453	12.069	9.92405	20.1647	13.625		0.844766	0.874164	0.826108	0.645466
17.0612	11.5747	9.81013	19.6353	14.1023		0.80381	0.862116	0.80261	0.671916
17.3772	11.5632	9.73418	19.4353	13.2841		0.802857	0.854084	0.793733	0.626575
17.6931	11.3908	9.82278	19.8941	13.3182		0.788572	0.863454	0.814097	0.628465
18.0091	11.1954	9.91139	20.6941	12.9773		0.772382	0.872825	0.849606	0.609574
18.325	11.2874	9.98734	21.4353	12.8523		0.780005	0.880857	0.882505	0.602647
18.6409	11.1724	9.8481	22.3765	12.9659		0.770476	0.866131	0.924281	0.608942
18.9569	11.4713	9.98734	21.6824	13.4545		0.795242	0.880857	0.893473	0.636018
19.2728	11.4598	9.6962	21.7647	13.4659		0.794289	0.850067	0.897126	0.63665
19.5888	11.4483	9.58228	21.4	13.0682		0.793337	0.838019	0.880938	0.614611
19.9047	11.4023	9.51899	21.1882	12.8636		0.789525	0.831326	0.871537	0.603273
20.2207	11.5172	9.59494	20.6706	12.8068		0.799045	0.839358	0.848563	0.600125
20.5366	11.4828	9.26582	20.4471	13.2614		0.796195	0.804552	0.838643	0.625317
20.8526	11.8161	9.29114	20.0118	13.4205		0.823812	0.807229	0.819321	0.634134
21.1685	11.4598	8.94937	19.1176	13.5909		0.794289	0.771085	0.779631	0.643577
21.4845	11.046	9.1519	18.4941	13.6591		0.760003	0.792504	0.751956	0.647356
21.8004	11.7586	9.22785	18.4353	13.4545		0.819047	0.800536	0.749346	0.636018
22.1164	11.6092	9.39241	17.7647	13.5568		0.806668	0.817939	0.719581	0.641687
22.4323	11.4023	9.24051	17.5765	13.1477		0.789525	0.801875	0.711228	0.619016
22.7483	11.2069	9.12658	17.8588	13.0682		0.773335	0.789826	0.723758	0.614611
23.0642	11.1494	9.10127	17.6	13.1932		0.76857	0.787149	0.712271	0.621538
23.3802	11.1954	9.27848	17.4471	13.1477		0.772382	0.80589	0.705484	0.619016
23.6961	10.931	9.4557	17.7529	13.1136		0.750474	0.824633	0.719057	0.617127
24.0121	11.0115	9.01266	17.8824	13.2045		0.757144	0.777778	0.724805	0.622164
24.328	10.7816	8.97468	17.7647	13.5455		0.738095	0.773762	0.719581	0.641061
24.644	10.8161	9.06329	17.3765	13.2386		0.740954	0.783133	0.70235	0.624054
24.9599	11.3103	9.20253	17.4706	13		0.781902	0.797858	0.706527	0.610832
25.2759	11.4598	9.1519	17.7882	13.0455		0.794289	0.792504	0.720624	0.613353
25.5918	11.0345	8.91139	17.6	12.3977		0.75905	0.767068	0.712271	0.577455
25.9078	10.5402	8.78481	17.2353	12.2727		0.718094	0.753682	0.696083	0.570528
26.2237	10.4828	8.72152	17.0706	12.2955		0.713338	0.746988	0.688772	0.571791
26.5397	10.2874	8.63291	17.4	11.8636		0.697147	0.737617	0.703393	0.547857
26.8556	10.4023	8.5443	17.3176	11.8523		0.706668	0.728246	0.699736	0.547231
27.1716	10.5057	8.82278	16.8588	12.0455		0.715235	0.757697	0.679371	0.557937
27.4875	10.7356	8.72152	16.2	12.1136		0.734284	0.746988	0.65013	0.561711
27.8034	11.092	8.51899	16.8941	11.9545		0.763814	0.725569	0.680938	0.552894
28.1194	11.0805	8.41772	16.6353	12.2727		0.762862	0.71486	0.669451	0.570528
28.4353	10.9655	8.51899	16.1882	12.375		0.753333	0.725569	0.649606	0.576197
28.7513	11	8.35443	15.8471	12.375		0.756192	0.708166	0.634466	0.576197
29.0672	10.4368	8.21519	15.7294	12.3295		0.709526	0.693441	0.629242	0.573675
29.3832	10.1034	8.50633	15.4471	12.1818		0.681901	0.724231	0.616711	0.56549
29.6991	10.2184	8.3038	15.5765	11.8636		0.69143	0.702812	0.622455	0.547857
30.0151	10.0805	8.17722	15.2235	11.7841		0.680004	0.689425	0.606787	0.543452
30.331	10.1149	8.17722	15.3176	11.6705		0.682854	0.689425	0.610963	0.537156
30.647	10.1264	7.87342	14.7529	11.8295		0.683807	0.657296	0.585898	0.545967
30.9629	9.8851	7.94937	14.5882	11.625		0.663814	0.665328	0.578588	0.534635
31.2789	10.092	8.20253	14.8588	11.1136		0.680957	0.692102	0.590599	0.506295
31.5948	10.1034	8.10127	14.5412	11.6818		0.681901	0.681393	0.576502	0.537782
31.9108	9.977	7.75949	14.0706	11.7273		0.671428	0.645247	0.555614	0.540304
32.2267	10.1494	7.59494	13.9176	11.6364		0.685713	0.627845	0.548823	0.535267
32.5427	9.9195	7.6962	13.8	11.6136		0.666664	0.638554	0.543603	0.534003
32.8586	9.7816	7.64557	13.7529	11.3523		0.655238	0.6332	0.541512	0.519523
33.1746	9.9195	7.62025	14.0824	11.4091		0.666664	0.630522	0.556138	0.522671
33.4905	9.7816	7.64557	13.8588	11.0341		0.655238	0.6332	0.546213	0.50189
33.8065	9.6207	7.60759	13.7765	10.6705		0.641906	0.629183	0.54256	0.48174
34.1224	9.6092	7.51899	13.0118	10.9205		0.640953	0.619813	0.508618	0.495594
34.4384	9.908	7.53165	13.0118	10.6591		0.665711	0.621152	0.508618	0.481109
34.7543	10.0115	7.43038	13.4471	10.7045		0.674287	0.610442	0.527939	0.483625
35.0703	9.6897	7.17722	13	10.5		0.647623	0.583669	0.508094	0.472292
35.3862	9.5402	7.22785	12.5529	10.6136		0.635236	0.589023	0.488249	0.478587
35.7022	9.5862	7.25316	12.7529	10.7386		0.639047	0.5917	0.497126	0.485514
36.0181	9.7701	7.13924	12.7647	10.7955		0.654285	0.579652	0.49765	0.488667
36.3341	9.5287	7.16456	12.3059	10.1818		0.634283	0.58233	0.477285	0.454659
36.65	9.4483	7.10127	11.9765	9.8864		0.627621	0.575636	0.462665	0.438289
36.966	9.1954	7.05063	11.3176	10.0568		0.606667	0.570281	0.433418	0.447732
37.2819	9.6667	6.88608	11.2353	9.9545		0.645718	0.552879	0.429765	0.442063
37.5978	9.8276	6.81013	11.1412	9.7159		0.659049	0.544847	0.425589	0.428841
37.9138	9.5862	6.75949	11.0824	9.6477		0.639047	0.539491	0.422979	0.425061
38.2297	9.2529	6.6962	10.4706	9.375		0.611431	0.532798	0.395823	0.409949
38.5457	9.1494	6.70886	10.1647	9.3864		0.602855	0.534137	0.382246	0.410581
38.8616	8.931	6.68354	10.0588	9.2955		0.584759	0.531459	0.377545	0.405544
39.1776	8.931	6.58228	9.9412	9.3295		0.584759	0.52075	0.372325	0.407428
39.4935	8.7471	6.55696	10.0471	9.4545		0.569522	0.518072	0.377026	0.414355
39.8095	8.3333	6.56962	9.9647	9.125		0.535235	0.519411	0.373368	0.396095
40.1254	8.2874	6.43038	9.7059	9.0568		0.531432	0.504686	0.361881	0.392316
40.4414	8.5632	6.5443	9.3647	9.0227		0.554284	0.516733	0.346737	0.390426
40.7573	8.6322	6.4557	9.1294	9.0341		0.560001	0.507363	0.336292	0.391058
41.0733	8.5402	6.3038	9.0235	8.8523		0.552378	0.491299	0.331592	0.380984
41.3892	8.4368	6.34177	9.1294	8.9318		0.543811	0.495314	0.336292	0.385389
41.7052	8.2529	6.08861	8.9176	8.9205		0.528573	0.468541	0.326891	0.384763
42.0211	8.046	6.16456	8.7294	8.9318		0.51143	0.476573	0.318538	0.385389
42.3371	8.1264	6.07595	8.4235	8.7159		0.518092	0.467202	0.30496	0.373425
42.653	7.6092	6.10127	8.3529	8.5909		0.475238	0.46988	0.301826	0.366498
42.969	7.7931	6.25316	8.3647	8.5		0.490476	0.485943	0.30235	0.361461
43.2849	7.4368	6.07595	8.2824	8.2614		0.460953	0.467202	0.298697	0.348238
43.6009	7.5172	6.03797	8.3412	8.3636		0.467615	0.463186	0.301307	0.353902
43.9168	7.6207	5.93671	8.2235	7.8977		0.476191	0.452477	0.296083	0.328084
44.2328	7.4483	6.05063	7.6471	7.875		0.461906	0.464525	0.270499	0.326826
44.5487	7.3678	5.74684	7.3412	8.1932		0.455236	0.432397	0.256921	0.344459
44.8647	7.3908	5.67089	7.2824	7.9205		0.457142	0.424365	0.254311	0.329347
45.1806	7.3678	5.72152	7.1294	8.0341		0.455236	0.429719	0.24752	0.335642
45.4966	7.2644	5.70886	7.0588	7.6477		0.446669	0.42838	0.244386	0.31423
45.8125	7.2644	5.6962	6.9647	7.6136		0.446669	0.427041	0.24021	0.31234
46.1284	7.2299	5.49367	6.7176	7.3977		0.44381	0.405622	0.229242	0.300376
46.4444	7.1034	5.32911	6.6353	7.6023		0.433329	0.388219	0.225589	0.311714
46.7603	6.931	5.43038	6.6706	7.6023		0.419044	0.398929	0.227156	0.311714
47.0763	6.954	5.31646	6.4353	7.6818		0.42095	0.386881	0.216711	0.316119
47.3922	6.6782	5.62025	6.1294	7.6136		0.398098	0.419009	0.203134	0.31234
47.7082	6.4598	5.32911	6.1765	7.25		0.380001	0.388219	0.205224	0.292191
48.0241	6.3678	5.37975	6.0118	7.1023		0.372379	0.393575	0.197914	0.284006
48.3401	6.3103	5.29114	6.1529	7.0682		0.367614	0.384204	0.204177	0.282116
48.656	6.3448	5.34177	5.9412	7.1818		0.370473	0.389558	0.19478	0.288411
48.972	6.2184	5.17722	5.9647	7.2045		0.36	0.372156	0.195823	0.289669
49.2879	6.1149	5.12658	5.9647	7.1023		0.351424	0.3668	0.195823	0.284006
49.6039	6.1149	5.29114	5.7294	7.1477		0.351424	0.384204	0.185379	0.286522
49.9198	6.1494	5.31646	5.8588	6.9773		0.354282	0.386881	0.191123	0.277079
50.2358	6.0575	5.10127	5.6824	6.875		0.346668	0.364124	0.183293	0.27141
50.5517	5.908	5.35443	5.5765	7.2045		0.334281	0.390897	0.178593	0.289669
50.8677	5.8736	5.37975	5.3765	6.7386		0.33143	0.393575	0.169715	0.263851
51.1836	5.908	5.48101	5.4588	6.8409		0.334281	0.404284	0.173368	0.26952
51.4996	5.8621	5.46835	5.3412	6.8068		0.330478	0.402945	0.168148	0.267631
51.8155	5.6897	5.3038	5.3647	6.7386		0.316193	0.385542	0.169192	0.263851
52.1315	5.9425	5.24051	5.1647	6.7159		0.337139	0.378849	0.160314	0.262593
52.4474	5.8391	5.36709	5.3176	6.7955		0.328572	0.392236	0.167101	0.267004
52.7634	5.6207	5.25316	5.3647	6.7727		0.310476	0.380187	0.169192	0.265741
53.0793	5.7931	5.01266	5.3176	6.7159		0.32476	0.354753	0.167101	0.262593
53.3953	5.8966	4.98734	5.3412	6.7045		0.333336	0.352075	0.168148	0.261961
53.7112	5.6322	4.72152	5.3176	6.7386		0.311429	0.323963	0.167101	0.263851
54.0272	5.4253	4.6962	5.3882	6.6477		0.294285	0.321285	0.170235	0.258814
54.3431	5	4.63291	5.5765	6.6023		0.259046	0.314592	0.178593	0.256298
54.6591	5.023	4.41772	5.5294	6.75		0.260952	0.291834	0.176502	0.264483
54.975	5.0115	4.20253	5.5647	6.75		0.259999	0.269076	0.178069	0.264483
55.291	4.8621	4.20253	5.4588	6.6705		0.24762	0.269076	0.173368	0.260077
55.6069	4.7011	4	5.1412	6.6932		0.23428	0.247657	0.159271	0.261335
55.9228	4.6437	3.73418	5.2	6.6136		0.229524	0.219545	0.161881	0.256924
56.2388	4.2874	3.63291	4.9882	6.3295		0.200002	0.208835	0.15248	0.241181
56.5547	4.2529	3.59494	4.9294	6.0455		0.197143	0.20482	0.14987	0.225442
56.8707	4.1149	3.40506	4.8353	5.7045		0.185709	0.184739	0.145693	0.206546
57.1866	3.8161	3.03797	4.6353	5.4205		0.160951	0.145916	0.136816	0.190808
57.5026	3.5632	2.93671	4.4	4.9773		0.139996	0.135207	0.126372	0.166247
57.8185	3.4023	2.78481	4.3412	4.4318		0.126664	0.119143	0.123762	0.136018
58.1345	3.2414	2.63291	3.9647	4.2045		0.113333	0.103079	0.107051	0.123422
58.4504	3	2.65823	3.8588	3.8182		0.0933308	0.105756	0.10235	0.102015
58.7664	3	2.63291	3.7529	3.625		0.0933308	0.103079	0.0976497	0.0913086
59.0823	2.8161	2.58228	3.5176	3.2955		0.0780933	0.0977242	0.0872057	0.0730491
59.3983	2.5747	2.55696	3.3294	3.125		0.0580915	0.0950465	0.0788522	0.0636007
59.7142	2.4023	2.48101	3.0471	2.9318		0.0438068	0.0870143	0.0663219	0.0528944
60.0302	2.4023	2.50633	2.8235	2.8977		0.0438068	0.089692	0.0563972	0.0510047
60.3461	2.4023	2.37975	2.8706	2.9318		0.0438068	0.0763054	0.0584878	0.0528944
60.6621	2.2989	2.32911	2.9294	2.9205		0.0352393	0.0709499	0.0610977	0.0522682
60.978	2.092	2.29114	2.7882	2.9205		0.0180961	0.0669343	0.0548303	0.0522682
61.294	2.1609	2.27848	2.7412	2.9432		0.023805	0.0655954	0.0527442	0.0535261
61.6099	2.046	2.17722	2.6941	2.8523		0.0142846	0.0548865	0.0506536	0.0484888
61.9259	2.0575	2.08861	2.7294	2.9545		0.0152375	0.0455155	0.0522204	0.0541523
62.2418	2	2.06329	2.7647	2.7727		0.0104732	0.0428377	0.0537873	0.0440777
62.5578	2	2.03797	2.5647	2.8182		0.0104732	0.0401599	0.04491	0.0465991
62.8737	1.954	2.01266	2.5176	2.7727		0.00666175	0.0374833	0.0428194	0.0440777
63.1897	1.931	1.98734	2.5882	2.8182		0.00475603	0.0348055	0.0459531	0.0465991
63.5056	2	2.02532	2.7176	2.7955		0.0104732	0.0388221	0.0516967	0.0453412
63.8216	1.9655	1.98734	2.6118	2.8295		0.00761461	0.0348055	0.0470006	0.0472253
64.1375	1.9195	1.96203	2.5529	2.7386		0.00380316	0.0321288	0.0443862	0.042188
64.4534	1.9195	1.92405	2.4235	2.8523		0.00380316	0.0281122	0.0386427	0.0484888
64.7694	1.9425	1.8481	2.4941	2.8409		0.00570889	0.02008	0.0417763	0.0478571
65.0853	1.9195	1.81013	2.4706	2.8182		0.00380316	0.0160644	0.0407333	0.0465991
65.4013	1.9195	1.8481	2.4588	2.75		0.00380316	0.02008	0.0402095	0.0428198
65.7172	1.8851	1.83544	2.5529	2.7955		0.000952862	0.0187411	0.0443862	0.0453412
66.0332	1.8736	1.79747	2.4824	2.8523		0	0.0147255	0.041257	0.0484888
66.3491	1.8736	1.75949	2.3882	2.8295		0	0.0107089	0.0370758	0.0472253
66.6651	1.8851	1.75949	2.3765	2.7955		0.000952862	0.0107089	0.0365565	0.0453412
66.981	1.8851	1.77215	2.3765	2.7614		0.000952862	0.0120478	0.0365565	0.0434515
67.297	1.8736	1.72152	2.2353	2.7727		0	0.00669332	0.0302892	0.0440777
67.613		1.70886	2.1294	2.7273			0.00535445	0.0255887	0.0415618
67.929		1.67089	2.2706	2.7386			0.00133888	0.031856	0.042188
68.245		1.65823	2.1882	2.7614			0	0.0281986	0.0434515
68.561			2.0824	2.7955				0.0235025	0.0453412
68.877			2.0706	2.75				0.0229788	0.0428198
69.193			2.0471	2.5				0.0219357	0.0289658
69.509			2	2.4091				0.0198451	0.0239285
69.825			2.0235	2.375				0.0208882	0.0220389
70.141			2.0118	2.4773				0.0203688	0.0277079
70.457			2	2.5227				0.0198451	0.0302238
70.773			2	2.3295				0.0198451	0.0195174
71.089			2	2.3182				0.0198451	0.0188912
71.405			2	2.3409				0.0198451	0.0201492
71.721			1.9765	2.2727				0.018802	0.0163698
72.037			2	2.2955				0.0198451	0.0176333
72.353			1.9882	2.1364				0.0193213	0.00881665
72.669			1.9647	2.0341				0.0182783	0.00314762
72.985			1.9647	2				0.0182783	0.00125794
73.301			1.9647	2				0.0182783	0.00125794
73.617			1.9647	2				0.0182783	0.00125794
73.933			1.9647	1.9773				0.0182783	0
74.249			1.9176	1.9773				0.0161877	0
74.565			1.9529	2				0.0177545	0.00125794
74.881			1.9059	1.9773				0.0156683	0
75.197			1.8706					0.0141015
75.513			1.7765					0.00992477
75.829			1.7059					0.0067911
76.145			1.5529					0

## Sheet: Donor 11
	Raw						Normalized
Distance	MII	MII	MII	MII	MII		MII	MII	MII	MII	MII
0	15.0105	24.4938	10.4839	15.8438	10.3173		0.877662	1	0.871429	0.929816	0.983589
0.3159	16.3895	20.5062	9.68817	16.7188	8.75		0.970838	0.819857	0.783333	0.985966	0.805251
0.6319	16.8211	20.3951	10.8817	15.6771	9.90385		1	0.814838	0.915476	0.919119	0.936543
0.9478	16.8	20.0741	11.6452	14.5104	9.22115		0.998574	0.800337	1	0.84425	0.858862
1.2638	14.8421	21.4321	10.6774	14.8542	10.4519		0.866284	0.861686	0.892857	0.866312	0.998905
1.5797	14.3368	21.4568	9.93548	14.9688	10.4615		0.832142	0.862801	0.810714	0.873666	1
1.8957	15.6632	20.8889	10.6989	15.4271	10.0673		0.921764	0.837146	0.895239	0.903076	0.955142
2.2116	15.3053	21.8148	10.0323	14.7604	9.70192		0.897581	0.878974	0.821429	0.860293	0.913566
2.5276	14.6947	22.6667	10.2903	15.5833	9.86539		0.856324	0.917459	0.85	0.913099	0.932167
2.8435	15.4842	22.5926	10.1505	15.4896	10.4327		0.909669	0.914112	0.834524	0.907086	0.996717
3.1595	14.4211	21.5309	10.0323	15.9583	9.91346		0.837838	0.866149	0.821429	0.937164	0.937636
3.4754	14.8737	21.6914	9.72043	16.5938	9.75961		0.868419	0.8734	0.786905	0.977944	0.92013
3.7914	14.5579	22.0123	9.56989	16.375	9.49039		0.847081	0.887897	0.770238	0.963904	0.889497
4.1073	14.8526	22.5679	9.56989	16.9375	9.67308		0.866993	0.912996	0.770238	1	0.910285
4.4233	15.0842	23.0247	10.2688	16.0417	9.71154		0.882642	0.933632	0.84762	0.942515	0.914661
4.7392	14.9368	23.5679	10.4624	15.8542	9.71154		0.872682	0.958172	0.869048	0.930483	0.914661
5.0552	15.1158	22.8889	10.5807	15.2188	9.59615		0.884777	0.927498	0.882144	0.889709	0.901531
5.3711	15.6	23.5802	10.6882	15.0833	9.88461		0.917493	0.958727	0.894048	0.881014	0.934354
5.6871	15.2526	23.1975	9.84946	14.9375	9.38461		0.89402	0.941439	0.80119	0.871657	0.877461
6.003	15.1474	23.8642	10.0645	15.0312	9.93269		0.886912	0.971557	0.825001	0.87767	0.939824
6.319	15.1579	23.9136	9.84946	14.2396	9.79808		0.887622	0.973789	0.80119	0.826872	0.924508
6.6349	15.4316	23.2346	10.3226	14.0417	10.0577		0.906115	0.943115	0.853572	0.814173	0.954048
6.9509	15.2947	22.1728	10.5376	13.75	9.97115		0.896865	0.895147	0.877381	0.795454	0.944201
7.2668	15.0316	22.2222	10.0323	14.0104	9.77885		0.879088	0.897379	0.821429	0.812164	0.92232
7.5828	15.5684	23.1975	10.4086	14.4375	9.53846		0.915358	0.941439	0.863095	0.839572	0.894967
7.8987	15.9789	23.9506	10.4624	14.3438	9.36539		0.943095	0.975461	0.869048	0.833559	0.875274
8.2147	15.4842	23.7407	10.957	14.4375	9.68269		0.909669	0.965978	0.92381	0.839572	0.911378
8.5306	15.2	23.1728	10.7204	14.5417	9.45192		0.890466	0.940323	0.897619	0.846258	0.88512
8.8466	14.9053	22.6296	11.043	14.5625	10.0192		0.870554	0.915783	0.933333	0.847593	0.949672
9.1625	14.8842	22.1481	11.4516	14.2604	10.0577		0.869128	0.894031	0.978571	0.828207	0.954048
9.4784	14.9158	22.4938	11.2043	14.7396	9.90385		0.871264	0.909649	0.951191	0.858958	0.936543
9.7944	14.8316	21.9012	11.0645	15.3333	9.64423		0.865574	0.882878	0.935715	0.897056	0.907002
10.1103	14.5158	21.8519	11.086	14.8542	9.06731		0.844236	0.88065	0.938095	0.866312	0.841357
10.4263	14.4842	22.2716	10.9032	15.125	9.29808		0.842101	0.899611	0.917858	0.88369	0.867615
10.7422	14.7684	21.642	11.1936	15.0208	9.08654		0.861304	0.871168	0.95	0.877003	0.843545
11.0582	15.1368	21.284	11.086	15.4167	9.30769		0.886196	0.854995	0.938095	0.902408	0.868709
11.3741	15.2737	20.7654	10.6237	15.5208	9.10577		0.895446	0.831567	0.886905	0.909089	0.845733
11.6901	14.9263	20.9506	11.1075	15.3229	9.06731		0.871973	0.839934	0.940477	0.896389	0.841357
12.006	14.4526	20.9383	10.7419	15.3958	9.02885		0.839966	0.839378	0.900001	0.901067	0.836981
12.322	14.1579	21.2593	10.6559	15.5729	9.01923		0.820054	0.853879	0.890476	0.912432	0.835886
12.6379	13.9789	22.1111	11.0538	15.2812	8.83654		0.807959	0.89236	0.934524	0.893713	0.815098
12.9539	13.8105	22.2099	11.0753	15.6146	8.80769		0.796581	0.896823	0.936905	0.915108	0.811816
13.2698	14.0211	22.0494	11.0968	15.4375	9.03846		0.810811	0.889573	0.939285	0.903743	0.838074
13.5858	13.4	21.6296	10.7097	15.6771	8.70192		0.768845	0.870608	0.896429	0.919119	0.799781
13.9017	13.6737	21.321	10.6237	15.2812	8.73077		0.787338	0.856667	0.886905	0.893713	0.803063
14.2177	13.6632	20.7531	10.8172	15.2604	8.81731		0.786628	0.831011	0.908333	0.892378	0.81291
14.5336	13.4	20.8272	10.7204	15.1875	8.91346		0.768845	0.834359	0.897619	0.8877	0.823851
14.8496	13.6421	20.9506	10.3656	15.8333	8.54808		0.785203	0.839934	0.858333	0.929142	0.782276
15.1655	13.8632	20.963	10.1936	15.5833	8.81731		0.800142	0.840494	0.839286	0.913099	0.81291
15.4815	13.7684	21	10.6021	15.6562	8.61539		0.793736	0.842165	0.884524	0.917777	0.789935
15.7974	13.8632	21.1728	10.7312	15.6771	8.76923		0.800142	0.849972	0.898809	0.919119	0.80744
16.1134	14.3895	21.3086	10.4839	15.6146	8.72115		0.835703	0.856106	0.871429	0.915108	0.801969
16.4293	14.3368	21.0617	10.2258	15.3542	8.40385		0.832142	0.844953	0.842858	0.898398	0.765865
16.7453	14.2	20.8272	10.4946	14.8229	8.53846		0.822899	0.834359	0.872619	0.864303	0.781181
17.0612	14.2105	20.642	10.215	15.2083	8.48077		0.823608	0.825992	0.841666	0.889035	0.774617
17.3772	14.2737	20.3827	10.3226	15.1146	8.23077		0.827878	0.814278	0.853572	0.883022	0.746171
17.6931	13.9684	20.7037	10.3011	14.9896	8.44231		0.80725	0.82878	0.85119	0.875001	0.770241
18.0091	14.3579	20.716	10.1936	15.0312	8.63461		0.833568	0.829335	0.839286	0.87767	0.792122
18.325	14.1474	20.8148	10.1613	15.4688	8.49039		0.819345	0.833799	0.835714	0.905752	0.775712
18.6409	13.8105	20.642	10.2366	15.7188	8.45192		0.796581	0.825992	0.844048	0.921794	0.771334
18.9569	13.7158	20.2469	10.2473	15.7708	8.35577		0.790182	0.808143	0.845238	0.925131	0.760394
19.2728	13.9158	19.6543	10.4516	15.3438	8.45192		0.803696	0.781372	0.867857	0.89773	0.771334
19.5888	14.1053	19.4568	10.3118	15.625	8.17308		0.8165	0.77245	0.852381	0.915775	0.739606
19.9047	14.1158	19.1975	10.1828	15.5104	8.22115		0.817209	0.760736	0.838096	0.908421	0.745076
20.2207	13.9579	18.8519	10.0215	15.5208	8.17308		0.806541	0.745123	0.820239	0.909089	0.739606
20.5366	13.4632	18.6914	10.086	15.5833	8.38461		0.773115	0.737873	0.827381	0.913099	0.763675
20.8526	13.4947	17.9136	10.1398	15.7812	8.10577		0.775243	0.702735	0.833333	0.925799	0.731947
21.1685	13.3158	17.7037	10.1936	15.5208	8.03846		0.763155	0.693253	0.839286	0.909089	0.724288
21.4845	12.9579	17.679	10.215	15.9167	8.04808		0.738973	0.692137	0.841666	0.934494	0.725383
21.8004	13.4	17.6049	9.96774	15.8021	8.09615		0.768845	0.688789	0.814286	0.92714	0.730853
22.1164	13.2947	17.358	9.78495	15.7083	8.03846		0.76173	0.677635	0.794048	0.921121	0.724288
22.4323	13.5474	17.679	9.62366	15.6458	7.91346		0.778804	0.692137	0.776191	0.91711	0.710065
22.7483	13.2632	17.9136	9.75269	15.7188	7.81731		0.759601	0.702735	0.790477	0.921794	0.699125
23.0642	13.4105	17.4321	9.63441	15.6146	7.60577		0.769554	0.680983	0.777381	0.915108	0.675055
23.3802	13.2947	17.7901	9.69893	15.5417	7.64423		0.76173	0.697156	0.784525	0.91043	0.679431
23.6961	13.1158	17.7778	9.37634	15.8125	7.48077		0.749642	0.6966	0.748809	0.927807	0.660831
24.0121	12.9579	17.8148	9.17204	15.6875	7.54808		0.738973	0.698272	0.72619	0.919786	0.66849
24.328	12.5158	17.7407	9.32258	15.6667	7.57692		0.709101	0.694924	0.742857	0.918451	0.671772
24.644	12.6737	17.9259	9.77419	15.6979	7.5		0.71977	0.703291	0.792857	0.920453	0.663019
24.9599	12.6421	17.6667	9.52688	15.5729	7.72115		0.717635	0.691581	0.765476	0.912432	0.688183
25.2759	12.5263	17.8148	9.56989	15.7396	7.75962		0.709811	0.698272	0.770238	0.923129	0.69256
25.5918	12.5895	17.7654	9.47312	15.5208	7.65385		0.714081	0.69604	0.759524	0.909089	0.680525
25.9078	12.8105	17.5185	9.26882	15.4479	7.5		0.729014	0.684886	0.736905	0.90441	0.663019
26.2237	12.7158	17.4815	9.39785	15.5208	7.49038		0.722615	0.683215	0.751191	0.909089	0.661925
26.5397	12.6105	17.7284	9.41935	15.5521	7.48077		0.7155	0.694368	0.753571	0.911097	0.660831
26.8556	12.3684	17.7037	9.27957	15.4896	7.27885		0.699142	0.693253	0.738095	0.907086	0.637856
27.1716	12.2526	17.8642	9.34409	15.3333	7.23077		0.691318	0.700503	0.745239	0.897056	0.632385
27.4875	11.9684	17.4074	9.26882	15.375	7.11538		0.672115	0.679867	0.736905	0.899732	0.619255
27.8034	11.9684	17.5062	9.29032	15.7188	7.10577		0.672115	0.68433	0.739286	0.921794	0.618162
28.1194	11.7158	17.5926	9.12903	15.6354	7.20192		0.655047	0.688234	0.721429	0.916443	0.629102
28.4353	12.0526	17.3951	8.98925	15.7188	7.18269		0.677804	0.679311	0.705953	0.921794	0.626914
28.7513	11.9474	17.2963	9	15.3438	7.17308		0.670696	0.674848	0.707143	0.89773	0.625821
29.0672	11.8842	17.3086	9.02151	14.9792	7.11538		0.666426	0.675404	0.709525	0.874333	0.619255
29.3832	11.7895	17.4074	8.80645	15.0625	7.13462		0.660027	0.679867	0.685714	0.879679	0.621444
29.6991	11.7263	17.5679	8.78495	15.0104	7.27885		0.655757	0.687118	0.683334	0.876336	0.637856
30.0151	11.6526	17.2346	8.89247	15.0625	7.34615		0.650777	0.672061	0.695238	0.879679	0.645514
30.331	11.7684	16.8642	8.58065	15.0104	7.25		0.658601	0.655328	0.660715	0.876336	0.634573
30.647	11.4211	16.642	8.89247	15.25	7.29808		0.635135	0.64529	0.695238	0.891711	0.640044
30.9629	11.3263	16.3333	8.67742	15.2396	7.19231		0.62873	0.631344	0.671429	0.891044	0.628009
31.2789	11.3895	15.9877	8.92473	14.9375	6.99038		0.633	0.615731	0.69881	0.871657	0.605032
31.5948	11.5053	16.037	8.92473	14.5938	6.92308		0.640824	0.617958	0.69881	0.849602	0.597374
31.9108	11.1474	15.8148	8.87097	14.5521	6.82692		0.616642	0.60792	0.692858	0.846926	0.586433
32.2267	10.9053	15.8148	8.89247	14.1562	6.79808		0.600284	0.60792	0.695238	0.82152	0.583151
32.5427	10.9158	15.4198	8.72043	14.1562	6.82692		0.600993	0.590076	0.676191	0.82152	0.586433
32.8586	10.8526	15.2716	8.63441	14.3333	6.60577		0.596723	0.583381	0.666667	0.832885	0.561269
33.1746	10.7789	15.6296	8.36559	14.25	6.68269		0.591743	0.599554	0.636905	0.82754	0.570021
33.4905	10.8211	15.8889	8.44086	14.3646	6.61538		0.594595	0.611268	0.645238	0.834894	0.562362
33.8065	10.6842	15.5802	8.34409	14.2917	6.44231		0.585345	0.597322	0.634524	0.830216	0.54267
34.1224	10.8421	15.3086	8.27957	13.8229	6.36538		0.596014	0.585052	0.627381	0.800132	0.533916
34.4384	10.6211	15.3086	8.35484	13.6562	6.34615		0.581081	0.585052	0.635715	0.789435	0.531728
34.7543	10.7368	15.3086	8.12903	13.8438	6.33654		0.588899	0.585052	0.610714	0.801473	0.530634
35.0703	10.5789	15.0864	7.95699	13.7708	6.24038		0.57823	0.575014	0.591667	0.796789	0.519693
35.3862	10.6421	15.1111	7.94624	13.8333	6.26923		0.5825	0.57613	0.590477	0.8008	0.522976
35.7022	10.6105	14.8519	7.97849	13.6875	6.08654		0.580365	0.564421	0.594047	0.791443	0.502188
36.0181	10.5368	14.5556	7.68817	13.4271	5.95192		0.575385	0.551035	0.561905	0.774733	0.48687
36.3341	10.3579	14.4691	7.70968	13.2604	6.10577		0.563297	0.547127	0.564286	0.764036	0.504376
36.65	10.3158	14.3086	7.74194	13.125	5.88462		0.560453	0.539877	0.567858	0.755347	0.479213
36.966	10.3789	14.5432	7.68817	12.8438	5.97115		0.564716	0.550475	0.561905	0.737302	0.489058
37.2819	9.7684	14.4444	7.58065	12.9167	5.96154		0.523466	0.546011	0.550001	0.74198	0.487965
37.5978	9.7474	14.5309	7.69892	13.0417	5.875		0.522047	0.549919	0.563095	0.750002	0.478118
37.9138	9.4632	14.5309	7.54839	12.5729	5.86538		0.502845	0.549919	0.546429	0.719918	0.477023
38.2297	9.5579	14.2469	7.60215	12.4583	5.78846		0.509243	0.537089	0.552381	0.712564	0.468271
38.5457	9.4211	14.1481	7.53763	12.125	5.60577		0.5	0.532626	0.545238	0.691176	0.447483
38.8616	9.4316	13.9877	7.62366	12.1771	5.61538		0.500709	0.52538	0.554763	0.694519	0.448577
39.1776	9.2526	13.8395	7.69892	11.8646	5.57692		0.488615	0.518685	0.563095	0.674466	0.444201
39.4935	9.1789	13.7778	7.35484	11.7708	5.625		0.483635	0.515897	0.525	0.668446	0.449672
39.8095	9.1158	13.8148	7.33333	11.5104	5.56731		0.479372	0.517569	0.522619	0.651736	0.443107
40.1254	8.9895	13.8395	7.23656	11.2708	5.46154		0.470838	0.518685	0.511905	0.636361	0.431072
40.4414	8.9579	13.1235	7.16129	11.1979	5.35577		0.468703	0.486339	0.503572	0.631683	0.419037
40.7573	8.7158	12.8395	7.39785	11.0417	5.46154		0.452345	0.473509	0.529762	0.621659	0.431072
41.0733	8.6211	12.8395	7.33333	11.0417	5.51923		0.445946	0.473509	0.522619	0.621659	0.437636
41.3892	8.5684	12.9753	7.1828	10.6875	5.38462		0.442385	0.479644	0.505953	0.59893	0.42232
41.7052	8.5684	12.8519	7.34409	10.4479	5.32692		0.442385	0.474069	0.52381	0.583554	0.415754
42.0211	8.4737	12.8765	7.27957	10.3438	5.23077		0.435986	0.47518	0.516667	0.576874	0.404814
42.3371	8.4526	12.4691	6.97849	10.3125	5.33654		0.434561	0.456776	0.483333	0.574865	0.416849
42.653	8.3368	12.2716	7.07527	10.4062	5.40385		0.426736	0.447854	0.494048	0.580878	0.424508
42.969	8.3053	12.1728	7.1828	9.9375	5.125		0.424608	0.44339	0.505953	0.550801	0.392779
43.2849	8.2105	12.1358	7.08602	10.1146	5.20192		0.418203	0.441719	0.495238	0.562166	0.401531
43.6009	8.1474	11.7778	6.83871	10.0521	5.10577		0.413939	0.425546	0.467857	0.558155	0.390591
43.9168	8.1158	11.963	6.77419	9.9167	5.01923		0.411804	0.433912	0.460714	0.549466	0.380744
44.2328	8.0737	12.284	6.93548	9.8438	5.06731		0.408959	0.448414	0.478571	0.544788	0.386214
44.5487	8.1158	11.9383	7.03226	9.6667	5.13462		0.411804	0.432797	0.489286	0.533424	0.393873
44.8647	8.0526	11.9383	6.73118	9.6146	5.21154		0.407534	0.432797	0.455952	0.53008	0.402626
45.1806	7.8842	11.6914	6.55914	9.4167	4.99038		0.396155	0.421643	0.436905	0.517381	0.377461
45.4966	8.2421	11.3333	6.56989	9.2292	4.94231		0.420338	0.405465	0.438095	0.505349	0.371991
45.8125	7.9474	11.1728	6.54839	9.1979	4.91346		0.400426	0.398215	0.435715	0.50334	0.368709
46.1284	7.8737	11.2963	6.43011	9.0208	4.91346		0.395446	0.403794	0.42262	0.491975	0.368709
46.4444	7.6737	11.0247	6.3871	8.9896	4.875		0.381932	0.391524	0.417858	0.489973	0.364332
46.7603	7.7368	10.9259	6.36559	8.7292	4.79808		0.386196	0.387061	0.415476	0.473263	0.35558
47.0763	7.8632	10.8148	6.32258	8.9167	4.80769		0.394736	0.382042	0.410714	0.485295	0.356673
47.3922	7.8211	10.5679	6.2043	8.5521	4.69231		0.391892	0.370888	0.397619	0.461898	0.343545
47.7082	7.7895	10.5309	6.13978	8.5	4.81731		0.389757	0.369216	0.390476	0.458555	0.357768
48.0241	7.7263	10.5309	6.13978	8.3646	4.70192		0.385486	0.369216	0.390476	0.449866	0.344638
48.3401	7.6947	10.5432	6.17204	8.0938	4.63462		0.383351	0.369772	0.394048	0.432489	0.336981
48.656	7.6211	10.642	6.2043	7.9896	4.73077		0.378378	0.374235	0.397619	0.425802	0.347921
48.972	7.9579	10.3704	6.23656	8.3542	4.52885		0.401135	0.361966	0.401191	0.449199	0.324945
49.2879	7.8947	10.2346	6.1828	7.9896	4.38462		0.396865	0.355831	0.395239	0.425802	0.308534
49.6039	7.6316	10.1975	5.95699	8.0729	4.57692		0.379088	0.354155	0.370238	0.431147	0.330415
49.9198	7.6211	10	5.95699	7.9062	4.55769		0.378378	0.345233	0.370238	0.42045	0.328227
50.2358	7.6737	9.9506	6.03226	7.6979	4.54808		0.381932	0.343001	0.378572	0.407083	0.327134
50.5517	7.5895	9.8765	6.04301	7.6562	4.55769		0.376243	0.339653	0.379762	0.404407	0.328227
50.8677	7.6211	9.679	6.05376	7.5417	4.53846		0.378378	0.330731	0.380952	0.39706	0.326039
51.1836	7.5895	9.5802	6.02151	7.6146	4.48077		0.376243	0.326268	0.377382	0.401738	0.319475
51.4996	7.6421	9.4444	5.93548	7.5104	4.41346		0.379797	0.320133	0.367857	0.395051	0.311816
51.8155	7.5895	9.4198	5.77419	7.4688	4.39423		0.376243	0.319022	0.35	0.392382	0.309628
52.1315	7.5053	9.5802	5.7957	7.4792	4.23077		0.370554	0.326268	0.352381	0.393049	0.291028
52.4474	7.3368	9.4444	5.89247	7.4375	4.04808		0.359169	0.320133	0.363095	0.390373	0.270241
52.7634	7.2	9.3457	5.76344	7.3438	4.15385		0.349926	0.315674	0.34881	0.38436	0.282276
53.0793	7.1474	9.2963	5.65591	7.0833	4.04808		0.346372	0.313442	0.336905	0.367644	0.270241
53.3953	7.0632	9.2346	5.53763	6.9583	3.98077		0.340682	0.310655	0.323809	0.359622	0.262582
53.7112	6.8421	9.1358	5.30108	6.9688	3.97115		0.325743	0.306192	0.29762	0.360296	0.261487
54.0272	6.7158	8.9012	5.37634	6.6146	3.80769		0.317209	0.295594	0.305952	0.337566	0.242888
54.3431	6.3158	9.0247	5.17204	6.4896	3.67308		0.290182	0.301173	0.283333	0.329545	0.227571
54.6591	6.0737	8.4198	5.11828	6.3021	3.64423		0.273824	0.273846	0.277381	0.317513	0.224288
54.975	5.5895	8.1975	5	5.9688	3.60577		0.241108	0.263803	0.264286	0.296125	0.219912
55.291	5.2842	7.7901	4.95699	5.8542	3.38462		0.22048	0.245399	0.259524	0.288771	0.194749
55.6069	5	7.4321	4.7957	5.7396	3.30769		0.201277	0.229226	0.241667	0.281417	0.185995
55.9228	4.6842	6.7778	4.70968	5.5	3.34615		0.179939	0.199668	0.232143	0.266041	0.190371
56.2388	4.2421	6.1728	4.63441	5.2292	3.125		0.150068	0.172336	0.22381	0.248664	0.165208
56.5547	3.9579	5.6173	4.3871	5.0521	3.09615		0.130865	0.147241	0.196429	0.237299	0.161925
56.8707	3.8526	5.1728	4.12903	4.7917	3.04808		0.12375	0.127161	0.167857	0.220589	0.156455
57.1866	3.6316	4.6667	4.03226	4.5625	3.00962		0.108818	0.104297	0.157143	0.205881	0.152079
57.5026	3.3895	4.284	3.88172	4.1354	3.01923		0.0924595	0.0870084	0.140476	0.178473	0.153172
57.8185	3.2316	3.8889	3.76344	3.8958	2.95192		0.0817905	0.0691595	0.127381	0.163098	0.145514
58.1345	3.1789	3.716	3.54839	3.7188	2.94231		0.0782297	0.0613486	0.103572	0.151739	0.14442
58.4504	3.0105	3.5556	3.46237	3.6146	2.92308		0.0668514	0.0541024	0.0940484	0.145053	0.142232
58.7664	3.0211	3.4568	3.29032	3.3542	2.75962		0.0675676	0.049639	0.0750001	0.128343	0.123633
59.0823	2.9895	3.321	3.19355	3.1562	2.70192		0.0654324	0.0435042	0.0642862	0.115637	0.117067
59.3983	2.9684	3.1852	3.08602	3.125	2.46154		0.0640068	0.0373693	0.0523811	0.113634	0.0897154
59.7142	2.9474	3.0988	3	3.0521	2.31731		0.0625878	0.0334661	0.0428575	0.108956	0.0733041
60.0302	2.9368	3.0247	2.93548	3.0104	2.44231		0.0618716	0.0301186	0.0357142	0.10628	0.0875273
60.3461	2.9158	3.0988	2.95699	2.9479	2.30769		0.0604527	0.0334661	0.0380957	0.10227	0.0722095
60.6621	2.8526	3.1111	2.92473	2.9688	2.20192		0.0561824	0.0340218	0.034524	0.103611	0.0601744
60.978	2.8421	3.0617	2.94624	2.9792	2.16346		0.055473	0.0317901	0.0369055	0.104278	0.0557982
61.294	2.8316	3.0988	2.87097	2.9583	2.10577		0.0547635	0.0334661	0.028572	0.102937	0.0492339
61.6099	2.8421	3.0494	2.77419	2.9792	2.06731		0.055473	0.0312345	0.0178571	0.104278	0.0448577
61.9259	2.8316	3.0123	2.88172	2.9271	2.04808		0.0547635	0.0295585	0.0297622	0.100935	0.0426696
62.2418	2.8	2.9136	2.78495	2.875	2.04808		0.0526284	0.0250996	0.0190484	0.0975917	0.0426696
62.5578	2.7895	2.8519	2.77419	2.9375	2.04808		0.0519189	0.0223123	0.0178571	0.101602	0.0426696
62.8737	2.7789	2.8395	2.80645	2.8542	2.04808		0.0512027	0.0217521	0.0214287	0.0962569	0.0426696
63.1897	2.6316	2.8765	2.80645	2.9062	2.03846		0.04125	0.0234236	0.0214287	0.0995938	0.041575
63.5056	2.6316	2.7778	2.78495	2.9167	2.01923		0.04125	0.0189648	0.0190484	0.100268	0.0393869
63.8216	2.5579	2.5802	2.76344	2.8854	2.00962		0.0362703	0.010038	0.0166669	0.098259	0.0382934
64.1375	2.5684	2.642	2.77419	2.7708	2.02885		0.0369797	0.0128299	0.0178571	0.090905	0.0404815
64.4534	2.5789	2.4938	2.75269	2.7604	2		0.0376892	0.00613486	0.0154767	0.0902376	0.0371988
64.7694	2.4737	2.5309	2.77419	2.7812	2.00962		0.0305811	0.00781088	0.0178571	0.0915724	0.0382934
65.0853	2.4947	2.5432	2.7957	2.7812	2		0.032	0.00836654	0.0202386	0.0915724	0.0371988
65.4013	2.4842	2.358	2.76344	2.8333	1.98077		0.0312905	0	0.0166669	0.0949157	0.0350107
65.7172	2.4211		2.74194	2.875	1.93269		0.027027		0.0142866	0.0975917	0.0295399
66.0332	2.3895		2.72043	2.8229	1.90385		0.0248919		0.0119051	0.0942483	0.0262583
66.3491	2.3368		2.78495	2.8125	1.91346		0.0213311		0.0190484	0.0935809	0.0273518
66.6651	2.3895		2.74194	2.7708	1.99038		0.0248919		0.0142866	0.090905	0.0361042
66.981	2.3053		2.70968	2.7396	1.92308		0.0192027		0.0107149	0.0889029	0.0284464
67.297	2.3368		2.6129	2.7604	1.82692		0.0213311		0	0.0902376	0.0175048
67.6129	2.4		2.65591	2.8021	1.82692		0.0256014		0.00476182	0.0929136	0.0175048
67.9289	2.3158			2.8021	1.875		0.0199122			0.0929136	0.0229756
68.2448	2.3263			2.7396	1.79808		0.0206216			0.0889029	0.0142232
68.5608	2.2632			2.6771	1.78846		0.0163581			0.0848922	0.0131286
68.8767	2.1895			2.7396	1.74038		0.0113784			0.0889029	0.00765777
69.1927	2.1579			2.6562	1.72115		0.00924324			0.083551	0.00546967
69.5086	2.3053			2.6354	1.67308		0.0192027			0.0822162	0
69.8246	2.2632			2.6042			0.0163581			0.0802141
70.1405	2.0737			2.5312			0.00355405			0.0755296
70.4565	2.0842			2.4688			0.00426351			0.0715253
70.7724	2.0421			2.4167			0.00141892			0.068182
71.0884	2.0211			2.3646			0			0.0648386
71.4043				2.2396						0.0568172
71.7203				2.1667						0.0521391
72.0362				2.1562						0.0514654
72.3522				2.0729						0.0461199
72.6681				2.0625						0.0454525
72.9841				2.0521						0.0447851
73.3				2.0312						0.0434439
73.616				2.0104						0.0421092
73.9319				2						0.0414418
74.2479				2						0.0414418
74.5638				2						0.0414418
74.8798				1.9896						0.0407744
75.1957				1.9688						0.0394397
75.5117				1.9583						0.0387659
75.8276				1.8854						0.0340878
76.1436				1.7292						0.0240642
76.4595				1.625						0.0173776
76.7755				1.5						0.00935617
77.0914				1.4375						0.00534547
77.4074				1.3542						0

## Sheet: Donor 12
	Raw						Normalized
Distance	GV	GV	MII	MII	MII		GV	GV	MII	MII	MII
0	20.9806	5.28	14.9136	8.31507	19.5488		1	0.24034	0.824822	0.605305	1
0.316	13.9806	4.28	10.8395	7.20548	15.1463		0.61299	0.16306	0.55718	0.478939	0.736685
0.6319	11.6796	4.43	13.6173	9.12329	17.2439		0.485775	0.174652	0.739663	0.697348	0.862143
0.9479	12.6893	4.97	12.5062	9.36986	15.2317		0.541598	0.216383	0.666671	0.725429	0.741793
1.2638	12.6602	5.21	13.9136	9.45205	13.6341		0.539989	0.23493	0.759128	0.734789	0.646239
1.5798	12.7282	5.48	14.4815	9.32877	13.622		0.543749	0.255796	0.796435	0.720749	0.645516
1.8958	12.3107	5.15	15.4198	9.36986	13.9024		0.520666	0.230294	0.858076	0.725429	0.662287
2.2117	13.2524	5.17	12.4074	9.9863	14.0976		0.57273	0.231839	0.660181	0.795632	0.673962
2.5277	14.4951	5.24	15.0494	11.0274	14.2073		0.641435	0.237249	0.833743	0.914197	0.680523
2.8437	14.0194	5.3	16.2963	11.6164	14.9268		0.615135	0.241886	0.915656	0.98128	0.723556
3.1596	13.8155	5.57	17.5802	11.7808	14.8537		0.603862	0.262751	1	1	0.719184
3.4756	15.0874	5.35	15.358	11.6986	14.622		0.674182	0.24575	0.854016	0.99064	0.705326
3.7915	14.9709	5.73	14.4568	10.5753	15.1829		0.667741	0.275116	0.794813	0.862714	0.738874
4.1075	13.6019	5.31	14.7531	10.4794	15.3537		0.592053	0.242658	0.814278	0.851794	0.749089
4.4235	13.3495	5.24	15.8272	10.6438	14.8415		0.578099	0.237249	0.884839	0.870516	0.718454
4.7394	12.5243	5.37	14.5679	10.863	14.7439		0.532476	0.247295	0.802111	0.895476	0.712617
5.0554	12.7961	5.29	14.642	10.0959	14.5		0.547503	0.241113	0.806979	0.808112	0.698029
5.3714	14.2524	5.49	13.1975	9.73973	13.8902		0.628017	0.256569	0.712085	0.767551	0.661557
5.6873	13.4369	5.7	13.3704	9.82192	13.6341		0.582931	0.272798	0.723443	0.776911	0.646239
6.0033	13.0097	5.71	13.7284	9.91781	13.6951		0.559312	0.27357	0.746962	0.787832	0.649888
6.3192	12.7476	5.5	14.1358	10.0411	13.9634		0.544821	0.257342	0.773725	0.801873	0.665935
6.6352	13.0583	5.43	13.321	9.9726	13.6341		0.561999	0.251932	0.720198	0.794072	0.646239
6.9512	12.8738	5.32	13.2716	9.36986	13.8537		0.551798	0.243431	0.716953	0.725429	0.659374
7.2671	13.2136	5.59	13.037	9.79452	13.878		0.570585	0.264297	0.701541	0.773791	0.660827
7.5831	13.4078	5.31	13.1605	10.1918	14.0976		0.581322	0.242658	0.709654	0.819033	0.673962
7.8991	13.0388	5.66	12.9383	10.9041	13.4634		0.560921	0.269706	0.695057	0.900156	0.63603
8.215	12.2816	5.86	12.2222	10.2877	13.5122		0.519057	0.285162	0.648014	0.829953	0.638949
8.531	12.8155	6.24	11.7407	10.3973	13.1463		0.548575	0.314529	0.616383	0.842434	0.617064
8.8469	12.767	6.15	10.8889	11.3973	13.1098		0.545894	0.307573	0.560425	0.956318	0.614881
9.1629	12.1942	5.85	11.3457	10.6027	12.5366		0.514225	0.284389	0.590434	0.865835	0.580598
9.4789	12.0291	5.82	10.9753	10.2329	11.9634		0.505097	0.282071	0.566101	0.823714	0.546314
9.7948	12.4175	5.71	10.7407	10.4657	12.3537		0.526571	0.27357	0.550689	0.850234	0.569658
10.1108	11.8058	5.99	11.1975	10.2877	12.061		0.492752	0.295209	0.580698	0.829953	0.552152
10.4268	12.4175	6.14	10.716	10.6986	12.0366		0.526571	0.306801	0.549066	0.876755	0.550692
10.7427	11.8544	6.16	10.8272	10.6849	12.561		0.495439	0.308346	0.556372	0.875195	0.582057
11.0587	11.932	5.87	10.9136	10.0685	12.5976		0.499729	0.285935	0.562048	0.804992	0.584246
11.3746	11.7864	5.88	11.2346	10.2603	12.622		0.491679	0.286708	0.583135	0.826833	0.585705
11.6906	12.4854	6.29	11.3457	10.0548	12.2073		0.530325	0.318393	0.590434	0.803432	0.560902
12.0066	12.466	6.25	11.5185	10.9041	12.6098		0.529252	0.315301	0.601786	0.900156	0.584976
12.3225	12.8252	6.73	11.2716	10.4384	12.439		0.549112	0.352396	0.585566	0.847115	0.57476
12.6385	12.9612	6.79	10.6173	10.1507	12.5366		0.556631	0.357032	0.542583	0.814353	0.580598
12.9545	13.3398	6.83	11.1235	10.2329	12.1707		0.577562	0.360124	0.575837	0.823714	0.558713
13.2704	12.5534	6.8	11.3333	10.0274	12.8049		0.534085	0.357805	0.589619	0.800312	0.596645
13.5864	12.6796	6.92	11.6049	9.71233	11.9146		0.541062	0.367079	0.607461	0.764431	0.543395
13.9023	12.4466	7.29	11.2469	9.31507	12.1098		0.52818	0.395672	0.583943	0.719189	0.55507
14.2183	12.2718	7.63	11.3086	9.9863	11.3293		0.518516	0.421947	0.587996	0.795632	0.508388
14.5343	11.9903	7.64	11.6543	10.3425	12.0976		0.502952	0.42272	0.610707	0.836194	0.554341
14.8502	12.4854	7.26	11.5802	10.2877	11.3293		0.530325	0.393354	0.605839	0.829953	0.508388
15.1662	12.1845	7.56	12.5309	10.274	11.7561		0.513689	0.416538	0.668294	0.828393	0.533915
15.4822	12.4369	7.84	12.1605	10.0548	11.8415		0.527644	0.438176	0.643961	0.803432	0.539023
15.7981	12.4078	7.6	11.716	10.7397	11.9268		0.526035	0.419629	0.61476	0.881436	0.544125
16.1141	12.5049	8.14	11.5309	10.2055	12		0.531403	0.46136	0.6026	0.820593	0.548503
16.43	12.5534	7.72	11.716	10.2877	11.7683		0.534085	0.428903	0.61476	0.829953	0.534645
16.746	12.7573	7.96	11.284	10.4384	11.5854		0.545358	0.44745	0.58638	0.847115	0.523706
17.062	12.0874	8.42	10.7778	9.9863	12.061		0.508321	0.482998	0.553126	0.795632	0.552152
17.3779	12.5437	8.12	11.0988	9.61644	11.5976		0.533548	0.459815	0.574214	0.75351	0.524436
17.6939	12.3786	8.61	11.3086	10.3151	11.5		0.52442	0.497682	0.587996	0.833074	0.518598
18.0099	12.7282	8.67	11.3457	10.2877	11.622		0.543749	0.502318	0.590434	0.829953	0.525895
18.3258	12.699	8.91	11.1728	9.9726	11.6951		0.542134	0.520866	0.579075	0.794072	0.530267
18.6418	12.699	9.23	11.1235	9.87671	11.7561		0.542134	0.545595	0.575837	0.783151	0.533915
18.9577	12.9223	9.26	10.7407	9.76712	11.7683		0.55448	0.547913	0.550689	0.770671	0.534645
19.2737	12.8835	9.27	10.716	9.38356	11.8049		0.552335	0.548686	0.549066	0.726989	0.536834
19.5897	12.5825	9.92	10.963	9.35616	11.6707		0.535693	0.598918	0.565293	0.723869	0.528808
19.9056	12.6505	9.86	10.8272	9.10959	11.8902		0.539453	0.594281	0.556372	0.695788	0.541936
20.2216	13.0388	9.88	10.9753	9.16438	11.6707		0.560921	0.595827	0.566101	0.702028	0.528808
20.5376	13.068	9.81	10.5926	9.54795	11.561		0.562535	0.590417	0.54096	0.745711	0.522246
20.8535	12.699	9.94	10.2593	9.20548	11.8293		0.542134	0.600464	0.519064	0.706708	0.538294
21.1695	13.0194	10.11	10.6667	8.9726	11.9512		0.559848	0.613601	0.545828	0.680187	0.545584
21.4854	13.6117	10.1	10.8642	9.86301	11.7561		0.592595	0.612828	0.558802	0.781591	0.533915
21.8014	13.7087	10.27	10.716	9.54795	11.6341		0.597958	0.625966	0.549066	0.745711	0.526619
22.1174	13.5146	10.53	10.6914	9.58904	11.622		0.587226	0.646059	0.54745	0.75039	0.525895
22.4333	13.5825	10.58	10.6049	9.61644	11.0732		0.59098	0.649923	0.541768	0.75351	0.493071
22.7493	13.9612	10.78	10.9383	9.49315	11.8537		0.611918	0.665379	0.56367	0.73947	0.539753
23.0653	13.9806	10.87	10.6049	9.64384	11.7561		0.61299	0.672334	0.541768	0.756631	0.533915
23.3812	13.4951	10.87	10.7778	9.68493	11.439		0.586148	0.672334	0.553126	0.76131	0.51495
23.6972	13.7476	11.19	10.3951	9.80822	11.0854		0.600108	0.697063	0.527985	0.775351	0.493801
24.0131	13.6602	11.43	10.0494	9.58904	11.1098		0.595276	0.715611	0.505275	0.75039	0.49526
24.3291	13.4466	11.09	10.2469	9.54795	10.9024		0.583467	0.689335	0.51825	0.745711	0.482855
24.6451	13.0874	11.12	10.5926	9	11.2073		0.563608	0.691654	0.54096	0.683307	0.501092
24.961	13.5922	11.65	10.5679	9.0274	11.2439		0.591517	0.732612	0.539337	0.686428	0.503281
25.277	13.767	12.43	10.321	9.06849	11.0244		0.601181	0.79289	0.523118	0.691107	0.490152
25.593	13.8058	12.74	10.0123	8.9589	10.5976		0.603326	0.816847	0.502838	0.678627	0.464625
25.9089	14.0971	12.86	10.5802	8.84931	10.6463		0.619431	0.826121	0.540145	0.666146	0.467538
26.2249	14.5243	12.39	10.2099	9.15069	10.4634		0.64305	0.789799	0.515819	0.700469	0.456599
26.5408	14.5243	12.51	10.5556	8.84931	10.1585		0.64305	0.799073	0.538529	0.666146	0.438362
26.8568	14.1748	12.73	9.963	9.05479	9.9268		0.623727	0.816074	0.499599	0.689547	0.424504
27.1728	14.4466	12.74	9.7901	8.89041	10.1585		0.638754	0.816847	0.488241	0.670827	0.438362
27.4887	14.1553	12.58	9.5062	8.9726	9.7927		0.622649	0.804482	0.46959	0.680187	0.416484
27.8047	15.0388	12.58	9.7778	8.9726	9.9512		0.671495	0.804482	0.487433	0.680187	0.425964
28.1207	14.6019	12.45	10.1605	8.89041	9.8049		0.64734	0.794436	0.512574	0.670827	0.417213
28.4366	15.1068	12.7	9.8519	8.49315	10.2439		0.675255	0.813756	0.492301	0.625585	0.44347
28.7526	15.6311	13.7	10.0864	8.80822	9.6098		0.704242	0.891036	0.507706	0.661467	0.405544
29.0685	15.6699	13.67	10.358	8.53425	9.8902		0.706387	0.888717	0.525548	0.630266	0.422315
29.3845	15.4369	13.42	9.8642	8.06849	9.7195		0.693505	0.869397	0.493109	0.577223	0.412106
29.7005	15.0971	13.01	10	8.23288	9.5122		0.674718	0.837713	0.50203	0.595944	0.399707
30.0164	15.3495	13.62	9.7531	8.36986	9.378		0.688673	0.884853	0.48581	0.611544	0.39168
30.3324	15.466	13.94	9.7284	8.54795	9.2073		0.695114	0.909583	0.484188	0.631826	0.381471
30.6484	15.2621	14.03	9.6296	8.49315	9.2439		0.683841	0.916538	0.477697	0.625585	0.38366
30.9643	14.8544	13.98	9.5556	7.91781	9.6098		0.6613	0.912674	0.472836	0.560063	0.405544
31.2803	15.0485	14.09	9.4074	8.35616	9.4268		0.672031	0.921175	0.4631	0.609984	0.394599
31.5962	15.4563	14.1	9.1728	8.34247	9.3659		0.694577	0.921947	0.447688	0.608425	0.390957
31.9122	15.5534	14.16	9.4815	8.23288	9.2927		0.699946	0.926584	0.467968	0.595944	0.386579
32.2282	15.4854	14.33	9.1358	8.38356	9.1341		0.696186	0.939722	0.445258	0.613104	0.377093
32.5441	14.8447	14.01	9.1111	8.17808	9.2439		0.660764	0.914992	0.443635	0.589703	0.38366
32.8601	15.2233	13.97	8.8519	7.49315	9.1707		0.681696	0.911901	0.426607	0.511701	0.379282
33.1761	15.301	14.48	8.5679	7.90411	9.439		0.685991	0.951314	0.40795	0.558503	0.395329
33.492	15.2039	14.23	8.4691	7.79452	9.122		0.680623	0.931994	0.40146	0.546022	0.376369
33.808	15.2136	13.88	8.5679	7.72603	9.2561		0.681159	0.904946	0.40795	0.538222	0.384389
34.1239	15.3592	14	8.4815	7.71233	9.122		0.689209	0.914219	0.402274	0.536662	0.376369
34.4399	15.4078	14.16	8.4568	7.54795	9.122		0.691896	0.926584	0.400652	0.517941	0.376369
34.7559	16.1456	14.54	8.8765	7.60274	8.5854		0.732687	0.955951	0.428223	0.524181	0.344275
35.0718	15.8544	14.72	8.5802	7.58904	8.6951		0.716587	0.969861	0.408758	0.522621	0.350836
35.3878	15.8738	15.11	8.2963	7.9863	9.061		0.71766	1	0.390108	0.567863	0.37272
35.7038	15.7476	14.42	7.8395	8.32877	8.561		0.710683	0.946677	0.360099	0.606865	0.342815
36.0197	15.6505	14.16	8.4074	7.71233	8.5488		0.705314	0.926584	0.397406	0.536662	0.342086
36.3357	15.068	14.27	8.4568	7.80822	8.3537		0.673109	0.935085	0.400652	0.547582	0.330417
36.6516	15.4175	14.14	8.4815	8.0274	8.4878		0.692432	0.925039	0.402274	0.572543	0.338437
36.9676	15.4563	14.3	8.3951	7.68493	8.3659		0.694577	0.937403	0.396598	0.533541	0.331146
37.2836	15.8932	14.46	8.2593	7.49315	8.4146		0.718732	0.949768	0.387677	0.511701	0.334059
37.5995	15.5049	14.12	8.284	7.38356	8.2439		0.697264	0.923493	0.3893	0.49922	0.323849
37.9155	15.4272	13.94	8.0864	7.23288	8.4268		0.692969	0.909583	0.376319	0.48206	0.334789
38.2315	15.3883	13.74	8.321	7.75342	8.4512		0.690818	0.894127	0.39173	0.541341	0.336248
38.5474	14.7087	13.62	8.0864	7.36986	8.4268		0.653245	0.884853	0.376319	0.49766	0.334789
38.8634	14.6602	13.52	7.8889	7.61644	8.3537		0.650563	0.877125	0.363344	0.525741	0.330417
39.1793	14.6311	13.95	7.9506	7.32877	8.1463		0.648955	0.910355	0.367398	0.49298	0.318012
39.4953	14.9417	13.95	7.8148	7.27397	8.439		0.666127	0.910355	0.358476	0.486739	0.335518
39.8113	15.1068	13.8	8.0123	7.17808	8.1585		0.675255	0.898764	0.371451	0.475819	0.318742
40.1272	14.767	14.18	7.4938	6.9589	8.1098		0.656468	0.92813	0.337389	0.450858	0.315829
40.4432	14.3592	13.26	7.8889	7.13699	7.939		0.633922	0.857032	0.363344	0.471139	0.305613
40.7592	14.4078	13.67	7.5309	7.41096	7.8659		0.636609	0.888717	0.339826	0.50234	0.301241
41.0751	14.1553	13.88	7.321	7.38356	7.6829		0.622649	0.904946	0.326037	0.49922	0.290296
41.3911	13.767	13.55	7.2963	7.13699	7.4878		0.601181	0.879444	0.324414	0.471139	0.278627
41.707	13.7864	13.11	7.3457	7.09589	7.4268		0.602254	0.84544	0.32766	0.466459	0.274978
42.023	13.5049	13.41	7.284	7.19178	7.561		0.58669	0.868624	0.323606	0.477379	0.283005
42.339	13.2816	13.41	7.2963	6.67123	7.4268		0.574345	0.868624	0.324414	0.418096	0.274978
42.6549	13.0874	13.24	7.1975	6.53425	7.5854		0.563608	0.855487	0.317924	0.402497	0.284464
42.9709	13.5146	12.68	7.3827	7.0411	7.4146		0.587226	0.81221	0.33009	0.460219	0.274249
43.2869	13.1359	12.3	7.4444	6.82192	7.378		0.566289	0.782844	0.334144	0.435258	0.27206
43.6028	13.1359	12.4	7.3951	6.78082	7.3415		0.566289	0.790572	0.330905	0.430577	0.269876
43.9188	12.7767	11.91	7.0864	6.54795	7.3537		0.54643	0.752705	0.310625	0.404057	0.270606
44.2347	12.767	11.83	6.9383	6.50685	7.4512		0.545894	0.746522	0.300896	0.399376	0.276438
44.5507	12.466	12.23	6.8519	6.54795	7.0122		0.529252	0.777434	0.29522	0.404057	0.250181
44.8667	12.466	12.12	6.9383	6.67123	6.6707		0.529252	0.768934	0.300896	0.418096	0.229756
45.1826	12.3786	11.43	6.5802	6.39726	7.0244		0.52442	0.715611	0.277371	0.386896	0.250911
45.4986	11.9515	11.48	6.7778	6.36986	7.1585		0.500807	0.719474	0.290352	0.383775	0.258931
45.8146	12.0388	11.43	6.9753	6.73973	6.7805		0.505634	0.715611	0.303327	0.425898	0.236323
46.1305	12.0097	11.18	6.6667	6.38356	6.7439		0.504025	0.696291	0.283054	0.385335	0.234134
46.4465	11.8058	11.06	6.6543	6.15068	6.8171		0.492752	0.687017	0.282239	0.358814	0.238512
46.7624	11.2621	11.13	6.5432	6.34247	6.6829		0.462692	0.692427	0.274941	0.380656	0.230485
47.0784	10.8738	11.06	6.8025	6.32877	6.7317		0.441224	0.687017	0.291975	0.379096	0.233404
47.3944	10.8835	10.64	6.7037	6.30137	6.561		0.441761	0.65456	0.285484	0.375975	0.223194
47.7103	10.2816	10.53	6.6296	6.20548	6.8293		0.408483	0.646059	0.280616	0.365055	0.239242
48.0263	9.835	10.51	6.5926	6	6.7195		0.383792	0.644513	0.278186	0.341654	0.232674
48.3423	9.3107	10.46	6.4321	6.36986	6.9756		0.354805	0.640649	0.267642	0.383775	0.247992
48.6582	9.165	10.7	6.5309	6.26027	6.7073		0.34675	0.659196	0.274133	0.371294	0.231945
48.9742	9.2913	10.52	6.4444	6.32877	6.7683		0.353732	0.645286	0.26845	0.379096	0.235593
49.2901	9.2136	10.35	6.6049	6.10959	6.5732		0.349437	0.632148	0.278994	0.354134	0.223924
49.6061	8.7573	9.87	6.358	6	6.622		0.324209	0.595054	0.262774	0.341654	0.226843
49.9221	8.5922	9.73	6.3333	5.83562	6.6463		0.315081	0.584235	0.261151	0.322933	0.228296
50.238	8.3398	9.72	6.1852	6	6.561		0.301127	0.583462	0.251422	0.341654	0.223194
50.554	8.4272	9.38	6.0864	6	6.5488		0.305959	0.557187	0.244932	0.341654	0.222465
50.87	8.2136	9.14	6.2716	6.09589	6.4268		0.29415	0.53864	0.257098	0.352574	0.215168
51.1859	7.8932	9.18	6.0741	5.9726	6.5		0.276436	0.541731	0.244124	0.338533	0.219546
51.5019	7.6214	8.92	6.2716	5.68493	6.7195		0.261408	0.521638	0.257098	0.305772	0.232674
51.8178	7.5631	8.79	6.2222	6.08219	6.7561		0.258185	0.511592	0.253853	0.351014	0.234863
52.1338	7.1845	8.76	6.037	6.13699	6.5732		0.237254	0.509274	0.241686	0.357255	0.223924
52.4498	6.5825	8.65	6.1728	5.86301	6.9634		0.203971	0.500773	0.250608	0.326053	0.247262
52.7657	6.5825	8.26	6.321	5.71233	6.6829		0.203971	0.470634	0.260343	0.308893	0.230485
53.0817	6.3981	7.92	6.2963	5.87671	6.7073		0.193776	0.444359	0.258721	0.327613	0.231945
53.3977	6.165	7.53	6.2222	5.60274	6.2927		0.180888	0.414219	0.253853	0.296412	0.207147
53.7136	5.5922	6.85	5.8025	5.53425	6.0976		0.14922	0.361669	0.226281	0.288612	0.195478
54.0296	5.9126	7	6.0741	5.49315	6.0366		0.166934	0.373261	0.244124	0.283931	0.19183
54.3455	5.5146	6.33	5.8642	5.54795	6.1463		0.14493	0.321484	0.230335	0.290172	0.198391
54.6615	5.4466	6.1	5.6049	5.52055	5.8049		0.14117	0.303709	0.2133	0.287052	0.177972
54.9775	5.1165	6.04	5.7654	5.0274	5.8293		0.12292	0.299073	0.223844	0.23089	0.179431
55.2934	4.8738	5.65	5.6543	4.78082	5.4512		0.109502	0.268934	0.216546	0.202808	0.156817
55.6094	4.6602	5.17	4.9753	4.58904	5.4146		0.0976923	0.231839	0.17194	0.180967	0.154628
55.9254	4.5146	5.12	5.1235	4.21918	5.2195		0.0896425	0.227975	0.181675	0.138846	0.142959
56.2413	4.1359	4.99	5.0741	4	5.0244		0.0687053	0.217929	0.17843	0.113885	0.13129
56.5573	4.2136	4.6	4.7407	3.75342	4.939		0.0730011	0.18779	0.156528	0.0858029	0.126182
56.8732	4.0777	4.27	4.8148	3.41096	4.8415		0.0654876	0.162287	0.161396	0.046802	0.12035
57.1892	3.9417	4.09	4.8395	3.09589	4.7195		0.0579685	0.148377	0.163018	0.0109204	0.113054
57.5052	3.8058	3.82	4.8025	3.21918	4.6341		0.050455	0.127512	0.160588	0.0249612	0.107946
57.8211	3.6893	3.68	4.6914	3.06849	4.7317		0.0440141	0.116692	0.153289	0.00779995	0.113783
58.1371	3.5922	3.7	4.6173	3	4.4756		0.0386457	0.118238	0.148421	0	0.0984659
58.4531	3.5922	3.45	4.3951	3	4.4024		0.0386457	0.0989181	0.133824	0	0.0940877
58.769	3.4369	3.34	3.9506	3	4.0366		0.0300596	0.0904173	0.104624	0	0.0722091
59.085	3.1359	3.36	3.9259	3	3.8902		0.0134182	0.0919629	0.103001	0	0.0634529
59.4009	3.1165	3.06	3.8765	3	3.8537		0.0123456	0.068779	0.0997556	0	0.0612698
59.7169	3.0874	2.95	3.5802	3	3.8415		0.0107368	0.0602782	0.0802906	0	0.0605401
60.0329	3.0777	2.92	3.1481	3	3.6951		0.0102005	0.0579598	0.0519045	0	0.0517838
60.3488	3.1845	2.92	3.1481	3	3.4878		0.0161051	0.0579598	0.0519045	0	0.0393851
60.6648	3.0485	2.92	3.0247	3	3.3415		0.00858609	0.0579598	0.0437979	0	0.0306349
60.9808	3.068	2.9	2.8272	3	3.3049		0.00966419	0.0564142	0.0308234	0	0.0284458
61.2967	2.9806	2.9	2.8025	3	3.2195		0.00483209	0.0564142	0.0292008	0	0.023338
61.6127	2.9806	2.91	2.7654	3	3.0366		0.00483209	0.057187	0.0267635	0	0.0123987
61.9286	2.9806	2.87	2.642	3	2.9634		0.00483209	0.0540958	0.018657	0	0.00802057
62.2446	2.9806	2.94	2.6667	3	2.939		0.00483209	0.0595054	0.0202796	0	0.0065612
62.5606	2.9223	2.86	2.6173	3	2.8293		0.00160885	0.053323	0.0170343	0	0
62.8765	2.8932	2.75	2.642	3	2.9268		0	0.0448223	0.018657	0	0.00583151
63.1925	2.9709	2.71	2.4691	3			0.00429581	0.0417311	0.00729855	0
63.5085	2.9806	2.57	2.5432	3			0.00483209	0.0309119	0.0121664	0
63.8244	2.9612	2.59	2.5432	3			0.00375952	0.0324575	0.0121664	0
64.1404	2.9612	2.57	2.3827				0.00375952	0.0309119	0.00162263
64.4563	2.9806	2.58	2.5062				0.00483209	0.0316847	0.00973578
64.7723	2.9417	2.62	2.4815				0.00268142	0.0347759	0.00811315
65.0883	2.9223	2.59	2.5185				0.00160885	0.0324575	0.0105438
65.4042	2.9223	2.5	2.5556				0.00160885	0.0255023	0.012981
65.7202	2.9709	2.45	2.5556				0.00429581	0.0216383	0.012981
66.0362	2.932	2.54	2.4691				0.00214514	0.0285935	0.00729855
66.3521		2.35	2.3704					0.0139104	0.0008146
66.6681		2.55	2.3704					0.0293663	0.0008146
66.9841		2.4	2.358					0.0177743	0
67.3001		2.37	2.3704					0.015456	0.0008146
67.616		2.38	2.3827					0.0162287	0.00162263
67.932		2.35						0.0139104
68.248		2.17						0
68.5639		2.18						0.000772798

## Sheet: Donor 13
	GVs Raw								GVs Normalized									MIIs Raw								MIIs normalized
Distance	GV	GV	GV	GV	GV	GV	GV		GV	GV	GV	GV	GV	GV	GV		Distance	MII	MII	MII	MII	MII	MII	MII		MII	MII	MII	MII	MII	MII	MII
0	10.0707	10.3721	11.1848	14.7738	17.9036	7.0449	17.6632		0.771206	0.735365	0.695741	0.94516	1	0.439074	0.945886		0	8.3256	9.1446	0.60759	10.5	14.5972	21.0741	9.3837		0.588819	0.657143	0.116787	0.921053	0.732401	0.961151	0.83975
0.316	9.6364	11.7326	12.3804	14.8571	11.0723	11.6966	17.9474		0.737746	0.831822	0.770112	0.950489	0.61844	0.728992	0.961106		0.316	11.0814	9.9036	3.8481	9.3125	18.1667	20.4815	8.3372		0.783719	0.711685	0.739659	0.816886	0.911498	0.934124	0.746098
0.6319	9.4242	10.9419	13.2826	14.3452	12.747	12.0562	14.6421		0.721398	0.775763	0.826233	0.91774	0.71198	0.751404	0.784103		0.6319	11.2791	10.4699	3.72152	8.875	19.9306	20.5802	9.407		0.797701	0.75238	0.715329	0.778509	1	0.938625	0.841835
0.9479	10.0303	11.8488	11.6196	15.25	11.0361	10.8764	12.8737		0.768093	0.84006	0.722787	0.975625	0.616418	0.677873	0.689403		0.9479	9.907	12.012	3.88608	8.15	19.0694	21.9259	9.186		0.700661	0.863198	0.74696	0.714912	0.95679	1	0.822058
1.2638	12.4848	12.8023	11.7609	14.0714	12.241	10.5618	12.4632		0.957195	0.907662	0.731577	0.900224	0.683717	0.658265	0.66742		1.2638	10.3256	12.0964	4.39241	9.2875	15.3472	20.2099	9.2674		0.730266	0.869263	0.844283	0.814693	0.770032	0.921736	0.829342
1.5798	11.1111	11.5	12.0326	14.881	10.506	11.2809	13.1368		0.851361	0.815331	0.748478	0.952018	0.586809	0.703083	0.703492		1.5798	11.9767	13.2048	4.49367	9.6625	15.0972	17.2222	9.2791		0.847038	0.948914	0.863747	0.847588	0.757488	0.785473	0.830389
1.8957	10.899	10.2442	12.5435	13.1071	10.3494	12.9326	13.6		0.835021	0.726297	0.780258	0.838532	0.578063	0.806026	0.728297		1.8957	11.0698	13.494	4.46835	9.9375	17.1528	17.7407	9.6744		0.782899	0.969696	0.85888	0.871711	0.860626	0.809121	0.865765
2.2117	11.1313	10.7093	13.3913	13.9881	10.9518	13.4382	13.8316		0.852918	0.759272	0.832994	0.894895	0.611709	0.837537	0.740699		2.2117	12.7674	13.5301	4.01266	10.75	18.25	16.8519	10.2674		0.90296	0.97229	0.77129	0.942982	0.915677	0.768584	0.918832
2.5277	10.1818	9.9767	12.75	14.5476	11.6265	11.573	13.7158		0.779765	0.707332	0.793103	0.930689	0.649395	0.721288	0.734498		2.5277	12.093	13.9157	3.74684	11.3375	17.1528	17.6296	10.3023		0.855264	1	0.720196	0.994518	0.860626	0.804054	0.921956
2.8436	9.5253	9.5233	12.0652	13.8929	10.7349	10.3708	14.3263		0.729187	0.675186	0.750505	0.888804	0.599594	0.646361	0.767191		2.8436	13.3488	12.5542	3.88608	10.1	16.6806	18.2963	10.3721		0.944079	0.902161	0.74696	0.885965	0.836934	0.834461	0.928202
3.1596	9.8384	9.4767	11.663	13.75	10.4819	11.5056	14.5474		0.753309	0.671882	0.725487	0.879662	0.585463	0.717088	0.779031		3.1596	12.1395	11.4578	3.89873	10.3875	16.4028	19.4691	9.907		0.858552	0.823372	0.749391	0.911184	0.822996	0.88795	0.88658
3.4755	9.6566	9.1977	12.0435	14.4643	10.9398	11.4157	16.5474		0.739303	0.652102	0.749156	0.92536	0.611039	0.711485	0.886134		3.4755	11.8488	11.2048	4.06329	9.425	17.4861	18.8642	9.7209		0.837993	0.805191	0.781022	0.826754	0.877349	0.860361	0.869926
3.7915	10.2323	9.4419	12.4239	14.7619	11.2289	10.6517	17.7263		0.783656	0.669415	0.772818	0.944399	0.627187	0.663868	0.949266		3.7915	11.5814	11.3976	4.26582	9.05	16.9861	18.4691	9.4186		0.819081	0.819046	0.819951	0.79386	0.852262	0.842342	0.842873
4.1075	10.4141	9.7558	12.1522	14.6071	9.8916	9.191	17.8211		0.797663	0.69167	0.755917	0.934496	0.552492	0.57283	0.954342		4.1075	11.7442	11.5542	4.48101	9.3125	16.125	18.8025	9.1163		0.830595	0.8303	0.861314	0.816886	0.809057	0.857547	0.81582
4.4234	10.2424	9.3023	12.6087	15.0833	9.2651	8.9775	16.9895		0.784434	0.659518	0.784313	0.964961	0.517499	0.559524	0.909809		4.4234	12.0581	11.5422	4.39241	9.5375	17.0417	18.9136	9.2907		0.852795	0.829437	0.844283	0.836623	0.855052	0.862615	0.831427
4.7394	10.2828	9.1047	11.8478	14.9048	9.6145	10.573	17.1789		0.787547	0.645508	0.736982	0.953541	0.537015	0.658963	0.919952		4.7394	11.6163	11.8795	4.24051	10.1375	17.625	18.2593	9.3721		0.82155	0.853676	0.815086	0.889254	0.884319	0.832773	0.838712
5.0553	10.0505	9.0116	11.7174	15.1667	10.253	11.5506	16.1789		0.76965	0.638908	0.728871	0.970296	0.572678	0.719892	0.8664		5.0553	12.1628	11.494	4.70886	10.6125	16.8194	18.1111	9.2093		0.8602	0.825974	0.90511	0.930921	0.843898	0.826014	0.824143
5.3713	10.5152	8.7791	12.3587	15.2619	10.3494	11.8989	15.8842		0.805452	0.622424	0.768762	0.976387	0.578063	0.7416	0.850619		5.3713	13.1512	11.7831	4.83544	10.7375	15.2917	18.5556	8.6744		0.930104	0.846749	0.92944	0.941886	0.767247	0.846287	0.776274
5.6872	10.2727	8.9186	12.7065	14.5476	10.4337	12.0562	16.0211		0.786769	0.632314	0.790397	0.930689	0.582771	0.751404	0.85795		5.6872	12.7442	10.9277	4.62025	11.0875	15.7083	19.2593	8.9651		0.901319	0.785278	0.888078	0.972588	0.78815	0.878381	0.802289
6.0032	10.8687	8.9186	12.1848	13.2976	10.7711	11.4944	15.8316		0.832686	0.632314	0.757945	0.85072	0.601616	0.71639	0.847802		6.0032	12.5116	10.7229	4.74684	11.3125	15.8611	19.5926	9.5698		0.884869	0.770561	0.91241	0.992325	0.795816	0.893582	0.856404
6.3192	11.0303	9.5	12.0435	13.0357	10.6145	11.6966	16.4211		0.845136	0.673534	0.749156	0.833965	0.59287	0.728992	0.87937		6.3192	12.5	11.5663	4.77215	11.4	16.3472	19.7654	9.0116		0.884048	0.831169	0.917275	1	0.820206	0.901464	0.80645
6.6351	10.9798	9.686	11.4891	12.9167	10.5181	11.3596	15.8		0.841246	0.686721	0.71467	0.826351	0.587485	0.707988	0.84611		6.6351	12.9186	11.4819	5.20253	10.85	14.8611	20.7654	8.8372		0.913653	0.825104	1	0.951754	0.745642	0.947072	0.790843
6.9511	11.3535	9.4419	11.9348	12.7619	11.0241	11.2022	16.4632		0.870037	0.669415	0.742394	0.816448	0.615748	0.698178	0.881625		6.9511	12.7791	11.4096	4.91139	11.1	14.3333	21.037	8.907		0.903787	0.819908	0.944039	0.973684	0.71916	0.959459	0.79709
7.267	11.6869	9.814	11.3587	13.8333	10.7952	11.4944	16.5789		0.895723	0.695796	0.706558	0.884991	0.602963	0.71639	0.887821		7.267	13.5	11.3012	4.70886	10.4125	15.4722	21.6543	9.2093		0.954772	0.812119	0.90511	0.913377	0.776304	0.987613	0.824143
7.583	10.9798	9.4419	11.1304	13.8333	11.0843	11.7416	16.3263		0.841246	0.669415	0.692357	0.884991	0.61911	0.731796	0.874294		7.583	13.3023	12.012	4.72152	10.4	16.0972	21.1975	9.7093		0.94079	0.863198	0.907543	0.912281	0.807663	0.966779	0.868888
7.899	10.6364	9.5233	11.663	14.4167	12.1205	12.0899	15.7368		0.814789	0.675186	0.725487	0.922315	0.676987	0.753504	0.842725		7.899	13.3023	11.6506	4.6962	10.2875	15.7917	20.7531	10.5465		0.94079	0.837227	0.902676	0.902412	0.792334	0.946511	0.943809
8.2149	11.1717	9.4651	11.8152	14.1548	12.2289	12.5281	15.6526		0.85603	0.67106	0.734954	0.905559	0.683041	0.780815	0.838216		8.2149	14.1395	11.1446	4.8481	10.2625	15.0556	20.8272	10.8721		1	0.800865	0.931874	0.900219	0.755401	0.94989	0.972947
8.5309	11.6364	9.7209	12.1522	13.869	11.5663	13.0787	15.5789		0.891832	0.689196	0.755917	0.887275	0.646032	0.815131	0.83427		8.5309	13.5581	10.9518	4.93671	10.6125	15.1111	19.8519	11.1279		0.958881	0.78701	0.948906	0.930921	0.758186	0.905409	0.995839
8.8468	11.1919	9.8605	11.7283	14.0714	11.6386	13.1124	15.9789		0.857586	0.699093	0.729549	0.900224	0.65007	0.817232	0.85569		8.8468	14.1047	10.6867	4.77215	10.7125	14.9861	18.9012	11.1744		0.997539	0.76796	0.917275	0.939693	0.751914	0.862049	1
9.1628	11.2626	10.1279	11.5435	13.9881	11.9639	12.5169	15.8105		0.863033	0.718051	0.718054	0.894895	0.66824	0.780117	0.846672		9.1628	13.3605	11	4.56962	10.725	15.0556	18.0741	10.0116		0.944906	0.790474	0.878346	0.940789	0.755401	0.824326	0.895941
9.4787	11.1313	10.4651	12.1087	13.869	12.2651	12.9663	15.5158		0.852918	0.741958	0.753211	0.887275	0.685063	0.808126	0.830891		9.4787	13.5116	11.3133	4.58228	10.3625	15.9444	18.0741	9.7442		0.955592	0.812988	0.880779	0.908991	0.799996	0.824326	0.872011
9.7947	11.3333	10.6279	12.1087	13.631	12.1928	12.7191	15.2526		0.86848	0.753501	0.753211	0.872049	0.681025	0.792719	0.816796		9.7947	12.6977	11.4217	4.72152	10.1	15.9722	18.1605	9.9186		0.89803	0.820778	0.907543	0.885965	0.801391	0.828267	0.887618
10.1107	11.5758	10.593	12.5326	13.0238	11.5904	12.4719	16		0.887163	0.751026	0.77958	0.833203	0.647378	0.777312	0.85682		10.1107	12.6047	11.4699	4.83544	9.725	15.6111	17.9136	9.9535		0.891453	0.824242	0.92944	0.85307	0.783273	0.817006	0.890741
10.4266	11.2626	10.3837	12.0978	12.7976	11.506	12.0112	16.4105		0.863033	0.736187	0.752533	0.818732	0.642664	0.748599	0.878803		10.4266	12.0465	11.3976	4.72152	9.7125	15.1111	17.9753	10.0581		0.851975	0.819046	0.907543	0.851974	0.758186	0.81982	0.900102
10.7426	11.3737	10	12.0109	13.3571	11.494	12.0674	16.1895		0.871593	0.708984	0.747128	0.854526	0.641994	0.752102	0.866968		10.7426	11.8721	11.2048	4.72152	9.725	15.2639	18.1852	10.2674		0.839641	0.805191	0.907543	0.85307	0.765853	0.829394	0.918832
11.0585	11.7273	10.0116	12.1522	13.4643	11.8193	12.5506	16.1579		0.898835	0.709806	0.755917	0.861384	0.660163	0.782217	0.865276		11.0585	12.4767	11.0964	4.68354	9.525	15.4028	17.9506	10.186		0.8824	0.797401	0.900243	0.835526	0.772822	0.818694	0.911548
11.3745	12	10.1977	12.1304	13.2738	11.9759	12.7528	16.3474		0.919845	0.723	0.754561	0.849197	0.66891	0.79482	0.875424		11.3745	12.093	11.6024	4.4557	9.25	14.8194	17.8642	10.186		0.855264	0.833763	0.856449	0.811404	0.74355	0.814753	0.911548
11.6905	11.7374	9.9186	12.5217	12.8214	11.988	12.7079	16.5579		0.899613	0.703212	0.778902	0.820255	0.669586	0.792021	0.886696		11.6905	12.1512	11.4819	4.55696	9.5125	14.9722	18.2099	9.7209		0.85938	0.825104	0.875912	0.83443	0.751217	0.83052	0.869926
12.0064	11.899	9.9767	12.587	13.4405	11.4458	13.1685	17.3053		0.912063	0.707332	0.782964	0.859862	0.639302	0.820728	0.92672		12.0064	12.0698	11.5181	4.24051	9.4125	16.1111	18.9259	9.6047		0.853623	0.827705	0.815086	0.825658	0.80836	0.863176	0.859527
12.3224	11.9091	10.1628	12.7935	13.7024	10.7349	12.7416	17.2632		0.912841	0.720526	0.795809	0.876617	0.599594	0.794121	0.924466		12.3224	12.6628	11.3012	4.29114	9.0875	16.4722	19.6173	9.5116		0.895562	0.812119	0.824818	0.797149	0.826478	0.894709	0.851196
12.6383	11.8485	9.8023	12.6848	14.5	10.6747	12.6854	17.0526		0.908173	0.694967	0.789047	0.927644	0.596232	0.790619	0.913188		12.6383	12.4651	11.1205	4.26582	8.775	16.5278	19.9136	9.2326		0.88158	0.799133	0.819951	0.769737	0.829268	0.908223	0.826228
12.9543	12.3131	9.6628	12.4022	15.1429	10.6627	12.809	17.0316		0.943967	0.685077	0.771468	0.968774	0.595562	0.798322	0.912063		12.9543	11.8256	11.4819	4.13924	8.8625	15.8194	19.4074	8.8721		0.836352	0.825104	0.795621	0.777412	0.793724	0.885136	0.793967
13.2702	12.7879	9.9535	12.413	14.9643	11.1928	12.7528	16.6737		0.980547	0.705687	0.77214	0.957348	0.62517	0.79482	0.892897		13.2702	11.7907	11.4096	4.07595	9.0125	15.4722	18.4321	8.7558		0.833884	0.819908	0.783455	0.79057	0.776304	0.840654	0.783559
13.5862	13.0404	9.8256	12.9891	14.9643	11.9036	13.1348	17.0842		1	0.696619	0.807976	0.957348	0.664872	0.818628	0.91488		13.5862	12.186	11.5301	3.94937	8.9	15.1806	18	8.4186		0.861841	0.828568	0.759125	0.780702	0.761673	0.820947	0.753383
13.9022	12.5152	9.7558	12.9783	14.2619	11.6265	13.0899	17.8947		0.959537	0.69167	0.807304	0.912411	0.649395	0.815829	0.958284		13.9022	12.0116	11.1084	4.03797	9.3625	15.6806	17.9506	8.1512		0.849507	0.798264	0.776155	0.821272	0.78676	0.818694	0.729453
14.2181	11.6263	10.093	13.2283	13.7857	11.7711	12.9326	17.8737		0.891054	0.715577	0.822855	0.881946	0.657471	0.806026	0.957159		14.2181	11.7209	11.1566	4.17722	9.5125	15.625	17.642	8.2558		0.828947	0.801728	0.802921	0.83443	0.78397	0.804619	0.738814
14.5341	11.2121	10.3372	13	13.9048	11.7711	12.9101	17.7684		0.859143	0.73289	0.808654	0.889566	0.657471	0.804623	0.95152		14.5341	10.8837	10.8795	4.18987	9.2375	15.1667	17.1852	8.7558		0.769737	0.781815	0.805352	0.810307	0.760976	0.783785	0.783559
14.85	11.0707	10.3721	13.2391	14.0595	11.4337	12.9326	18.1158		0.848249	0.735365	0.823527	0.899463	0.638626	0.806026	0.970124		14.85	10.6395	10.2892	4.29114	8.6875	14.7639	16.4691	9.1744		0.752466	0.739395	0.824818	0.762061	0.740765	0.751125	0.821019
15.166	11.0505	10.4767	13.2065	14.2738	11.6145	13.2247	17.9579		0.846693	0.742781	0.821499	0.913173	0.648724	0.824231	0.961668		15.166	11.093	10.3494	4.41772	9.15	15.125	15.9753	9.0581		0.78454	0.743721	0.849148	0.802632	0.758883	0.728604	0.810612
15.482	11.0707	10.5233	12.9348	14.5595	11.8795	12.9888	17.5053		0.848249	0.746085	0.804598	0.93145	0.663526	0.809528	0.937431		15.482	10.9302	10.5663	4.55696	9.2375	15.9167	15.5926	8.8488		0.773026	0.759308	0.875912	0.810307	0.798606	0.71115	0.791881
15.7979	10.9697	10.5581	12.9022	14.7857	12.1566	13.0225	17.3053		0.840467	0.748552	0.80257	0.945922	0.679003	0.811629	0.92672		15.7979	10.5349	10.4096	4.59494	9.275	16.5278	15.4321	8.1047		0.745069	0.748047	0.883213	0.813596	0.829268	0.70383	0.725292
16.1139	11.2626	10.3837	13.0761	15.2262	11.6024	12.8315	17.2842		0.863033	0.736187	0.813388	0.974103	0.648048	0.799725	0.925591		16.1139	10.3488	10.3253	4.58228	8.975	16.7222	15.8395	8.1512		0.731907	0.741989	0.880779	0.787281	0.839021	0.72241	0.729453
16.4298	11.2828	10.3488	13.3152	15.2738	12.1566	12.5169	17.3789		0.86459	0.733713	0.828261	0.977148	0.679003	0.780117	0.930662		16.4298	10.6395	10.1084	4.49367	8.9625	16.7778	16.1358	8.1744		0.752466	0.726403	0.863747	0.786184	0.841811	0.735924	0.731529
16.7458	11	10.2674	13.4565	15.3571	12.5904	12.5955	17.3053		0.842802	0.727942	0.83705	0.982477	0.703233	0.785016	0.92672		16.7458	10.3953	10.2289	4.55696	9.2625	16.3056	16.0988	8.3605		0.735196	0.735062	0.875912	0.8125	0.818119	0.734237	0.748183
17.0617	11.1414	10.5	14.0217	15.2976	12.747	12.6517	17.1684		0.853696	0.744433	0.872208	0.978671	0.71198	0.788518	0.919389		17.0617	10.2558	10.0843	4.49367	9.2	16.0139	16.3951	8.0698		0.72533	0.724671	0.863747	0.807018	0.803483	0.74775	0.722169
17.3777	10.8182	10.5814	13.4348	15.4405	12.1807	12.8427	16.9789		0.828796	0.750204	0.8357	0.987813	0.680349	0.800423	0.909241		17.3777	10.4302	10.6024	4.59494	9.6125	15.4306	15.716	8.4651		0.737664	0.761902	0.883213	0.843202	0.774217	0.716778	0.757544
17.6937	11.0909	10.4535	13.1087	15.631	12.7108	12.7079	17.6211		0.849805	0.741136	0.815415	1	0.709958	0.792021	0.943632		17.6937	10.2674	10.494	4.51899	9.4375	15.1528	15.6914	8.4535		0.72615	0.754112	0.868614	0.827851	0.760278	0.715656	0.756506
18.0096	11.1818	10.5698	12.8696	15.4881	12.9398	12.6854	18.0211		0.856808	0.749381	0.800542	0.990858	0.722748	0.790619	0.965052		18.0096	10.6628	10.2651	4.29114	9.7625	15.6806	16.1358	8.5814		0.754114	0.737663	0.824818	0.85636	0.78676	0.735924	0.767952
18.3256	11.3636	10.5	12.9348	14.9881	12.7108	12.7191	17.9895		0.870815	0.744433	0.804598	0.95887	0.709958	0.792719	0.96336		18.3256	10.6395	10.2651	4.20253	9.6375	16.4167	16.5802	8.6512		0.752466	0.737663	0.807786	0.845395	0.823693	0.756192	0.774198
18.6415	11.4848	10.8837	13	15.131	12.6506	12.7079	17.7684		0.880152	0.771636	0.808654	0.968012	0.706595	0.792021	0.95152		18.6415	10.1512	10.012	4.16456	10.2125	16.3611	16.0741	8.3256		0.717932	0.719475	0.800487	0.895833	0.820904	0.73311	0.74506
18.9575	11.3131	11.3837	12.9239	15.0357	12.4217	12.8652	17.7368		0.866924	0.807086	0.80392	0.961915	0.69381	0.801825	0.949828		18.9575	9.8488	10.012	4.36709	10.075	16.2083	15.5556	8.0349		0.696545	0.719475	0.839417	0.883772	0.813237	0.709462	0.719045
19.2735	11.1414	11.1163	12.9239	15.25	12.4819	12.8989	17.2842		0.853696	0.788127	0.80392	0.975625	0.697173	0.803925	0.925591		19.2735	9.4535	10.0361	4.59494	10.15	15.7361	14.9506	7.6628		0.668588	0.721207	0.883213	0.890351	0.789545	0.681869	0.685746
19.5894	11.2323	11.3721	13.1304	15.0952	12.7349	13.2247	16.7368		0.860699	0.806263	0.816765	0.965722	0.711304	0.824231	0.896277		19.5894	9.5465	10.0602	4.88608	9.8125	14.9583	14.9259	7.5349		0.675165	0.722939	0.939174	0.860746	0.750519	0.680743	0.6743
19.9054	11.3131	11.407	13.1739	14.8095	12.7952	13.382	16.4737		0.866924	0.808738	0.819471	0.947444	0.714672	0.834034	0.882187		19.9054	9.7093	10.1687	4.60759	9.55	15.8056	15.0123	7.6395		0.686679	0.730736	0.885644	0.837719	0.793032	0.684683	0.683661
20.2213	11.697	11.7093	13.8478	15.5357	12.759	13.5618	16.8632		0.896501	0.83017	0.861391	0.993903	0.71265	0.845241	0.903045		20.2213	10.1047	10.6024	4.72152	9.3	15.6667	15.0741	7.4884		0.714643	0.761902	0.907543	0.815789	0.786063	0.687502	0.670139
20.5373	11.7172	11.8721	13.8804	15.4762	12.7711	13.4045	17.2105		0.898057	0.841712	0.863418	0.990097	0.713326	0.835437	0.921644		20.5373	10.3605	10.4096	4.65823	8.9875	15.6667	15.8148	7.3605		0.732735	0.748047	0.895378	0.788377	0.786063	0.721284	0.658693
20.8532	11.7879	11.7907	14.2174	15.369	12.6747	13.2247	17.0421		0.903504	0.835941	0.884381	0.983238	0.707941	0.824231	0.912626		20.8532	10.3488	10.3373	4.74684	8.6375	15.2917	15.7037	7.6279		0.731907	0.742852	0.91241	0.757675	0.767247	0.716217	0.682623
21.1692	11.4242	11.6977	14.6522	15.619	12.7952	13.1573	16.8526		0.875483	0.829348	0.911428	0.999232	0.714672	0.82003	0.902478		21.1692	10.3372	9.988	4.5443	8.8875	15.0139	15.679	7.814		0.731087	0.71775	0.873479	0.779605	0.753309	0.71509	0.699277
21.4852	11.0808	11.6744	14.5978	15.5952	13.241	13.1573	17.5053		0.849027	0.827696	0.908044	0.99771	0.739572	0.82003	0.937431		21.4852	10.186	10.1446	4.51899	8.75	14.5833	15.5679	7.5581		0.720393	0.729004	0.868614	0.767544	0.731704	0.710023	0.676376
21.8011	11.1414	11.8721	14.3804	15.381	13.2289	13.4494	17.6		0.853696	0.841712	0.89452	0.984006	0.738896	0.838235	0.942502		21.8011	9.907	10.0723	4.59494	8.8125	14.5694	15.4568	7.3605		0.700661	0.723808	0.883213	0.773026	0.731007	0.704956	0.658693
22.1171	11.1818	12.1395	14.5109	14.7024	13.2651	14	18.0632		0.856808	0.860671	0.902638	0.940592	0.740918	0.872551	0.967307		22.1171	10.0349	9.6627	4.59494	8.7375	14.2361	15.0988	7.2326		0.709707	0.694374	0.883213	0.766447	0.714284	0.688629	0.647247
22.433	11.6263	12.5698	14.4783	14.4286	13.4819	13.4719	18.4316		0.891054	0.891178	0.90061	0.923076	0.753027	0.839638	0.987035		22.433	10.2907	9.5783	4.72152	8.6	13.9444	14.5185	6.8256		0.727798	0.688309	0.907543	0.754386	0.699648	0.662162	0.610825
22.749	11.5051	13.0116	14.5435	14.3929	13.7229	13.382	18.6737		0.881716	0.922501	0.904666	0.920792	0.766488	0.834034	1		22.749	10.0116	9.3976	4.49367	8.6375	14.125	14.6049	6.9419		0.708059	0.675324	0.863747	0.757675	0.708709	0.666103	0.621232
23.065	11.3838	13.1395	14.6304	14.5	14.0723	13.5056	18.1158		0.872371	0.931569	0.910071	0.927644	0.786004	0.841738	0.970124		23.065	9.3023	8.8313	4.68354	8.225	14.3889	14.9136	6.8488		0.657895	0.634629	0.900243	0.721491	0.72195	0.680182	0.612901
23.3809	11.1313	12.8256	15.0652	13.9643	13.988	14.0112	17.5053		0.852918	0.909314	0.937118	0.893372	0.781295	0.873249	0.937431		23.3809	9.1628	9.3735	4.78481	8.2125	13.8056	14.5185	6.6163		0.648029	0.673592	0.919708	0.720395	0.692684	0.662162	0.592094
23.6969	11.1212	12.6628	15.3587	14.0238	13.4217	14.191	17.1684		0.852139	0.897772	0.955375	0.897179	0.749665	0.884455	0.919389		23.6969	8.907	9.4217	4.82278	8.075	13.6944	14.4198	6.6395		0.629937	0.677055	0.927007	0.708333	0.687104	0.657661	0.594171
24.0128	10.7879	12.686	15.6413	14.0714	13.3494	13.8202	17.2421		0.826461	0.899417	0.972954	0.900224	0.745627	0.861345	0.923336		24.0128	8.7558	9.253	5.07595	7.975	14.0417	13.8889	6.6744		0.619244	0.664932	0.97567	0.699561	0.70453	0.633447	0.597294
24.3288	10.8081	12.314	15.6957	13.9762	13.6145	13.8876	16.6211		0.828017	0.873042	0.976338	0.894133	0.760434	0.865546	0.890081		24.3288	8.5465	8.9639	4.94937	7.9625	14.3056	13.6296	6.6628		0.604441	0.644157	0.951339	0.698465	0.717771	0.621621	0.596256
24.6447	10.7172	12.4302	15.337	13.9643	13.8313	13.9663	16.1263		0.821014	0.881281	0.954025	0.893372	0.772543	0.870451	0.863584		24.6447	8.3953	9.0964	4.8481	7.8875	14.6806	13.6667	6.8953		0.593748	0.653679	0.931874	0.691886	0.736586	0.623313	0.617062
24.9607	10.8788	12.7209	14.9783	14.131	13.8916	13.9775	16.1789		0.833464	0.901891	0.931712	0.904037	0.775911	0.871149	0.8664		24.9607	8.5	9.3855	4.73418	7.625	14.125	13.4074	6.8256		0.601153	0.674454	0.909976	0.66886	0.708709	0.611487	0.610825
25.2767	10.9091	13.1279	14.9457	13.9881	13.7831	14.0674	16.1579		0.835799	0.930746	0.929684	0.894895	0.769851	0.876752	0.865276		25.2767	8.2674	9.6506	4.62025	7.6625	14.0556	13.4321	6.6512		0.584702	0.693504	0.888078	0.672149	0.705227	0.612613	0.595218
25.5926	10.798	13.2326	15.413	13.381	13.9277	14.236	15.4632		0.827239	0.93817	0.958752	0.856055	0.777927	0.88726	0.828074		25.5926	8.0581	9.759	4.67089	7.725	13.8194	13.4444	6.3605		0.5699	0.701294	0.897811	0.677632	0.693376	0.613174	0.569203
25.9086	11.0202	12.7674	15.6087	12.5595	13.6627	14.809	15.4842		0.844358	0.905188	0.970926	0.803499	0.763126	0.922972	0.829198		25.9086	8.0581	9.4819	4.68354	7.7125	13.8333	13.5556	6.1395		0.5699	0.681381	0.900243	0.676535	0.694073	0.618246	0.549425
26.2245	10.8889	12.8721	15.6196	12.1429	13.6747	15.1348	15.5053		0.834242	0.912611	0.971604	0.776847	0.763796	0.943278	0.830328		26.2245	7.7442	9.3253	4.67089	7.7875	13.4722	13.5926	6.3837		0.5477	0.670128	0.897811	0.683114	0.675956	0.619934	0.571279
26.5405	10.8687	12.6047	16.0761	11.7024	13.6627	15.191	15.6105		0.832686	0.893652	1	0.748666	0.763126	0.946781	0.835962		26.5405	7.7209	9.0723	4.64557	7.7125	13.4306	13.1111	6.4419		0.546052	0.651947	0.892944	0.676535	0.673868	0.597973	0.576487
26.8565	10.5455	12.6512	15.9022	11.2738	13.7229	15.4607	15.4632		0.807786	0.896949	0.989183	0.721246	0.766488	0.96359	0.828074		26.8565	7.8023	8.6627	4.43038	7.75	13.4861	12.9877	6.4651		0.551809	0.622513	0.851582	0.679825	0.676653	0.592345	0.578564
27.1724	10.3737	13.0581	15.6957	11.0238	13.9639	15.1798	15.3053		0.79455	0.925798	0.976338	0.705252	0.779949	0.946083	0.819618		27.1724	7.814	8.5783	4.39241	8.1625	13.125	12.8148	6.7326		0.552636	0.616448	0.844283	0.716009	0.658535	0.584459	0.602502
27.4884	10.2424	13.686	15.4457	11.2619	14.1687	15.1011	15.2421		0.784434	0.970315	0.960787	0.720485	0.791388	0.941178	0.816234		27.4884	7.5465	8.6988	4.50633	8.075	13.0694	12.284	6.6977		0.533718	0.625107	0.86618	0.708333	0.655745	0.560251	0.599379
27.8043	10.303	14.1047	15.337	11.3929	14.4699	14.809	15.3579		0.789103	1	0.954025	0.728866	0.808212	0.922972	0.822435		27.8043	7.2907	8.7108	4.62025	8.1	12.7083	11.8889	6.4419		0.515626	0.625969	0.888078	0.710526	0.637628	0.542231	0.576487
28.1203	10.1818	13.9651	15.4891	11.6429	14.6024	14.8539	14.6		0.779765	0.990103	0.963486	0.74486	0.815613	0.925771	0.781848		28.1203	7.3488	8.6265	4.53165	7.7875	13.2222	11.716	6.3372		0.519735	0.619911	0.871047	0.683114	0.663412	0.534345	0.567118
28.4362	9.8586	13.8256	15.7065	12.2143	14.6024	14.573	13.9684		0.754865	0.980212	0.977009	0.781415	0.815613	0.908264	0.748025		28.4362	7.5233	8.3855	4.27848	7.4875	13.5694	11.7407	6.3605		0.532077	0.602593	0.822384	0.656798	0.680832	0.535472	0.569203
28.7522	9.6667	13.7558	15.337	12.6905	14.5422	14.573	13.5895		0.740081	0.975264	0.954025	0.81188	0.81225	0.908264	0.727735		28.7522	7.6163	8.2048	4.35443	7.35	13.9583	11.5926	6.3023		0.538654	0.589607	0.836983	0.644737	0.700345	0.528717	0.563994
29.0682	9.5051	13.407	15.2174	12.6786	15.1566	15.0449	13.3158		0.727631	0.950534	0.946585	0.811119	0.846567	0.937675	0.713078		29.0682	7.8953	8.506	4.3038	7.2875	13.3056	11.6296	6.1628		0.558386	0.611252	0.827251	0.639254	0.667597	0.530405	0.551511
29.3841	9.3939	12.9884	14.8261	12.5833	15.2651	15.573	13.3053		0.719063	0.920856	0.922245	0.805022	0.852627	0.970589	0.712515		29.3841	7.593	8.5542	4.35443	7.4875	12.7639	11.5309	5.9767		0.537006	0.614716	0.836983	0.656798	0.640417	0.525903	0.534856
29.7001	9.1919	12.686	14.5652	12.5	15.0723	15.9101	13.5895		0.703501	0.899417	0.906016	0.799693	0.841859	0.991599	0.727735		29.7001	7.0581	8.759	4.10127	7.4	12.375	11.4198	5.7558		0.499176	0.629433	0.788322	0.649123	0.620905	0.520836	0.515088
30.016	8.9798	12.6744	15.0543	12.3929	14.7711	15.8539	13.4211		0.68716	0.898594	0.93644	0.792841	0.825035	0.988096	0.718717		30.016	6.8256	8.6386	4.24051	7.5375	11.7778	11.2963	5.5814		0.482733	0.620781	0.815086	0.661184	0.590941	0.515203	0.499481
30.332	8.8384	12.7674	15.6087	12.0714	14.747	16.0225	12.9789		0.676266	0.905188	0.970926	0.772273	0.823689	0.998604	0.695036		30.332	6.7326	8.2048	4.27848	7.4875	12.0417	11.037	5.3372		0.476155	0.589607	0.822384	0.656798	0.604182	0.503377	0.477627
30.648	8.6566	12.3488	15.1848	12.2024	14.8795	16.0449	12.8105		0.66226	0.87551	0.944557	0.780654	0.83109	1	0.686018		30.648	6.9419	8.1928	4.16456	7.6375	12.4444	11.037	5.5233		0.490958	0.588745	0.800487	0.669956	0.624387	0.503377	0.494282
30.9639	8.1515	12.1744	15.1087	12.0238	14.9518	15.7865	12.6632		0.623346	0.863145	0.939824	0.769228	0.835128	0.983895	0.67813		30.9639	7.1047	8	4.21519	7.3125	12.4306	10.8395	5.2093		0.502472	0.57489	0.810219	0.641447	0.623694	0.49437	0.466182
31.2799	8.0404	11.9302	15.0543	11.7738	15.2651	15.2022	12.4421		0.614786	0.845832	0.93644	0.753234	0.852627	0.947479	0.66629		31.2799	6.8605	7.6386	4.07595	7.075	12.3056	10.6914	5.3953		0.485201	0.54892	0.783455	0.620614	0.617422	0.487615	0.482827
31.5958	7.7374	11.814	14.663	11.4643	15.3012	15.0337	12.6947		0.591442	0.837593	0.912099	0.733434	0.854644	0.936977	0.679817		31.5958	6.6628	7.4699	3.88608	6.8625	12.4722	10.3333	5.6163		0.471219	0.536797	0.74696	0.601974	0.625781	0.471283	0.502604
31.9118	7.6263	11.7093	14.163	11.25	15.6627	14.5506	12.6947		0.582883	0.83017	0.880997	0.719724	0.874835	0.906868	0.679817		31.9118	6.4419	7.4819	3.64557	6.8125	12.5139	10.2222	5.5814		0.455596	0.537659	0.70073	0.597588	0.627874	0.466216	0.499481
32.2277	7.7071	11.8256	14	11.0952	15.494	14.7191	12.6842		0.589108	0.838416	0.870858	0.70982	0.865413	0.917369	0.679255		32.2277	6.314	7.4337	3.58228	6.8	12.2917	10.2099	5.2907		0.44655	0.534195	0.688565	0.596491	0.616725	0.465655	0.473466
32.5437	7.3636	11.9884	14.3696	10.8452	15.5181	15.0899	12.2526		0.562643	0.849958	0.893849	0.693826	0.866759	0.94048	0.656142		32.5437	6.1047	7.2651	3.4557	6.8	11.5972	9.9753	5.1977		0.431748	0.522079	0.664235	0.596491	0.581879	0.454955	0.465144
32.8597	7.1414	12.1628	14.4674	10.5357	15.7952	15.3596	11.8737		0.545525	0.862322	0.899932	0.674026	0.882236	0.957289	0.635851		32.8597	6.0581	7.0602	3.43038	6.8375	11.375	9.6296	5.1628		0.428452	0.507355	0.659368	0.599781	0.57073	0.439188	0.46202
33.1756	6.9495	12.2558	14.25	10.1905	15.3494	15.0112	11.8105		0.53074	0.868916	0.886409	0.651942	0.857336	0.935575	0.632467		33.1756	5.6977	6.7831	3.64557	6.5875	11.25	9.4691	5.0465		0.402963	0.487442	0.70073	0.577851	0.564459	0.431868	0.451613
33.4916	7.0101	12.4651	13.9783	10.0833	15.012	14.8315	11.4842		0.535409	0.883755	0.869508	0.645083	0.838491	0.924375	0.614993		33.4916	5.6047	6.7952	3.74684	6.6	10.9722	9.2716	4.9651		0.396386	0.488312	0.720196	0.578947	0.55052	0.422861	0.444328
33.8075	6.8485	12.7209	13.7391	10.0119	14.8072	14.6742	11.4842		0.522959	0.901891	0.854629	0.640516	0.827052	0.914571	0.614993		33.8075	5.9186	6.8072	3.79747	6.5	10.7361	8.4815	5.0116		0.418586	0.489174	0.729928	0.570175	0.538674	0.386826	0.448489
34.1235	6.8283	12.314	13.8913	9.7143	15	13.9663	11.2421		0.521402	0.873042	0.864096	0.621477	0.83782	0.870451	0.602029		34.1235	5.8721	6.6506	3.77215	6.2375	10.8194	8.1605	5.093		0.415298	0.477921	0.725061	0.547149	0.542854	0.372185	0.455774
34.4394	6.5859	12.1628	14.0109	9.631	15.1566	13.618	11.0947		0.502727	0.862322	0.871536	0.616147	0.846567	0.848743	0.594135		34.4394	5.5581	6.6747	3.82278	6.1	10.7222	7.8642	5.1047		0.39309	0.479652	0.734792	0.535088	0.537977	0.358672	0.456821
34.7554	6.3939	11.8372	13.9783	9.5476	14.9759	13.2921	10.9474		0.487935	0.839238	0.869508	0.610812	0.836474	0.828431	0.586247		34.7554	5.3605	6.6867	3.77215	5.925	10.5694	7.8272	4.9302		0.379115	0.480515	0.725061	0.519737	0.53031	0.356984	0.441205
35.0714	6.0707	12.0581	13.6413	9.6071	14.5904	12.2809	11.3579		0.463035	0.854899	0.848545	0.614618	0.814942	0.765408	0.60823		35.0714	5.3256	6.5542	3.8481	6.0125	10.3056	7.9383	4.8721		0.376647	0.470993	0.739659	0.527412	0.517074	0.362051	0.436006
35.3873	5.7576	11.7558	13.587	9.6071	13.9518	11.8989	11.3474		0.438913	0.833467	0.845168	0.614618	0.779273	0.7416	0.607667		35.3873	5.186	6.3735	3.70886	6.0625	10.1944	7.7778	4.6628		0.366774	0.458008	0.712895	0.531798	0.511495	0.354731	0.417275
35.7033	5.7475	11.5581	13.0761	9.4524	13.4096	11.5843	10.9789		0.438135	0.81945	0.813388	0.604721	0.748989	0.721993	0.587934		35.7033	5.0581	6.1205	3.83544	6.0125	9.8194	7.6049	4.6047		0.357728	0.439827	0.737226	0.527412	0.49268	0.346846	0.412076
36.0192	5.5253	11.5814	12.8587	9.3452	12.759	11.5843	10.8526		0.421016	0.821102	0.799864	0.597863	0.71265	0.721993	0.58117		36.0192	4.9651	6.1205	3.75949	5.85	9.3611	7.3333	4.5349		0.351151	0.439827	0.722627	0.513158	0.469685	0.334458	0.405829
36.3352	5.3636	11.2558	12.3696	9.2619	12.1446	11.1236	10.7684		0.408558	0.798018	0.76944	0.592534	0.678333	0.693279	0.576661		36.3352	4.8488	6.0964	3.58228	5.9125	9.0833	7.321	4.3953		0.342926	0.438095	0.688565	0.51864	0.455746	0.333897	0.393337
36.6512	5.0909	11.2674	11.6739	8.7262	11.6988	10.8315	10.6316		0.387548	0.79884	0.726165	0.558262	0.653433	0.675074	0.569335		36.6512	4.9186	6.241	3.49367	5.875	8.6111	7.0247	4.3721		0.347862	0.448486	0.671533	0.515351	0.432054	0.320384	0.39126
36.9671	4.7576	10.8837	10.9348	8.619	11.6988	10.7191	10.1789		0.36187	0.771636	0.68019	0.551404	0.653433	0.668069	0.545093		36.9671	5.0116	6.2651	3.50633	5.575	8.3889	6.7778	4.314		0.35444	0.450218	0.673966	0.489035	0.420906	0.309123	0.386061
37.2831	4.7576	10.4651	10.5326	8.631	11.3855	10.8202	10.0421		0.36187	0.741958	0.655171	0.552172	0.635934	0.67437	0.537767		37.2831	4.7674	6.0241	3.53165	5.3875	8.0694	6.6296	4.2791		0.337169	0.4329	0.678833	0.472588	0.404875	0.302364	0.382938
37.599	4.596	10.5116	10.4891	8.6667	10.759	10.7528	9.5789		0.34942	0.745255	0.652465	0.554456	0.600941	0.670169	0.512962		37.599	4.593	6.012	3.35443	5.3625	7.9583	6.4568	4.1977		0.324835	0.43203	0.644769	0.470395	0.399301	0.294483	0.375653
37.915	4.5051	10.407	10.3261	8.1548	10.2651	10.4382	9.1053		0.342417	0.737839	0.642326	0.521707	0.573354	0.650562	0.4876		37.915	4.5581	5.9398	3.43038	5.425	7.9306	6.5309	4.1279		0.322366	0.426842	0.659368	0.475877	0.397911	0.297862	0.369407
38.2309	4.4242	10.1744	10.1304	7.619	10.1446	10.1798	8.5053		0.336184	0.721348	0.630153	0.487429	0.566623	0.634457	0.455469		38.2309	4.5581	6.012	3.36709	5.1375	7.6111	6.2222	4.0465		0.322366	0.43203	0.647202	0.450658	0.38188	0.283783	0.362122
38.5469	4.2929	9.9186	10.1087	7.3571	9.4819	9.6517	8.3368		0.326068	0.703212	0.628803	0.470674	0.529609	0.601543	0.446446		38.5469	4.4302	5.9518	3.55696	4.9875	7.1389	5.7778	3.8488		0.313321	0.427704	0.683698	0.4375	0.358188	0.263515	0.34443
38.8629	3.899	9.2442	9.9348	7.0357	9.6988	9.3596	8.2526		0.295721	0.655399	0.617986	0.450112	0.541723	0.583338	0.441937		38.8629	4.3721	5.8795	3.41772	5.075	6.8611	5.3827	3.907		0.309212	0.422508	0.656934	0.445175	0.34425	0.245495	0.349638
39.1788	3.6566	9.4302	9.8913	6.6429	9.6024	9.0674	8.3474		0.277046	0.668586	0.61528	0.424982	0.536339	0.565127	0.447014		39.1788	4.1395	5.759	3.44304	5.1	6.8056	5.321	3.8488		0.292761	0.413849	0.661801	0.447368	0.341465	0.242681	0.34443
39.4948	3.5253	9.3605	9.5978	6.5595	9.5422	8.4831	8.3684		0.26693	0.663644	0.597023	0.419647	0.532977	0.52871	0.448138		39.4948	3.8837	5.5904	3.70886	5	6.5278	5.0247	3.6163		0.27467	0.401733	0.712895	0.438596	0.327527	0.229167	0.323624
39.8107	3.3636	9.2907	8.837	6.7143	9.0241	8.0674	8.1895		0.254472	0.658695	0.549698	0.42955	0.504038	0.502802	0.438558		39.8107	3.9535	5.494	3.5443	4.9125	6.3889	4.8519	3.6279		0.279607	0.394806	0.681265	0.430921	0.320557	0.221286	0.324662
40.1267	3.2727	9.0698	8.413	6.7143	8.6265	8.0225	7.8211		0.247469	0.643034	0.523323	0.42955	0.48183	0.500003	0.41883		40.1267	4.0581	5.4337	3.70886	4.85	6.1944	5.0617	3.6163		0.287004	0.390473	0.712895	0.425439	0.310798	0.230855	0.323624
40.4427	3	9.1628	7.8043	6.5238	8.1566	7.7865	7.4211		0.22646	0.649627	0.48546	0.417363	0.455584	0.485294	0.397409		40.4427	4.0116	5.241	3.41772	4.775	6.2639	5.0741	3.6279		0.283716	0.376625	0.656934	0.41886	0.314286	0.23142	0.324662
40.7586	2.9596	9	7.4783	6.3333	7.747	7.427	7.0316		0.223347	0.638085	0.465181	0.405176	0.432706	0.462889	0.376551		40.7586	3.9884	5.3012	3.51899	4.775	6.0417	5.037	3.5698		0.282075	0.380951	0.6764	0.41886	0.303137	0.229728	0.319462
41.0746	2.7778	8.6395	7.2391	6.0119	7.4458	7.2472	6.9474		0.209341	0.612526	0.450302	0.384614	0.415883	0.451682	0.372042		41.0746	3.8721	5.253	3.62025	4.7	5.7917	4.8889	3.5233		0.27385	0.377487	0.695863	0.412281	0.290593	0.222974	0.315301
41.3905	2.5455	8.2326	6.7717	5.8929	6.9518	7.0337	7.2737		0.191444	0.583678	0.421228	0.377001	0.388291	0.438376	0.389516		41.3905	3.7791	5.241	3.48101	4.7	5.4167	4.9383	3.7326		0.267273	0.376625	0.669099	0.412281	0.271778	0.225227	0.334031
41.7065	2.4141	8.0581	6	5.8214	6.4217	6.7416	7.3158		0.18132	0.571306	0.373225	0.372427	0.358682	0.420171	0.39177		41.7065	3.7326	5.0361	3.35443	4.5625	5.2083	4.6296	3.4535		0.263984	0.361901	0.644769	0.400219	0.261322	0.211148	0.309055
42.0224	2.3434	7.7209	5.4891	5.6429	6.1928	6.4719	7.2		0.175873	0.547399	0.341445	0.361007	0.345897	0.403362	0.385569		42.0224	3.4535	4.9036	3.32911	4.4875	5.2222	4.3827	3.6628		0.244245	0.352379	0.639902	0.39364	0.262019	0.199887	0.327785
42.3384	2.2121	7.4419	5.2065	5.619	5.8554	6.3483	7.0526		0.165758	0.527618	0.323866	0.359478	0.327052	0.395658	0.377676		42.3384	3.407	4.8675	3.27848	4.4	4.9722	4.2099	3.5233		0.240956	0.349785	0.63017	0.385965	0.249476	0.192006	0.315301
42.6544	2.2525	7.1163	5.3152	5.2619	5.506	6.1348	7.0526		0.16887	0.504534	0.330627	0.336632	0.307536	0.382352	0.377676		42.6544	3.314	4.747	3.29114	4.45	4.8889	4.1111	3.5		0.234379	0.341125	0.632604	0.390351	0.245296	0.1875	0.313216
42.9703	2.2929	6.9419	5.2283	5.1071	4.9036	5.8989	7		0.171983	0.492169	0.325222	0.326729	0.273889	0.36765	0.374859		42.9703	3.2093	4.7952	3.36709	4.4	4.5	3.9506	3.5233		0.226974	0.344589	0.647202	0.385965	0.225783	0.18018	0.315301
43.2863	2.3131	6.7442	4.7826	4.8452	4.6988	5.4382	6.8842		0.173539	0.478153	0.297498	0.309974	0.26245	0.338936	0.368658		43.2863	3.093	4.747	3.24051	4.35	4.3472	3.8395	3.3605		0.218749	0.341125	0.622872	0.381579	0.218117	0.175113	0.300732
43.6022	2.1919	6.5814	4.5109	4.7976	4.2651	5.1573	6.8632		0.164201	0.46661	0.280597	0.306929	0.238226	0.321429	0.367533		43.6022	3.0349	4.5904	3.36709	4.525	4.125	3.5556	3.1395		0.21464	0.329872	0.647202	0.39693	0.206968	0.162164	0.280955
43.9182	2.1515	6.6047	4.2065	4.5952	4.1325	4.8989	6.4211		0.161089	0.468262	0.261662	0.29398	0.230819	0.305324	0.343858		43.9182	2.9302	4.4458	3.18987	4.2375	4.0694	3.4198	3.2558		0.207235	0.319481	0.613138	0.371711	0.204178	0.155971	0.291362
44.2342	2.1313	6.8488	3.8478	4.2024	4.0361	4.8315	6.0842		0.159533	0.485569	0.239349	0.26885	0.225435	0.301124	0.325817		44.2342	2.9302	4.3253	3.10127	4.2125	4.0833	3.2469	3.2791		0.207235	0.310822	0.596108	0.369518	0.204876	0.148085	0.293448
44.5501	2.1111	6.6279	3.7826	4.0238	3.6747	4.5843	5.6421		0.157976	0.469907	0.235293	0.257424	0.205249	0.285717	0.302142		44.5501	2.9767	4.2771	3.1519	4.0625	3.7778	3.2346	3.3023		0.210524	0.307358	0.60584	0.35636	0.189548	0.147524	0.295524
44.8661	2.1818	6.4651	3.5761	3.9286	3.4458	4.382	5.0421		0.163423	0.458365	0.222448	0.251334	0.192464	0.273109	0.270011		44.8661	3.0116	4.3012	3.06329	3.9625	3.6389	3.3457	3.2674		0.212992	0.30909	0.588808	0.347588	0.182579	0.152591	0.2924
45.182	2.1515	6.314	3.4239	3.9048	3.1928	4.2472	4.8		0.161089	0.447652	0.212981	0.249811	0.178333	0.264707	0.257046		45.182	3	4.1205	2.98734	3.7375	3.5972	3.1728	3.0698		0.212172	0.296104	0.574209	0.327851	0.180486	0.144706	0.274717
45.498	2.1616	6.5581	3.0761	3.8929	3.0241	4.0674	4.5158		0.161867	0.464958	0.191346	0.24905	0.16891	0.253501	0.241827		45.498	2.9535	4.0964	3.02532	3.6125	3.6528	2.9136	3.1744		0.208883	0.294373	0.581509	0.316886	0.183276	0.132884	0.284078
45.8139	2.0101	6.5116	3.0217	4.0238	2.7952	3.9438	4.3474		0.150195	0.461662	0.187962	0.257424	0.156125	0.245798	0.232809		45.8139	2.9302	4.253	2.91139	3.8625	3.5417	2.9506	3.1628		0.207235	0.305626	0.55961	0.338816	0.177702	0.134571	0.28304
46.1299	1.9495	6.5814	2.8261	3.8929	2.759	3.8764	4.2421		0.145526	0.46661	0.175795	0.24905	0.154103	0.241597	0.22717		46.1299	2.8372	4.2771	3	3.925	3.4167	2.6667	3.1163		0.200658	0.307358	0.576643	0.344298	0.17143	0.121623	0.278879
46.4459	1.8485	6.3837	2.7391	3.6667	2.6265	3.5955	4.3368		0.137745	0.452594	0.170383	0.234579	0.146702	0.22409	0.232241		46.4459	2.8372	4.3012	3.11392	3.7375	3.0556	2.642	3.1047		0.200658	0.30909	0.59854	0.327851	0.153312	0.120497	0.27784
46.7618	1.6465	6.2093	2.5978	3.25	2.6506	3.236	4.4737		0.122182	0.440229	0.161594	0.20792	0.148048	0.201684	0.239572		46.7618	2.7791	4.1446	2.97468	3.675	3.0694	2.5679	3.186		0.196549	0.297836	0.571776	0.322368	0.154004	0.117117	0.285116
47.0778	1.697	6.0233	2.2609	2.8333	2.3253	3.0337	4.4316		0.126073	0.427042	0.140637	0.181262	0.129879	0.189076	0.237318		47.0778	2.7558	4.2169	2.91139	3.7125	3.1806	2.6914	3.0698		0.194901	0.303032	0.55961	0.325658	0.159584	0.12275	0.274717
47.3937	1.6667	5.9535	2.0761	2.5	2.2771	2.7079	4.4316		0.123738	0.422093	0.129142	0.159939	0.127187	0.16877	0.237318		47.3937	2.8023	4.3735	2.88608	3.55	3.1806	2.6049	3.0116		0.198189	0.314285	0.554745	0.311404	0.159584	0.118805	0.269509
47.7097	1.6162	6.093	1.9891	2.2381	2.1205	2.5618	4.3895		0.119848	0.431984	0.12373	0.143183	0.11844	0.159664	0.235063		47.7097	2.6279	4.3855	2.98734	3.5	3.2083	2.4815	3.0814		0.185855	0.315148	0.574209	0.307018	0.160974	0.113177	0.275755
48.0257	1.6465	6.0698	1.8261	2.1071	2	2.4157	4.3053		0.122182	0.430339	0.113591	0.134803	0.111709	0.150559	0.230554		48.0257	2.7209	4.253	2.88608	3.5	3.5278	2.358	2.907		0.192433	0.305626	0.554745	0.307018	0.177004	0.107544	0.260148
48.3416	1.4646	5.7209	1.663	1.9405	1.8675	2.0112	3.9474		0.108168	0.405602	0.103445	0.124144	0.104309	0.125348	0.211388		48.3416	2.5581	4.3133	2.98734	3.5375	3.4722	2.4074	2.9302		0.180919	0.309959	0.574209	0.310307	0.174215	0.109797	0.262224
48.6576	1.404	5.2326	1.6522	2.0119	1.9277	1.9213	3.7368		0.103499	0.370983	0.102774	0.128712	0.107671	0.119745	0.20011		48.6576	2.5349	4.3855	2.87342	3.4125	3.2778	2.5185	2.8953		0.179278	0.315148	0.552312	0.299342	0.164461	0.114864	0.259101
48.9735	1.404	4.814	1.5652	1.8571	1.8072	1.7978	3.6947		0.103499	0.341305	0.0973619	0.118809	0.100941	0.112048	0.197856		48.9735	2.5116	4.3373	2.78481	3.2625	3.5417	2.5432	2.9302		0.17763	0.311684	0.53528	0.286184	0.177702	0.115991	0.262224
49.2895	1.3434	4.2442	1.5109	1.6786	1.6386	1.8652	3.6737		0.0988305	0.300907	0.0939842	0.107389	0.0915235	0.116249	0.196731		49.2895	2.6395	4.4217	2.83544	3.1875	3.4722	2.3951	2.9302		0.186676	0.317749	0.545012	0.279605	0.174215	0.109236	0.262224
49.6054	1.2727	4.0465	1.5109	1.5952	1.3614	1.8652	3.4632		0.0933836	0.28689	0.0939842	0.102054	0.0760406	0.116249	0.185459		49.6054	2.4767	4.4337	2.88608	3.1875	3.4306	2.5679	2.9302		0.175162	0.318611	0.554745	0.279605	0.172127	0.117117	0.262224
49.9214	1.2424	3.9884	1.5543	1.5119	1.3614	1.764	3.2		0.0910492	0.282771	0.0966839	0.0967245	0.0760406	0.109941	0.171364		49.9214	2.5116	4.5181	2.70886	3.0625	3.5	2.679	3.0233		0.17763	0.324676	0.520681	0.26864	0.175609	0.122184	0.270556
50.2374	1.1313	3.8605	1.3696	1.4762	1.2892	1.4944	3.0632		0.0824897	0.273703	0.0851948	0.0944405	0.0720079	0.0931386	0.164038		50.2374	2.8372	4.3976	2.59494	2.7625	3.4444	2.6543	2.9884		0.200658	0.316017	0.498784	0.242325	0.17282	0.121058	0.267433
50.5533	1.1818	3.9186	1.0978	1.5357	1.253	1.4494	2.8842		0.0863804	0.277822	0.0682877	0.0982471	0.0699859	0.090334	0.154453		50.5533	2.9186	4.3855	2.56962	2.525	3.3472	2.6049	3.0116		0.206415	0.315148	0.493917	0.221491	0.167943	0.118805	0.269509
50.8693	1.1616	3.6977	1.163	1.369	1.241	1.2135	2.7474		0.0848241	0.262161	0.0723434	0.0875824	0.0693157	0.0756315	0.147127		50.8693	2.9186	4.3012	2.50633	2.4875	3.4028	2.716	3.0116		0.206415	0.30909	0.481752	0.218202	0.170732	0.123872	0.269509
51.1852	1.101	3.407	1.0761	1.2143	1.2048	1.2247	2.5263		0.0801553	0.241551	0.0669379	0.0776854	0.0672937	0.0763296	0.135287		51.1852	3.1628	4.1807	2.34177	2.4375	3.3056	2.7654	2.9535		0.223685	0.30043	0.450121	0.213816	0.165856	0.126125	0.264309
51.5012	1.0707	3.1744	0.9891	1.3095	1.0602	1.2921	2.3789		0.0778209	0.22506	0.0615261	0.0837758	0.0592171	0.0805303	0.127393		51.5012	3.1744	4.1566	2.36709	2.25	3.1389	2.5309	2.8953		0.224506	0.298699	0.454988	0.197368	0.157491	0.11543	0.259101
51.8172	0.9293	2.8721	0.9783	1.1905	1.0361	1.2135	2.1579		0.0669271	0.203627	0.0608543	0.0761628	0.057871	0.0756315	0.115558		51.8172	3.1047	3.8675	2.26582	2.1625	3.2917	2.3333	2.8721		0.219576	0.277923	0.435523	0.189693	0.165158	0.106418	0.257025
52.1331	0.8889	2.5465	1.0109	1.0952	1.0482	0.9551	2.3263		0.0638145	0.180543	0.0628822	0.0700659	0.0585469	0.0595267	0.124576		52.1331	3.186	3.6867	2.08861	2.1625	3.2361	2.3086	2.7791		0.225326	0.264931	0.40146	0.189693	0.162368	0.105291	0.248702
52.4491	0.8586	2.314	0.9891	1.1071	0.988	1.0674	2.1895		0.0614801	0.164059	0.0615261	0.0708272	0.0551844	0.0665258	0.11725		52.4491	3.2326	3.5542	2.11392	2.1875	3.2083	2.1111	2.6512		0.228622	0.255409	0.406325	0.191886	0.160974	0.0962834	0.237257
52.765	0.8182	2.2326	1.0109	1.0833	0.9639	1.0449	2.0211		0.0583676	0.158288	0.0628822	0.0693046	0.0538383	0.0651235	0.108232		52.765	3.1279	3.2892	1.98734	2.1125	3.0139	2.0617	2.5698		0.221217	0.236366	0.381995	0.185307	0.15122	0.0940303	0.229972
53.081	0.7273	2.1744	0.9783	0.9524	0.8795	1	1.8737		0.0513644	0.154161	0.0608543	0.0609302	0.0491242	0.0623251	0.100339		53.081	3.1163	3.1807	2.03797	2.1125	3.0139	2.0617	2.4651		0.220397	0.228569	0.391727	0.185307	0.15122	0.0940303	0.220602
53.3969	0.7778	2.1279	0.9674	1.0119	0.988	0.9326	1.7579		0.0552551	0.150865	0.0601763	0.0647367	0.0551844	0.0581244	0.0941377		53.3969	2.9419	2.9036	1.8481	2.0625	2.5972	2	2.3721		0.208063	0.208656	0.355231	0.180921	0.130312	0.0912163	0.21228
53.7129	0.8788	2	0.9457	0.9643	0.8916	0.8876	1.7474		0.0630364	0.141797	0.0588265	0.0616915	0.0498	0.0553198	0.0935755		53.7129	2.6279	2.6627	1.8481	2.0375	2.2083	1.8765	2.2326		0.185855	0.191345	0.355231	0.178728	0.110799	0.0855837	0.199796
54.0289	0.7879	1.907	0.837	0.9881	0.8313	0.9551	1.6842		0.0560332	0.135203	0.0520649	0.0632141	0.046432	0.0595267	0.090191		54.0289	2.2093	2.5181	1.67089	1.9875	1.9167	1.8395	2		0.15625	0.180954	0.321169	0.174342	0.0961687	0.0838962	0.178981
54.3448	0.7879	1.7326	0.7826	0.8929	0.5904	0.9213	1.5789		0.0560332	0.122838	0.048681	0.0571237	0.0329766	0.0574201	0.0845521		54.3448	1.814	2.3133	1.60759	2.0125	1.5556	1.6296	1.907		0.128293	0.166237	0.309002	0.176535	0.0780508	0.0743231	0.170658
54.6608	0.7879	1.6744	0.8804	0.7857	0.5783	0.764	1.4842		0.0560332	0.118712	0.0547645	0.0502655	0.0323008	0.0476164	0.0794808		54.6608	1.3837	2.0361	1.73418	1.95	1.1528	1.8148	1.7442		0.0978606	0.146317	0.333334	0.171053	0.0578407	0.0827697	0.156089
54.9767	0.6768	1.686	0.8261	0.869	0.5783	0.7978	1.4526		0.0474738	0.119535	0.0513868	0.0555947	0.0323008	0.049723	0.0777885		54.9767	0.9186	1.9398	1.68354	1.9625	0.8889	1.8272	1.6163		0.0649669	0.139397	0.3236	0.172149	0.0445998	0.0833352	0.144643
55.2927	0.6364	1.7442	0.7717	0.8929	0.4819	0.809	1.2947		0.0443612	0.123661	0.0480029	0.0571237	0.0269164	0.050421	0.0693328		55.2927	0.686	1.8072	1.5443	1.95	0.8889	1.7654	1.4419		0.0485166	0.129868	0.296836	0.171053	0.0445998	0.0805166	0.129036
55.6087	0.7475	1.4535	0.6413	0.75	0.3494	0.7528	1.2421		0.0529207	0.103051	0.0398915	0.0479816	0.0195156	0.0469183	0.066516		55.6087	0.6163	1.6627	1.3038	1.9375	0.6528	1.7531	1.3605		0.0435871	0.119484	0.250609	0.169956	0.0327537	0.0799557	0.121752
55.9246	0.6667	1.1744	0.6304	0.5476	0.2771	0.5056	1.2526		0.0466956	0.083263	0.0392135	0.0350329	0.0154773	0.0315116	0.0670783		55.9246	0.3488	1.6024	1.10127	1.875	0.4583	1.6296	1.093		0.0246685	0.115151	0.21168	0.164474	0.0229948	0.0743231	0.0978129
56.2406	0.5354	1.2442	0.5543	0.5119	0.0964	0.4831	1.0842		0.0365799	0.0882117	0.0344798	0.032749	0.00538439	0.0301093	0.0580603		56.2406	0.2558	1.2289	0.88608	1.825	0.0972	1.6667	0.8837		0.0180912	0.0883103	0.170317	0.160088	0.00487692	0.0760151	0.0790825
56.5565	0.5859	1.0581	0.4022	0.5476	0	0.3933	0.9684		0.0404706	0.0750175	0.0250185	0.0350329	0	0.0245125	0.051859		56.5565	0.1279	1.0964	0.77215	1.85	0.0278	1.6543	0.9419		0.00904558	0.0787887	0.148418	0.162281	0.00139484	0.0754496	0.0842909
56.8725	0.4747	1.0814	0.4565	0.4881	0.0241	0.2697	1.0211		0.0319034	0.0766695	0.0283962	0.0312264	0.0013461	0.0168091	0.0546812		56.8725	0.0116	0.8434	0.62025	1.6	0	1.3704	0.7442		0.000820397	0.0606078	0.119221	0.140351	0	0.0625014	0.0665987
57.1884	0.4444	1.1047	0.4891	0.4643	0	0.2022	1.0316		0.029569	0.0783214	0.030424	0.0297038	0	0.0126021	0.0552435		57.1884	0	0.6627	0.35443	1.6375	0	1.3086	0.686		0	0.0476225	0.0681265	0.14364	0	0.0596828	0.0613903
57.5044	0.4545	1.093	0.3696	0.3571	0	0.2584	0.8737		0.0303472	0.0774919	0.0229907	0.0228456	0	0.0161048	0.0467877		57.5044	0	0.5542	0.16456	1.6625	0	1.0617	0.4651		0	0.0398255	0.0316308	0.145833	0	0.0484222	0.0416219
57.8204	0.3737	1.0465	0.3804	0.3929	0	0.1798	0.8842		0.0241221	0.0741951	0.0236625	0.0251359	0	0.0112061	0.04735		57.8204	0.0116	0.3494	0.03797	1.4875	0	0.9753	0.2674		0.000820397	0.0251083	0.00729837	0.130482	0	0.0444816	0.0239297
58.1363	0.1616	1	0.413	0.3929	0	0.0112	0.8105		0.00778132	0.0708984	0.0256903	0.0251359	0	0.000698041	0.0434033		58.1363	0	0.1446	0	1.3	0	0.8395	0.1628		0	0.0103911	0	0.114035	0	0.0382881	0.014569
58.4523	0.2323	0.8605	0.3478	0.1905	0	0.0112	0.8632		0.0132282	0.061008	0.0216346	0.0121873	0	0.000698041	0.0462254		58.4523	0	0.0723	0	1.05	0	0.6914	0.0465		0	0.00519557	0	0.0921053	0	0.0315335	0.0041613
58.7682	0.1515	0.907	0.2391	0.2262	0	0	0.6947		0.00700319	0.0643048	0.014873	0.0144712	0	0	0.0372021		58.7682	0	0.0482	0.01266	0.8875	0	0.5556	0		0	0.00346371	0.00243343	0.0778509	0	0.0253399	0
59.0842	0.2727	0.7674	0.1957	0.1071	0	0	0.6211		0.0163408	0.0544074	0.0121734	0.00685177	0	0	0.0332607		59.0842	0	0	0	0.8625	0	0.4198	0.0349		0	0	0	0.0756579	0	0.0191463	0.00312321
59.4002	0.2626	0.6628	0.0652	0.0357	0	0	0.5368		0.0155626	0.0469914	0.00405571	0.00228392	0	0	0.0287463		59.4002	0	0	0	0.7875	0	0.0123	0		0	0	0	0.0690789	0	0.00056098	0
59.7161	0.2222	0.4535	0.0543	0.0714	0	0	0.3263		0.0124501	0.0321524	0.00337768	0.00456785	0	0	0.0174738		59.7161	0	0	0	0.7375	0	0.037	0.0116		0	0	0	0.064693	0	0.0016875	0.00103809
60.0321	0.2626	0.4302	0.0109	0.119	0	0	0.5053		0.0155626	0.0305005	0.000678025	0.00761308	0	0	0.0270594		60.0321	0	0	0	0.475	0	0.0247	0		0	0	0	0.0416667	0	0.00112652	0
60.348	0.4444	0.3372	0	0.0357	0	0	0.4737		0.029569	0.0239069	0	0.00228392	0	0	0.0253672		60.348	0	0	0	0.3625	0	0.0494	0		0	0	0	0.0317982	0	0.00225304	0
60.664	0.4848	0.1279	0	0	0	0	0.4105		0.0326816	0.0090679	0	0	0	0	0.0219828		60.664	0	0	0	0.1	0	0	0		0	0	0	0.00877193	0	0	0
60.9799	0.4242	0.0814	0	0.0357	0	0	0.4842		0.0280128	0.00577113	0	0.00228392	0	0	0.0259295		60.9799	0	0	0	0	0	0	0		0	0	0	0	0	0	0
61.2959	0.4444	0.0349	0	0	0	0	0.2		0.029569	0.00247435	0	0	0	0	0.0107103		61.2959	0	0	0	0	0	0	0		0	0	0	0	0	0	0
61.6119	0.4444	0	0	0	0	0	0.2316		0.029569	0	0	0	0	0	0.0124025		61.6119	0	0	0	0	0	0	0		0	0	0	0	0	0	0
61.9278	0.3333	0	0	0	0	0	0.1474		0.0210096	0	0	0	0	0	0.00789345		61.9278	0	0	0	0	0	0	0		0	0	0	0	0	0	0
62.2438	0.2222	0	0	0	0	0	0.0105		0.0124501	0	0	0	0	0	0.000562288		62.2438	0	0.012	0	0	0	0	0		0	0.000862335	0	0	0	0	0
62.5597	0.2626	0	0	0	0	0	0.0105		0.0155626	0	0	0	0	0	0.000562288		62.5597	0	0.0723	0	0	0	0	0		0	0.00519557	0	0	0	0	0
62.8757	0.2424	0	0	0	0	0	0		0.0140064	0	0	0	0	0	0		62.8757	0	0	0	0	0	0	0		0	0	0	0	0	0	0
63.1917	0.2424	0	0	0	0	0	0		0.0140064	0	0	0	0	0	0		63.1917	0	0	0	0	0	0	0		0	0	0	0	0	0	0
63.5076	0.2121	0	0	0	0	0	0		0.011672	0	0	0	0	0	0		63.5076	0	0	0	0	0	0	0		0	0	0	0	0	0	0
63.8236	0.2222	0	0	0	0	0	0		0.0124501	0	0	0	0	0	0		63.8236	0	0	0	0	0	0	0		0	0	0	0	0	0	0
64.1395	0.1212	0	0	0	0	0	0		0.00466879	0	0	0	0	0	0		64.1395	0	0	0	0	0	0	0		0	0	0	0	0	0	0
64.4555	0.2626	0	0	0	0	0	0		0.0155626	0	0	0	0	0	0		64.4555	0	0	0	0	0	0	0		0	0	0	0	0	0	0
64.7714	0.1313	0	0	0	0	0	0		0.00544693	0	0	0	0	0	0		64.7714	0	0	0	0	0	0	0		0	0	0	0	0	0	0
65.0874	0.1212	0	0		0	0			0.00466879	0	0		0	0			65.0874	0	0	0	0	0	0	0		0	0	0	0	0	0	0
65.4034	0.1414	0	0		0	0			0.00622506	0	0		0	0			65.4034	0	0	0	0	0	0	0		0	0	0	0	0	0	0
65.7193	0.1414	0	0		0	0			0.00622506	0	0		0	0			65.7194		0	0	0	0	0	0			0	0	0	0	0	0
66.0353	0.1616	0	0		0	0			0.00778132	0	0		0	0			66.0353			0	0		0	0				0	0		0	0
66.3512	0.1515	0	0		0	0			0.00700319	0	0		0	0			66.3513			0	0		0	0				0	0		0	0
66.6672	0.1717	0	0		0	0			0.00855945	0	0		0	0			66.6673			0	0		0	0				0	0		0	0
66.9832	0.1616	0	0		0	0			0.00778132	0	0		0	0			66.9832			0	0		0	0				0	0		0	0
67.2991	0.1414	0	0		0	0			0.00622506	0	0		0	0			67.2992			0	0		0	0				0	0		0	0
67.6151	0.1212	0			0.0843				0.00466879	0			0.00470855				67.6152			0	0		0	0				0	0		0	0
67.931	0.1212	0			0.0723				0.00466879	0			0.00403829				67.9311			0	0		0	0				0	0		0	0
68.247	0.101	0			0.1205				0.00311253	0			0.00673049				68.2471				0		0	0					0		0	0
68.5629	0.1212	0			0.241				0.00466879	0			0.013461				68.5631				0		0	0					0		0	0
68.8789	0.1212	0			0.241				0.00466879	0			0.013461				68.8791				0		0	0					0		0	0
69.1949	0.0606	0			0.2048				0	0			0.011439				69.195				0		0	0					0		0	0
69.5109		0			0.2289					0			0.0127851				69.511				0		0	0					0		0	0
69.8268		0			0.241					0			0.013461				69.827				0		0						0		0
70.1428		0.0349			0.1084					0.00247435			0.00605465				70.1429				0		0						0		0
70.4588		0			0.1446					0			0.00807659				70.4589				0		0						0		0
70.7747		0.0465								0.00329677							70.7749				0		0						0		0
71.0907		0.186								0.0131871							71.0908				0		0						0		0
																	71.4068				0		0						0		0
																	71.7228				0		0						0		0
																	72.0388				0		0.0123						0		0.00056098
																	72.3547				0.025		0.0494						0.00219298		0.00225304
																	72.6707						0.0864								0.00394055
																	72.9867						0.2716								0.0123872
																	73.3026						0.358								0.0163277
																	73.6186						0.7778								0.035474
																	73.9346						0.9012								0.0411021
																	74.2505						1.0617								0.0484222
																	74.5665						1.0988								0.0501142

## Sheet: Donor 14
	Raw				Normalized
Distance	GV	MII	MII		GV	MII	MII
0	15.5952	20	20.5		1	0.779641	0.822562
0.316	14.5119	22.1098	21		0.920317	0.876399	0.846063
0.6319	13.1786	22.6463	21.4375		0.822246	0.901004	0.866627
0.9479	13.5833	22.2073	22.3875		0.852014	0.880871	0.911281
1.2638	13.6786	22.3293	21.8		0.859024	0.886466	0.883666
1.5798	14.4524	23.622	21.05		0.915941	0.945751	0.848414
1.8958	14.1548	23.2927	21.15		0.894051	0.930649	0.853114
2.2117	13.369	22.7805	22.0375		0.836251	0.907158	0.89483
2.5277	13.131	22.9512	21.9375		0.818745	0.914987	0.890129
2.8436	13.2024	24.0244	21.075		0.823997	0.964205	0.849589
3.1596	12.5595	22.6829	21.4125		0.776708	0.902682	0.865452
3.4756	11.6786	22.7073	22.15		0.711913	0.903801	0.900118
3.7915	11.8452	22.9268	22.4875		0.724167	0.913868	0.915981
4.1075	12.0238	23.1951	23.3125		0.737304	0.926173	0.954759
4.4234	12.5714	23.8415	22.325		0.777583	0.955817	0.908343
4.7394	12.4524	24.8049	22.7		0.76883	1	0.925969
5.0554	12.7143	23.4878	22.4875		0.788094	0.939596	0.915981
5.3713	12.3095	22.4512	22.1375		0.758319	0.892056	0.89953
5.6873	12.369	22.9756	22.275		0.762696	0.916106	0.905993
6.0032	11.7262	21.9756	22.5375		0.715414	0.870245	0.918331
6.3192	12.1786	22.0488	22.725		0.748691	0.873602	0.927145
6.6352	12.7262	22.5976	22.7875		0.78897	0.89877	0.930082
6.9511	13.9643	22.4146	23.75		0.880039	0.890378	0.975323
7.2671	14.1429	22.0976	23.7125		0.893176	0.87584	0.973561
7.583	14.0119	20.939	23.9		0.88354	0.822705	0.982374
7.899	14.0476	20.378	23.15		0.886166	0.796977	0.947121
8.215	14.3095	20.378	22.8125		0.90543	0.796977	0.931257
8.5309	13.0119	21.2561	21.675		0.809984	0.837248	0.877791
8.8469	13.2857	21.5366	21.525		0.830124	0.850112	0.87074
9.1628	13.6786	21.4146	21.8875		0.859024	0.844517	0.887779
9.4788	14.0476	21.7805	21.3875		0.886166	0.861297	0.864277
9.7948	13.631	22.5976	21.8125		0.855523	0.89877	0.884254
10.1107	13.8333	22.7561	21.9375		0.870403	0.906039	0.890129
10.4267	14.0714	22.9024	22.4375		0.887916	0.912749	0.913631
10.7426	13.75	22.622	22.6125		0.864276	0.899889	0.921857
11.0586	13.7024	21.9878	23.5		0.860774	0.870804	0.963572
11.3746	13.5238	21.2561	23.575		0.847637	0.837248	0.967098
11.6905	13.5	20.7195	23.4625		0.845887	0.812638	0.96181
12.0065	13.6429	21.1585	22.85		0.856398	0.832772	0.93302
12.3224	13.4881	21.2805	22.875		0.845011	0.838367	0.934195
12.6384	13.2857	21.6463	22.9125		0.830124	0.855143	0.935958
12.9544	13.1667	21.4634	22.9125		0.821371	0.846755	0.935958
13.2703	12.9643	20.7195	23.125		0.806483	0.812638	0.945946
13.5863	13.131	20.8049	23.05		0.818745	0.816555	0.942421
13.9022	12.6905	20.0488	23.05		0.786344	0.781879	0.942421
14.2182	12.6667	19.8171	23.3		0.784593	0.771253	0.954172
14.5342	13.0833	20.0366	22.9		0.815236	0.78132	0.93537
14.8501	13.5	19.878	23.1		0.845887	0.774046	0.944771
15.1661	13.6667	19.9756	23.1625		0.858148	0.778522	0.947709
15.482	13.5476	20.122	23.275		0.849388	0.785236	0.952996
15.798	13.7143	20.3902	22.9375		0.86165	0.797536	0.937133
16.114	13.3333	20.2439	22.85		0.833625	0.790827	0.93302
16.4299	13.1548	20.3415	23.7125		0.820495	0.795303	0.973561
16.7459	13.3333	20.6829	24.275		0.833625	0.81096	1
17.0618	13.0238	20.3415	23.775		0.81086	0.795303	0.976498
17.3778	13.2381	20.8659	23.6375		0.826623	0.819353	0.970035
17.6938	13.5476	20.9512	23.5		0.849388	0.823264	0.963572
18.0097	13.6667	20.7927	23.2875		0.858148	0.815995	0.953584
18.3257	14.0119	20.5244	23.0375		0.88354	0.803691	0.941833
18.6416	14.619	20.2805	22.5125		0.928195	0.792505	0.917156
18.9576	14.9167	19.7195	22.5		0.950093	0.766777	0.916569
19.2736	14.9762	19.7195	23.125		0.954469	0.766777	0.945946
19.5895	14.4524	19.7317	23.5125		0.915941	0.767337	0.96416
19.9055	13.881	19.6098	23.575		0.873911	0.761746	0.967098
20.2214	13.9643	19.2439	22.775		0.880039	0.744966	0.929495
20.5374	14.1548	19.2073	22.9375		0.894051	0.743287	0.937133
20.8534	14.1786	19.2317	22.4375		0.895801	0.744406	0.913631
21.1693	14.381	19.061	22.6125		0.910689	0.736578	0.921857
21.4853	14.75	19.1585	23.1		0.937831	0.741049	0.944771
21.8012	14.4643	19.2927	22.95		0.916816	0.747204	0.93772
22.1172	14.3214	19.4268	22.525		0.906305	0.753354	0.917744
22.4332	14.1071	19.378	23.1		0.890542	0.751116	0.944771
22.7491	14.0833	18.878	23.45		0.888792	0.728185	0.961222
23.0651	13.8452	18.9634	23.7		0.871278	0.732102	0.972973
23.381	13.7857	18.7073	23.7625		0.866902	0.720356	0.975911
23.697	13.8333	18.7073	23.55		0.870403	0.720356	0.965922
24.013	13.8095	18.439	23.6		0.868652	0.708052	0.968273
24.3289	13.7738	18.2073	23.775		0.866026	0.697426	0.976498
24.6449	14.369	18.3171	23.425		0.909806	0.702461	0.960047
24.9608	14.6548	18.6951	23.4		0.930829	0.719797	0.958872
25.2768	14.5	18.8293	23.0125		0.919442	0.725952	0.940658
25.5928	13.7262	18.7927	22.1375		0.862525	0.724273	0.89953
25.9087	13.2024	18.4268	21.775		0.823997	0.707492	0.882491
26.2247	13.1667	18.1829	21.3875		0.821371	0.696307	0.864277
26.5406	13.2381	18.3049	21.775		0.826623	0.701902	0.882491
26.8566	12.8214	18.0488	21.5125		0.795972	0.690157	0.870153
27.1726	12.7381	18.2073	21.2625		0.789845	0.697426	0.858402
27.4885	12.6429	18.4756	21.475		0.782842	0.70973	0.86839
27.8045	12.5952	18.7195	22.025		0.779334	0.720916	0.894242
28.1204	12.4286	18.6463	21.9375		0.76708	0.717559	0.890129
28.4364	12.4286	18.7683	21.3875		0.76708	0.723154	0.864277
28.7524	12.5833	18.5488	21.3625		0.778459	0.713087	0.863102
29.0683	12.5357	18.1341	20.9		0.774957	0.694069	0.841363
29.3843	12.3571	18.1098	21.0875		0.76182	0.692954	0.850176
29.7002	12.0952	18.2805	21.2625		0.742556	0.700783	0.858402
30.0162	11.9167	18.0366	21.025		0.729427	0.689597	0.847239
30.3322	12.0119	17.7073	20.575		0.736429	0.674495	0.826087
30.6481	11.9405	17.5732	20.0875		0.731177	0.668345	0.803173
30.9641	12.1905	17.561	19.925		0.749566	0.667786	0.795535
31.28	12.2262	17.5	19.6875		0.752192	0.664988	0.784371
31.596	12.0238	17.3293	19.475		0.737304	0.65716	0.774383
31.912	12.0952	17.0854	18.9625		0.742556	0.645974	0.750294
32.2279	11.7143	16.878	18.7875		0.714539	0.636462	0.742068
32.5439	11.3929	16.8171	19.1625		0.690898	0.633669	0.759694
32.8598	11.5357	16.9878	19.35		0.701402	0.641498	0.768508
33.1758	12	16.7073	19.3875		0.735554	0.628634	0.77027
33.4918	12.0595	16.5366	18.3625		0.73993	0.620805	0.722092
33.8077	11.8571	16.4634	18.025		0.725043	0.617448	0.706228
34.1237	11.6071	16.3415	18.1625		0.706654	0.611858	0.712691
34.4396	11.5595	16.2073	17.8875		0.703153	0.605703	0.699765
34.7556	11.5238	15.878	17.6875		0.700527	0.590601	0.690364
35.0716	11.2738	15.622	17.3375		0.682138	0.578861	0.673913
35.3875	10.9762	15.378	16.5125		0.660248	0.567671	0.635135
35.7035	10.5595	15.0854	16.2		0.629597	0.554252	0.620447
36.0194	10.7262	14.5244	16.2		0.641859	0.528523	0.620447
36.3354	10.75	14.5244	16.725		0.64361	0.528523	0.645123
36.6514	10.8333	14.4512	16.775		0.649737	0.525166	0.647474
36.9673	10.6667	14.1829	16.8125		0.637482	0.512862	0.649236
37.2833	10.5714	13.7073	17		0.630473	0.49105	0.658049
37.5992	10.6905	13.4756	17.1375		0.639233	0.480424	0.664512
37.9152	10.5595	13.0488	16.85		0.629597	0.460851	0.650999
38.2312	10.4524	13	16.0625		0.621719	0.458613	0.613984
38.5471	10.5238	12.9878	15.675		0.626971	0.458053	0.59577
38.8631	10.5833	12.7927	15.4875		0.631348	0.449105	0.586957
39.179	10.4643	12.7805	15.3125		0.622595	0.448546	0.578731
39.495	10.4167	12.4634	15.0625		0.619094	0.434003	0.56698
39.811	10.3214	12.2683	14.625		0.612084	0.425056	0.546416
40.1269	10.131	12.2195	14.3		0.598079	0.422818	0.53114
40.4429	10.0714	11.9146	14.6875		0.593695	0.408835	0.549354
40.7588	10.2262	11.5122	14.55		0.605081	0.39038	0.542891
41.0748	9.9405	11.3293	14.4		0.584066	0.381992	0.53584
41.3908	9.3333	11.4024	14.075		0.539404	0.385345	0.520564
41.7067	8.9286	11.2683	13.7375		0.509636	0.379195	0.5047
42.0227	9.0238	10.9634	13.1875		0.516638	0.365211	0.478848
42.3386	8.7738	10.8537	12.575		0.498249	0.360181	0.450059
42.6546	8.7381	10.7683	12.2875		0.495623	0.356264	0.436545
42.9706	8.6548	10.5	12.525		0.489496	0.343959	0.447709
43.2865	8.5119	10.439	12.125		0.478985	0.341162	0.428907
43.6025	8.5119	10.3659	11.8875		0.478985	0.337809	0.417744
43.9184	8.369	10.2317	11.525		0.468474	0.331655	0.400705
44.2344	8.3929	10.1341	11.5375		0.470232	0.327179	0.401293
44.5504	8.1429	9.8415	10.9875		0.451843	0.31376	0.375441
44.8663	7.9167	9.6098	10.7625		0.435205	0.303134	0.364865
45.1823	7.7857	9.5488	10.8375		0.425569	0.300336	0.36839
45.4982	7.8571	9.4634	10.6125		0.430821	0.29642	0.357814
45.8142	7.7024	9.3415	10.625		0.419442	0.290829	0.358402
46.1302	7.5238	9.1951	10.4375		0.406305	0.284115	0.349589
46.4461	7.5833	9.122	10.0375		0.410682	0.280763	0.330787
46.7621	7.7381	9.1585	10.2375		0.422068	0.282437	0.340188
47.078	7.631	8.9268	10.3		0.41419	0.27181	0.343126
47.394	7.5357	8.9756	9.975		0.40718	0.274048	0.32785
47.71	7.3095	8.9024	9.8125		0.390542	0.270691	0.320212
48.0259	7.2381	8.7073	9.825		0.38529	0.261744	0.320799
48.3419	7.0238	8.7439	9.8375		0.369527	0.263422	0.321387
48.6578	6.8929	8.5366	9.5625		0.359899	0.253915	0.308461
48.9738	6.8929	8.4512	9.125		0.359899	0.249999	0.287897
49.2898	6.9048	8.4756	9.05		0.360774	0.251118	0.284371
49.6057	6.7262	8.3537	8.925		0.347637	0.245527	0.278496
49.9217	6.7024	8.2927	8.8625		0.345887	0.24273	0.275558
50.2376	6.7381	8.1707	8.75		0.348513	0.237135	0.27027
50.5536	6.6071	7.939	8.725		0.338877	0.226509	0.269095
50.8696	6.4643	7.9878	8.5875		0.328373	0.228747	0.262632
51.1855	6.4167	7.7073	8.3875		0.324872	0.215883	0.253231
51.5015	6.1905	7.5244	8.2375		0.308234	0.207495	0.246181
51.8174	6.2143	7.2805	8.275		0.309984	0.196309	0.247944
52.1334	6.119	7.2805	8.15		0.302975	0.196309	0.242068
52.4494	5.9048	7.1463	8.075		0.287219	0.190155	0.238543
52.7653	5.631	7.1707	8.025		0.26708	0.191274	0.236193
53.0813	5.5	7.0976	7.9875		0.257444	0.187921	0.23443
53.3972	5.4405	7.0244	8.125		0.253067	0.184564	0.240893
53.7132	5.2976	6.6951	8.125		0.242556	0.169462	0.240893
54.0292	5.1667	6.6585	7.95		0.232928	0.167783	0.232667
54.3451	5.0714	6.7317	8.05		0.225918	0.17114	0.237368
54.6611	5.0595	6.561	8.1		0.225043	0.163312	0.239718
54.977	4.9167	6.5732	8.05		0.214539	0.163871	0.237368
55.293	4.8095	6.1829	8.025		0.206654	0.145972	0.236193
55.609	4.6905	6.2195	7.85		0.197901	0.14765	0.227967
55.9249	4.4048	6.4024	7.825		0.176886	0.156038	0.226792
56.2409	4.4167	6.3049	7.675		0.177761	0.151567	0.219741
56.5568	4.3452	6.0854	7.6375		0.172502	0.1415	0.217979
56.8728	4.2381	6.061	7.4125		0.164624	0.140381	0.207403
57.1888	4.1905	6	7.1875		0.161123	0.137584	0.196827
57.5047	4.0952	5.8293	7.1375		0.154113	0.129755	0.194477
57.8207	3.9405	5.878	6.8625		0.142734	0.131989	0.181551
58.1366	3.8095	5.6951	6.75		0.133098	0.123601	0.176263
58.4526	3.7738	5.4756	6.4		0.130473	0.113534	0.159812
58.7686	3.619	5.2927	6.0125		0.119086	0.105146	0.141598
59.0845	3.3452	5.061	5.775		0.0989467	0.09452	0.130435
59.4005	3.0238	4.7927	5.525		0.075306	0.0822155	0.118684
59.7164	3	4.5122	5.4125		0.0735554	0.0693514	0.113396
60.0324	3	4.2439	5.1125		0.0735554	0.0570468	0.0992949
60.3484	3	4.0244	4.975		0.0735554	0.0469803	0.092832
60.6643	3	4	4.6625		0.0735554	0.0458613	0.0781434
60.9803	2.9643	3.9756	4.4875		0.0709294	0.0447422	0.0699177
61.2962	2.8929	3.878	4.1625		0.0656776	0.0402662	0.0546416
61.6122	2.8214	3.9878	4.025		0.0604184	0.0453017	0.0481786
61.9282	2.5952	3.9146	4		0.0437802	0.0419447	0.0470035
62.2441	2.619	3.7927	4		0.0455308	0.0363542	0.0470035
62.5601	2.25	3.6951	4		0.0183888	0.0318782	0.0470035
62.876	2.369	3.6585	4		0.0271419	0.0301996	0.0470035
63.192	2.1905	3.5976	4		0.0140123	0.0274067	0.0470035
63.508	2.119	3.439	4		0.00875309	0.0201331	0.0470035
63.8239	2.0595	3.3415	4		0.00437654	0.0156616	0.0470035
64.1399	2.0952	3.2805	4		0.00700247	0.0128641	0.0470035
64.4558	2.0357	3.1585	4		0.00262593	0.00726901	0.0470035
64.7718	2	3.1098	4		0	0.00503557	0.0470035
65.0878	2.0238	3.0976	4		0.00175062	0.00447606	0.0470035
65.4037	2.0119	3.0366	3.95		0.000875309	0.00167852	0.0446533
65.7197	2	3	3.6875		0	0	0.0323149
66.0356	2.0238	3.061	3.25		0.00175062	0.00279754	0.0117509
66.3516	2.0238	3.122	3.05		0.00175062	0.00559507	0.00235018
66.6675	2	3.0366	3.0625		0	0.00167852	0.00293772
66.9835	2	3.0732	3.025		0	0.00335704	0.00117509
67.2995	2	3	3		0	0	0
67.6154	2	3.0122	3		0	0.000559507	0
67.9314	2	3	3		0	0	0
68.2474	2	3	3		0	0	0
68.5633	2	3	3		0	0	0
68.8793	2	3	3		0	0	0
69.1952	2	3			0	0
69.5112	2				0

[truncated: 3 more sheets: Donor 15, Donor 16, Readme]
