# Supplementary material for: The proteostatic landscape of healthy human oocytes
Source: EMBO J. 2025 Jul 16;44(16):4611–30. doi: 10.1038/s44318-025-00493-2 (PMC12361380; doi:10.1038/s44318-025-00493-2)
Supplement: Supplementary file 7 — Figure EV1-D Source Data [file 44318_2025_493_MOESM7_ESM.zip]

Archive with 12 entries (10 files):
- Figure EV1/
- __MACOSX/._Figure EV1
- Figure EV1/.DS_Store
- __MACOSX/Figure EV1/._.DS_Store
- Figure EV1/D/
- __MACOSX/Figure EV1/._D
- Figure EV1/D/labelled.tif
- __MACOSX/Figure EV1/D/._labelled.tif
- Figure EV1/D/unlabelled.tif
- __MACOSX/Figure EV1/D/._unlabelled.tif
- Figure EV1/D/Readme.rtf
- __MACOSX/Figure EV1/D/._Readme.rtf
